# Supplementary material for: A Dynamic Modeling Approach to Estimate Nitrogen Loading in Coastal Bays on Cape Cod, Massachusetts, USA
Source: Water (Basel). Author manuscript; Available in PMC 2023 May 10. (PMC9671130; doi:10.3390/w14101529)
Supplement: Supplement1 [file NIHMS1844507-supplement-Supplement1.r]

# Purpose: 
# Step 1: This R script cleans up and organizes data output from GIS analysis
# Step 2: Next it calculates the nitrogen (N) load to embayments on Cape Cod Massachusetts using 
#           the MVP dataset, consisting of parcel level nitrogen loading estimates.
# Step 3: Next it simulates septic upgrades (stochastically) and calculates reduction in loading 
#           the embayments
# Step 4: Lastly, it creates maps of N sources and loading over time and creates an animation
# Coda:   File organization and clean up of map files

# Add libraries
library("dplyr")
library("ggplot2")
library("stringr")
library("maps")
library("mapdata")
library("ggmap")
library("purrr")
library("magick")
library("beepr")
library("psych")

# Set working directory
setwd("C:/Users/SBalogh/Documents/R_projects/Capewide_final")

#### STEP 1 #################################################################
#### This R script cleans up and organizes data output from GIS analysis ####
#############################################################################

# read in data from ArcGIS export (MVP data)
embay_N_TT_Yr <- read.csv(file = "All_Bays_10_2_18_noNULL.csv")

# remove unneeded columns
embay_N_TT_Yr <- embay_N_TT_Yr[,-c(2:4)]

# change NA years to 0
embay_N_TT_Yr[is.na(embay_N_TT_Yr)] <- 0

# select the multiple year built columns (artefact from GIS spatial join with different column names) and use sum function to collect
# into a single column
embay_N_TT_Yr$Yr_built <- embay_N_TT_Yr %>% 
  select(M351Assess_YEAR_BUILT_1:M318Assess_YEAR_BUILT,M055Assess_YEAR_BUILT:M261Assess_YEAR_BUILT) %>% rowSums(.)

# remove year built greater than 2018:
embay_N_TT_Yr <- filter(embay_N_TT_Yr,Yr_built<2018)

# remove duplicate columns
embay_N_TT_Yr <- embay_N_TT_Yr[,-c(7:20,28:29)]

# reorder and rename finished data frame
All_Bays <- select(embay_N_TT_Yr,c("OBJECTID", "Other_ID","MAJOR_SYS","MINOR_SYS","Embayment","MEPSubwate","TOT",
                       "POINT_X","POINT_Y","NLoadExist","NLoadFutur","WWTreatmen","NaturalAtt","Yr_built",
                       "lat","long"))

# output csv files
write.csv(embay_N_TT_Yr,"embay_N_TT_Yr_NoNULL.csv")

#### STEP 2 ##########################################################
#### Calculate the N load to embayments on Cape Cod Massachusetts ####
######################################################################

# Convert travel times to average number
All_Bays_TT <- All_Bays %>% filter(TOT == "< 10")     %>% mutate(TRAVELTIME = 5)
All_Bays_TT <- All_Bays %>% filter(TOT == "10 - 20")  %>% mutate(TRAVELTIME = 15)  %>% full_join(All_Bays_TT)
All_Bays_TT <- All_Bays %>% filter(TOT == "20 - 30")  %>% mutate(TRAVELTIME = 25)  %>% full_join(All_Bays_TT)
All_Bays_TT <- All_Bays %>% filter(TOT == "30 - 40")  %>% mutate(TRAVELTIME = 35)  %>% full_join(All_Bays_TT)
All_Bays_TT <- All_Bays %>% filter(TOT == "40 - 50")  %>% mutate(TRAVELTIME = 45)  %>% full_join(All_Bays_TT)
All_Bays_TT <- All_Bays %>% filter(TOT == "50 - 100") %>% mutate(TRAVELTIME = 75)  %>% full_join(All_Bays_TT)
All_Bays_TT <- All_Bays %>% filter(TOT == "> 100")    %>% mutate(TRAVELTIME = 100) %>% full_join(All_Bays_TT)
# Assign shortest travel time to those points not assigned a value in ArcGIS
All_Bays_TT <- All_Bays %>% filter(TOT == "")         %>% mutate(TRAVELTIME = 5)   %>% full_join(All_Bays_TT)

# Remove properties with year built less than 1600, those already served by sewers, those directly discharging to ocean
All_Bays_no_zero <- filter(All_Bays_TT, Yr_built>1600) 
All_Bays_no_zero <- filter(All_Bays_no_zero, WWTreatmen=="SEPTIC")
All_Bays_no_zero <- filter(All_Bays_no_zero, Embayment != "Direct Discharge")

# Replace "/" character in embayment titles to prevent errors in loop
All_Bays_no_zero$Embayment <- gsub("/", "--", All_Bays_no_zero$Embayment)

# Calculate some general statistics about the embayments
grouped_emb <- group_by(All_Bays_no_zero,Embayment)
avg_age_emb <- summarise(grouped_emb, count= n(), mean_Yr_built=mean(Yr_built), sd_Yr_built=sd(Yr_built),
                         mean_TT=mean(TRAVELTIME), sd_TT=sd(TRAVELTIME), tot_load=sum(NLoadExist))
avg_age_emb$mean_Yr_built <- round(avg_age_emb$mean_Yr_built)
quant       <- quantile(avg_age_emb$tot_load)  # direct discharge excluded
print(quant)
pairs(avg_age_emb[,2:7])

# Initialize variables
start          <- 1880            # beginning of simulation
end            <- 2150            # end of simulation
current_yr     <- 2020
nyears         <- end - start     # number of years 
reduction      <- -1              # how much do updated septic reduce N load from parcel?
per_reduction  <- reduction*-100  # in percent
numtrials      <- 1000            # number of repetitions for Monte Carlo analysis
year_start     <- 2020            # year of first septic upgrade
year_end       <- 2040            # year all septic upgrades are complete

# Calculate year N first reaches bay from each property
All_Bays_no_zero  <- mutate(All_Bays_no_zero, year_N_1statbay = Yr_built + TRAVELTIME)
All_Bays_no_zero  <- mutate(All_Bays_no_zero, year_N_off = 2020)

# determine unique number of embayments
num_bays <- length(unique(All_Bays_no_zero$Embayment))

# year_updatedN_1statbay <- year_update + travtime
embays     <- data.frame(bay_no=1:num_bays, Bay=sort(unique(All_Bays_no_zero$Embayment)))
embays$in_ground <- 0.0

# Initialize data frame (matrix) for N loading calculation 
All_bays_Nload           <- data.frame(matrix(0, ncol = num_bays, nrow = nyears))
colnames(All_bays_Nload) <- embays$Bay  # assign bays to column names
Mean_N_reduct            <- matrix(0, nrow=203, ncol=num_bays)
All_Bays_upgrade         <- All_Bays_no_zero %>% mutate(New_1st_at_bay=0, Yr_upgrade=0)
mean_load_buildout_all   <- data.frame(matrix(0, ncol = num_bays, nrow = nyears))

#### STEP 3 ############################################################################
#### simulate septic upgrades and calculates reduction in loading in the embayments ####
########################################################################################

# Outer loop: calculate N loading for each of 50 bays in the All_Bays_no_zero embayment list
for (i in 1:num_bays){
  # select bay[i] for this loop
  # i = 1  # used in troubleshooting only 
  bay <- embays %>% filter(bay_no == i)
  
  # filter data for bay [i] only
  bay_data      <- All_Bays_no_zero %>% filter(Embayment==bay$Bay)
  temp_nparcels <- as.numeric(length(bay_data$Other_ID))  # number of parcels in bay [i]
  
  # Initialize variables
  #a_massperyear      <- array(0, temp_nparcels)  # remnants from old code
  #w_massperyear      <- array(0, temp_nparcels)
  a_totmassperyear   <- array(0, nyears)
  a_totmassperyear_2 <- matrix(0, ncol=nyears,nrow=numtrials)
  a_totmassperyear_3 <- array(0, nyears)
  a_totmassperyear_4 <- matrix(0, ncol=nyears,nrow=numtrials)
  w_totmassperyear   <- array(0, nyears)
  w_totmassperyear_F <- array(0, nyears)
  year_N_1statbay    <- bay_data$year_N_1statbay
  year_N_off         <- bay_data$year_N_off
  NLOADEXIST         <- bay_data$NLoadExist
  NLOADDIFF          <- bay_data$NLoadFutur-bay_data$NLoadExist
  NLOADOFF           <- bay_data$NLOADOFF
  
  # This loop creates random vectors of upgrade year between "year_start" and "year_end"
  # in this case, 1000 repetitions
  for (j in 1:numtrials){
    rnd  <- round(runif(temp_nparcels,min=year_start, max=year_end))

    # Calculate when the updated N load will reach the embayment
    bay_data[19+j]     <- rnd + bay_data$TRAVELTIME

    next}
  
  year_updatedN_1statbay <- bay_data[,20:(numtrials+19)]
  year_N_off_at_bay      <- bay_data$year_N_off + bay_data$TRAVELTIME
  
  # This loop starts in 1950 and advances to 2150 in an annual timestep
  # Calculates the N load reaching the bay for all properties where year_1statbay is less than year [k]
  year_k = 1880
  for (k in 1:nyears){
    #year_k=2030 # troubleshooting only
    vecyear_k <- array(1, temp_nparcels)*year_k
    vecyear_j <- array(1, c(temp_nparcels, numtrials))*year_k
    slug1     <- year_N_1statbay < vecyear_k
    slug1_int <- as.integer(slug1)
    slug1_arr <- array(slug1_int, c(temp_nparcels, numtrials))
    w_totmassperyear[k] <- sum(NLOADEXIST*slug1_int)
    
    # similar calculations for upgraded systems where the year_updatedN_1statbay is less than year [j]
    slug2      <- year_updatedN_1statbay < vecyear_j
    slug2_diff <- matrix((as.integer(slug2)*NLOADDIFF), nrow=temp_nparcels, ncol = numtrials)
    slug2_both <- slug2_diff + (slug1_int*NLOADEXIST)
    slug2_N    <- slug2_both
    a_totmassperyear_2[, k] <- colSums(slug2_N, 1)
    
    # calcuate N turned off scenario
    slug3     <- year_N_off_at_bay < vecyear_k
    slug3_int <- matrix((as.integer(slug3)*reduction))
    slug3_int <- slug1_int+slug3_int
    slug3_N   <- NLOADEXIST*slug3_int
    w_totmassperyear_F[k] <- colSums(slug3_N, 1)
    
    # quick upgrade (lower bound scenario)
    slug4      <- year_updatedN_1statbay < vecyear_j
    slug4_int  <- matrix((as.integer(slug4)*reduction), nrow=temp_nparcels, ncol = numtrials)
    slug4_int  <- slug4_int + slug1_int
    slug4_N    <- NLOADEXIST*slug4_int
    a_totmassperyear_4[, k] <- colSums(slug4_N, 1)
    
    year_k    <- year_k + 1   # update year for next timestep
    #print(paste0("Current year: ", year_k))
    #print(paste0("Current year: ", k))
    
    next
  }
  
  # calculate general statistics:
  embays$in_ground[i] <- sum(w_totmassperyear_F[140:270])
  max_load_BAU       <- max(a_totmassperyear_2)         
  ann_min            <- apply(a_totmassperyear_2, 2, min)
  ann_max            <- apply(a_totmassperyear_2, 2, max)
  mean_load          <- apply(a_totmassperyear_2, 2, mean)
  mean_load_buildout_all[i] <- mean_load 
  maximum_load       <- max(mean_load)                     
  currenload         <- w_totmassperyear[136]               # Load at embayment at current year
  incr_above_current <- maximum_load - currenload           # absolute value of BAU increase above current year
  incr_perc          <- round(maximum_load / currenload, 2) # how much above current year N load will be at equilibrium
  
  currenyr           <- matrix(c(140, 140, 0, 100000), nrow=2, )    # used to create line indicating current year
  
  # Create a plot for each embayment of BAU N load (black line) and of x # of repetitions for upgrades (gray lines)
  lines(matplot(t(a_totmassperyear_2), type="l", col="red",ylim = c(0, max_load_BAU + 200),xaxt = "n",
                xlab= "Year", ylab= paste0("N loading into ", bay$Bay, " (kg per year)")))
  lines(w_totmassperyear_F, type = "l", col = "black", lty=3)
  lines(matlines(t(a_totmassperyear_4), type="l", col="gray"))
  lines(w_totmassperyear, type="l", lwd = 2)
  lines(currenyr, lty=2)
  text(x=170, y=500,label="projection-->")
  #text(x=50, y=1500,label=paste0("Max load ",incr_perc,"x current N load"))
  axis(side=1,at=seq(1, 270, by=20),labels=seq(1880, 2150, by=20))
  dev.copy(png,paste0("Final_plots",year_start,"_",year_end,"_numreps_",numtrials,"_loc_",bay$Bay,".png"))
  dev.off()
  
  All_bays_Nload[,i] <- w_totmassperyear
  N_reduct      <- (a_totmassperyear_2[,68:270] - All_bays_Nload[68,i])
  N_reduct_per  <- (a_totmassperyear_2[,68:270] - All_bays_Nload[68,i])/All_bays_Nload[68,i]
  Mean_N_reduct[, i] <- colMeans(N_reduct_per)
  colnames(Mean_N_reduct)<- as.vector(avg_age_emb$Embayment)
  steady_state <- data.frame(Mean_N_red=Mean_N_reduct[133, ])
  
  #head(filter(All_Bays_upgrade, Embayment==bay$Bay) %>% mutate(Yr_upgrade = bay_data[,20]))
  All_Bays_upgrade[which(All_Bays_upgrade$Embayment==bay$Bay), 19] <- bay_data[, 19]
  All_Bays_upgrade[which(All_Bays_upgrade$Embayment==bay$Bay), 20] <- All_Bays_upgrade[which(All_Bays_upgrade$Embayment==bay$Bay),19] -
  All_Bays_upgrade[which(All_Bays_upgrade$Embayment==bay$Bay), 17]
  
  next
}

# resize files for manuscript:
png_files_rs <- dir(pattern = "Final_plots2020*")
png_files_rs

RS <- purrr::map(png_files_rs,image_read)  # reads each path file
RS_2 <- purrr::map(png_files_rs,image_read)  
  i = 1
  for (i in 1:54){ 
    RS_2[[i]] <- image_scale(RS[[i]],"380")
    print(RS_2[[i]])
    #dev.copy(png,paste0("Final_plots_RS_",i,embays$Bay[i],".png"),width=396, height=396, res=120)
    #dev.off()
    image_write(RS_2[[i]],paste0("Final_plots_RS_",i,embays$Bay[i],".jpg"), format = "jpg")
    }

#%>% 
  image_write("Three_bay_annual_noNULL.gif") 

allen <- image_read("Final_plots2020_2040_numreps_1000_loc_Allen Harbor.png")
image_scale(allen,"400")

# create file for mean N loading in buildout scenario
colnames(mean_load_buildout_all) <- embays$Bay
mean_load_buildout_all$year <- c(1880:2149) 
mean_load_buildout_all <- mean_load_buildout_all %>% select(year,everything())
write.csv(mean_load_buildout_all,"Buildout_mean_NLoad_1880-2150_1.31.2020.csv")

# produce output files
All_Bays_upgrade_out <- All_Bays_upgrade[, c(1:6, 15:16, 13:14, 17:20)]
write.csv(All_Bays_upgrade_out, "All_Bays_upgrade_out_noNULL.csv")
write.csv(All_bays_Nload, "All_Bays_Nload_noNULL.csv")
write.csv(embays,"embays_in_ground_noNULL2.csv")
write.csv(avg_age_emb,"avg_age_TT_Nload_emb_noNULL.csv")


  

# Create plots of BAU N load for all embayments
# Nload from 0 to 60,000 kg per year
lines(matplot(All_bays_Nload, type="l", lty = "solid",ylim=c(0, 60000),
              main="N load to embayments from 1950 to 2150",
              xlab="Year",xaxt = "n", ylab= "N load (kg per year)"))
lines(currenyr, lty=2)
All_bays_Nload <- All_bays_Nload %>% mutate(Yr_tot = rowSums(.)) %>% mutate(Year = c(1881:2150))
axis(side=1,at=seq(1, 270, by=20),labels=seq(1880, 2150, by=20))
dev.copy(png,"DDD_N_Load_0 to 60000kg_noNULL.png")
dev.off()

# zoom in on Nload from 0 to 30,000 kg per year
lines(matplot(All_bays_Nload, type="l", lty = "solid",ylim=c(0, 30000),
              main="N load to embayments from 1950 to 2150",
              xlab="Year", ylab= "N load (kg per year)"))
lines(currenyr, lty=2)
All_bays_Nload <- All_bays_Nload %>% mutate(Yr_tot = rowSums(.))
dev.copy(png,"N_Load_0 to 30000kg_noNULL.png")
dev.off()

# zoom in on Nload from 0 to 10,000 kg per year
lines(matplot(All_bays_Nload, type="l", lty = "solid",ylim=c(0, 10000),
              main="N load to embayments from 1950 to 2150",
              xlab="Year", ylab= "N load (kg per year)"))
lines(currenyr, lty=2)
All_bays_Nload <- All_bays_Nload %>% mutate(Yr_tot = rowSums(.))
dev.copy(png,"N_Load_0 to 10000kg_noNULL.png")
dev.off()

# Histogram plots
hist(All_Bays_no_zero$TRAVELTIME, 
     main="Histogram for N travel time", 
     xlab="Years", 
     border="black", 
     col="#CDC8B1",
     xlim=c(0,100), ylim = c(1,80000), family="sans")

hist(1-All_Bays_no_zero$NaturalAtt, 
     main="Histogram for percent natural attenuation", 
     xlab="No attenuation   <-------------------------------------------------------------------------->   Complete attenuation", 
     border="black", 
     col="#CDC8B1",
     xlim=c(0.0,1), ylim = c(1,6000), family="sans", breaks=20)
     text(x=0.12, y=6000,label="80,000+")
     
# merging/preparing output files for GIS:
embayments_table <-read.csv("embayments_table.csv")
embayments_table$EMBAY_DISP <- gsub("/", "--", embayments_table$EMBAY_DISP)
embayments_tmdl <-read.csv("embayments_TMDL_NLoad.csv")
tmdl_NLoad_GIS <- inner_join(embayments_table[,1:9],embayments_tmdl,by=c("EMBAY_DISP" ="Name"))
write.csv(tmdl_NLoad_GIS,"tmdl_NLoad_GIS.csv")
     

#### STEP 4 #####################################################################
#### create maps of N sources and loading over time and creates an animation ####
#################################################################################

#Three_bays <- filter(All_Bays_upgrade_out,Embayment=="Three Bay")

# Find geographical center of data points
ll_means      <- sapply(All_Bays_upgrade_out[8:9], mean)
ll_means[1]   <- ll_means[1] + 0.07 # Shape of Cape Cod requires an adjustment

# Download and store basemap
sq_map2 <- get_stamenmap(bbox = c(left = -70.688757, bottom = 41.521328, right =
                                    -69.875253, top = 42.112894),location = ll_means,  zoom = 10)#, source = "osm")

# Create sequential maps over time of source additions, N load at bay, upgrades, reduced load at bay
hist_year <- 1875 # start year of map
time_step <- 5    # years
num_steps <- (end-hist_year)/time_step
map_out   <- All_Bays_upgrade_out[,c(2, 7:8, 10, 12:14)]

for (a in 1:num_steps){
  #a=3
  b            <- ((a*time_step) + hist_year)
  yr_label     <- paste0("year_",b)             # create header for column
  label        <- c("Year built", "N at bay", "Year upgraded", "Lower N at bay")
  map_out$built <- as.integer(map_out$Yr_built <b)  #filter(map_out, Yr_built < b) %>% mutate(label="Bl")
  map_out$at_bay <- as.integer(map_out$year_N_1statbay <b)
  map_out$upgrade <- as.integer(map_out$Yr_upgrade <b)
  map_out$newatbay <- as.integer(map_out$New_1st_at_bay <b)
  c = 7+a
  d = 10+a
  map_out$dot_num <- rowSums(map_out[,(paste0(c)):(paste0(d))])
  map_out <- map_out[,-c((paste0(c)):(paste0(d)))]
  colnames(map_out)[which(names(map_out) == "dot_num")] <- paste0(yr_label)
}

for (a in 1:num_steps){
  b            <- ((a*time_step) + hist_year)
  c = 7+a
  yr_label     <- paste0("year_",b)
  map_out_nozero <- filter(map_out,map_out[,(paste0(yr_label))]>0)
  ggmap(sq_map2) + geom_point(data = map_out_nozero, 
                                  mapping = aes(x = long, y = lat), colour = map_out_nozero[,(paste0(yr_label))], size=0.5) +
    ggtitle(as.character(b)) 
  ggsave(paste0("Map_capewideNEW_NOV_", b, "_noNULL.png"), width = 5, height = 5, dpi = 150)
}


# Create animated .gif of sequential maps
png_files <- dir(pattern = "*_noNULL*")
png_files

purrr::map(png_files,image_read) %>% # reads each path file
  image_join() %>% # joins image
  image_animate(fps=2, loop = 2) %>% # animates, can opt for number of loops
  image_write("Three_bay_annual_noNULL.gif") 

##################
#### CLEAN UP ####
##################

# move map still frames to subfolder
dir.create(paste0("map_stills_", Sys.Date()))
file.copy(png_files, paste0("map_stills_", Sys.Date()))
file.remove(png_files)

# collect and move charts to subfolder
chart_files <- dir(pattern = "Buildout*")
chart_files

dir.create(paste0("charts_",Sys.Date()))
file.copy(chart_files,paste0("charts_",Sys.Date()))
file.remove(chart_files)
