# Supplementary material for: A Dynamic Modeling Approach to Estimate Nitrogen Loading in Coastal Bays on Cape Cod, Massachusetts, USA
Source: Water (Basel). Author manuscript; Available in PMC 2023 May 10. (PMC9671130; doi:10.3390/w14101529)
Supplement: Supplement2 [file NIHMS1844507-supplement-Supplement2.csv]

OBJECTID	Join_Count	TARGET_FID	Join_Count_1	NLoadExist	NLoadFutur	WWTreatmen	POINT_X	POINT_Y	M351Assess_YEAR_BUILT	M351Assess_YEAR_BUILT_1	M300Assess_YEAR_BUILT	M242Assess_YEAR_BUILT	M224Assess_YEAR_BUILT	M172Assess_YEAR_BUILT	M126Assess_YEAR_BUILT	M096Assess_YEAR_BUILT	M086Assess_YEAR_BUILT	M075Assess_YEAR_BUILT	M041Assess_YEAR_BUILT	M036Assess_YEAR_BUILT	M020Assess_YEAR_BUILT	M318Assess_YEAR_BUILT	TOT	MAJOR_SYS	MINOR_SYS	Embayment	MEPSubwate	Other_ID	NaturalAtt	M055Assess_YEAR_BUILT	M261Assess_YEAR_BUILT	lat	long
1	1	1	0	5.089199918	5.089199918	SEPTIC	-7824591.288	5109695.784		0	0	0	0	0	0	0	0	0	0	0	1966	0	20-Oct	MEP - Lewis Bay	Lewis Bay	Lewis Bay	Snows Creek	M_300825_823657	0.7			41.65671221	-70.28949919
2	1	2	0	3.387371466	3.387371466	SEPTIC	-7824632.978	5109702.003		0	0	0	0	0	0	0	0	0	0	0	1967	0	20-Oct	MEP - Lewis Bay	Lewis Bay	Lewis Bay	Snows Creek	M_300794_823661	0.7			41.65675395	-70.2898737
3	1	3	0	6.953882769	6.953882769	SEPTIC	-7824550.187	5109691.048		0	0	0	0	0	0	0	0	0	0	0	1962	0	20-Oct	MEP - Lewis Bay	Lewis Bay	Lewis Bay	Snows Creek	M_300856_823654	0.7			41.65668042	-70.28912998
4	1	4	0	4.894885013	4.894885013	SEPTIC	-7824537.908	5109731.207		0	0	0	0	0	0	0	0	0	0	0	1949	0	20-Oct	MEP - Lewis Bay	Lewis Bay	Lewis Bay	Snows Creek	M_300865_823684	0.7			41.65694995	-70.28901968
5	1	5	0	0	0	SEWERED	-7824413.324	5109685.693		0	0	0	0	0	0	0	0	0	0	0	1890	0	< 10	MEP - Lewis Bay	Lewis Bay	Lewis Bay	Snows Creek	M_300958_823651	0.7			41.65664448	-70.28790051
6	1	6	0	0	0	SEWERED	-7824409.761	5109716.003		0	0	0	0	0	0	0	0	0	0	0	1938	0	< 10	MEP - Lewis Bay	Lewis Bay	Lewis Bay	Snows Creek	M_300961_823674	0.7			41.65684791	-70.28786851
7	1	7	0	0	0	SEWERED	-7824385.742	5109515.998		0	0	0	0	0	0	0	0	0	0	0	1979	0	20-Oct	MEP - Lewis Bay	Lewis Bay	Lewis Bay	Snows Creek	M_300981_823525	0.7			41.65550553	-70.28765275
8	1	8	0	0	0	SEWERED	-7824324.052	5109611.567		0	0	0	0	0	0	0	0	0	0	0	1920	0	< 10	MEP - Lewis Bay	Lewis Bay	Lewis Bay	Snows Creek	M_301026_823597	0.7			41.65614697	-70.28709857
9	1	9	0	0	0	SEWERED	-7824393.237	5109404.101		0	0	0	0	0	0	0	0	0	0	0	1921	0	20-Oct	MEP - Lewis Bay	Lewis Bay	Lewis Bay	Snows Creek	M_300976_823441	0.7			41.65475449	-70.28772007
10	1	10	0	0	0	SEWERED	-7824352.364	5109446.694		0	0	0	0	0	0	0	0	0	0	0	1936	0	20-Oct	MEP - Lewis Bay	Lewis Bay	Lewis Bay	Snows Creek	M_301007_823474	0.7			41.65504037	-70.28735291
11	1	11	0	2.719668436	2.719668436	SEPTIC	-7824199.989	5109545.744		0	0	0	0	0	0	0	0	0	0	0	1950	0	< 10	MEP - Lewis Bay	Lewis Bay	Lewis Bay	Snows Creek	M_301120_823549	0.7			41.65570518	-70.28598409
12	1	12	0	3.680509381	3.680509381	SEPTIC	-7824176.299	5109551.584		0	0	0	0	0	0	0	0	0	0	0	1950	0	< 10	MEP - Lewis Bay	Lewis Bay	Lewis Bay	Snows Creek	M_301137_823554	0.7			41.65574437	-70.28577129
13	1	13	0	3.346657866	3.346657866	SEPTIC	-7824155.776	5109556.037		0	0	0	0	0	0	0	0	0	0	0	1955	0	< 10	MEP - Lewis Bay	Lewis Bay	Lewis Bay	Snows Creek	M_301152_823557	0.7			41.65577426	-70.28558693
14	1	14	0	6.147753502	6.147753502	SEPTIC	-7824135.989	5109560.823		0	0	0	0	0	0	0	0	0	0	0	1955	0	< 10	MEP - Lewis Bay	Lewis Bay	Lewis Bay	Snows Creek	M_301167_823561	0.7			41.65580638	-70.28540917
15	1	15	0	0	0	SEWERED	-7824097.131	5109526.803		0	0	0	0	0	0	0	0	0	0	0	1930	0	< 10	MEP - Lewis Bay	Lewis Bay	Lewis Bay	Snows Creek	M_301197_823536	0.7			41.65557805	-70.2850601
16	1	16	0	0	0	SEWERED	-7824131.792	5109518.625		0	0	0	0	0	0	0	0	0	0	0	1930	0	< 10	MEP - Lewis Bay	Lewis Bay	Lewis Bay	Snows Creek	M_301171_823530	0.7			41.65552316	-70.28537147
17	1	17	0	0	0	SEWERED	-7824162.107	5109511.835		0	0	0	0	0	0	0	0	0	0	0	1930	0	< 10	MEP - Lewis Bay	Lewis Bay	Lewis Bay	Snows Creek	M_301148_823524	0.7			41.65547759	-70.2856438
18	1	18	0	3.428085065	3.428085065	SEPTIC	-7824586.953	5109835.507		0	0	0	0	0	0	0	0	0	0	0	1954	0	20-Oct	MEP - Lewis Bay	Lewis Bay	Lewis Bay	Snows Creek	M_300827_823761	0.7			41.65764997	-70.28946025
19	1	19	0	0	0	SEWERED	-7824352.285	5109808.946		0	0	0	0	0	0	0	0	0	0	0	1949	0	< 10	MEP - Lewis Bay	Lewis Bay	Lewis Bay	Snows Creek	M_301003_823744	0.7			41.65747171	-70.2873522
20	1	20	0	0	0	SEWERED	-7824300.47	5109814.638		0	0	0	0	0	0	0	0	0	0	0	1920	0	< 10	MEP - Lewis Bay	Lewis Bay	Lewis Bay	Snows Creek	M_301041_823748	0.7			41.65750991	-70.28688673
21	1	21	0	0	0	SEWERED	-7824320.11	5109788.339		0	0	0	0	0	0	0	0	0	0	0	2001	0	< 10	MEP - Lewis Bay	Lewis Bay	Lewis Bay	Snows Creek	M_301027_823729	0.7			41.6573334	-70.28706316
22	1	22	0	0	0	SEWERED	-7824307.733	5109758.224		0	0	0	0	0	0	0	0	0	0	0	1940	0	< 10	MEP - Lewis Bay	Lewis Bay	Lewis Bay	Snows Creek	M_301037_823706	0.7			41.65713128	-70.28695197
23	1	23	0	0	0	SEWERED	-7824675.598	5109952.297		0	0	0	0	0	0	0	0	0	0	0	1981	0	20-Oct	MEP - Lewis Bay	Lewis Bay	Lewis Bay	Snows Creek	M_300759_823847	0.7			41.65843382	-70.29025656
24	1	24	0	0	0	SEWERED	-7824813.558	5110050.978		0	0	0	0	0	0	0	0	0	0	0	1981	0	20 - 30	MEP - Lewis Bay	Lewis Bay	Lewis Bay	Snows Creek	M_300655_823919	0.7			41.65909611	-70.29149587
25	1	25	0	1.799541091	1.799541091	SEPTIC	-7824792.546	5109892.666		0	0	0	0	0	0	0	0	0	0	0	1957	0	20 - 30	MEP - Lewis Bay	Lewis Bay	Lewis Bay	Snows Creek	M_300673_823801	0.7			41.6580336	-70.29130713
26	1	26	0	0	0	SEWERED	-7824592.251	5110631.283		0	0	0	0	0	0	0	0	0	0	0	2014	0	20-Oct	MEP - Lewis Bay	Lewis Bay	Lewis Bay	Hyannis Inner Harbor	M_300815_824354	1			41.66299066	-70.28950784
27	1	27	0	0	0	SEWERED	-7824617.991	5110538.208		0	0	0	0	0	0	0	0	0	0	0	1954	0	20-Oct	MEP - Lewis Bay	Lewis Bay	Lewis Bay	Hyannis Inner Harbor	M_300796_824284	1			41.66236603	-70.28973907
28	1	28	0	0	0	SEWERED	-7824611.855	5110560.767		0	0	0	0	0	0	0	0	0	0	0	1954	0	20-Oct	MEP - Lewis Bay	Lewis Bay	Lewis Bay	Hyannis Inner Harbor	M_300801_824301	1			41.66251743	-70.28968395
29	1	29	0	0	0	SEWERED	-7824636.438	5110470.558		0	0	0	0	0	0	0	0	0	0	0	1952	0	20-Oct	MEP - Lewis Bay	Lewis Bay	Lewis Bay	Hyannis Inner Harbor	M_300783_824234	1			41.66191202	-70.28990478
30	1	30	0	0	0	SEWERED	-7824650.68	5110449.052		0	0	0	0	0	0	0	0	0	0	0	1954	0	20-Oct	MEP - Lewis Bay	Lewis Bay	Lewis Bay	Hyannis Inner Harbor	M_300773_824218	1			41.6617677	-70.29003272
31	1	31	0	0	0	SEWERED	-7824695.099	5110455.147		0	0	0	0	0	0	0	0	0	0	0	1958	0	20-Oct	MEP - Lewis Bay	Lewis Bay	Lewis Bay	Hyannis Inner Harbor	M_300739_824222	1			41.6618086	-70.29043174
32	1	32	0	0	0	SEWERED	-7824677.095	5110516.863		0	0	0	0	0	0	0	0	0	0	0	1950	0	20-Oct	MEP - Lewis Bay	Lewis Bay	Lewis Bay	Hyannis Inner Harbor	M_300752_824268	1			41.66222279	-70.29027001
33	1	33	0	0	0	SEWERED	-7824663.429	5110565.389		0	0	0	0	0	0	0	0	0	0	0	1960	0	20-Oct	MEP - Lewis Bay	Lewis Bay	Lewis Bay	Hyannis Inner Harbor	M_300762_824304	1			41.66254845	-70.29014725
34	1	34	0	0	0	SEWERED	-7824657.104	5110589.837		0	0	0	0	0	0	0	0	0	0	0	1936	0	20-Oct	MEP - Lewis Bay	Lewis Bay	Lewis Bay	Hyannis Inner Harbor	M_300766_824322	1			41.66271252	-70.29009043
35	1	35	0	0	0	SEWERED	-7824651.027	5110612.766		0	0	0	0	0	0	0	0	0	0	0	1972	0	20-Oct	MEP - Lewis Bay	Lewis Bay	Lewis Bay	Hyannis Inner Harbor	M_300771_824340	1			41.6628664	-70.29003584
36	1	36	0	0	0	SEWERED	-7824644.011	5110636.048		0	0	0	0	0	0	0	0	0	0	0	1954	0	20-Oct	MEP - Lewis Bay	Lewis Bay	Lewis Bay	Hyannis Inner Harbor	M_300776_824357	1			41.66302265	-70.28997281
37	1	37	0	0	0	SEWERED	-7824634.078	5110671.928		0	0	0	0	0	0	0	0	0	0	0	1971	0	20-Oct	MEP - Lewis Bay	Lewis Bay	Lewis Bay	Hyannis Inner Harbor	M_300783_824384	1			41.66326343	-70.28988359
38	1	38	0	1.541479508	1.541479508	SEPTIC	-7824960.318	5109865.799		0	0	0	0	0	0	0	0	0	0	0	1951	0	20 - 30	MEP - Lewis Bay	Lewis Bay	Lewis Bay	Snows Creek	M_300547_823780	0.7			41.65785328	-70.29281425
39	1	39	0	2.947664593	2.947664593	SEPTIC	-7824874.672	5109905.013		0	0	0	0	0	0	0	0	0	0	0	1952	0	20 - 30	MEP - Lewis Bay	Lewis Bay	Lewis Bay	Snows Creek	M_300611_823810	0.7			41.65811647	-70.29204488
40	1	40	0	11.92908461	11.92908461	SEPTIC	-7824891.825	5109931.344		0	0	0	0	0	0	0	0	0	0	0	1971	0	20 - 30	MEP - Lewis Bay	Lewis Bay	Lewis Bay	Snows Creek	M_300598_823829	0.7			41.65829319	-70.29219897
41	1	41	0	0	0	SEWERED	-7824869.428	5110136.311		0	0	0	0	0	0	0	0	0	0	0	1950	0	20 - 30	MEP - Lewis Bay	Lewis Bay	Lewis Bay	Snows Creek	M_300612_823982	0.7			41.65966881	-70.29199776
42	1	42	0	0	0	SEWERED	-7824847.352	5110189.791		0	0	0	0	0	0	0	0	0	0	0	1950	0	20-Oct	MEP - Lewis Bay	Lewis Bay	Lewis Bay	Snows Creek	M_300628_824022	0.7			41.66002774	-70.29179945
43	1	43	0	0	0	SEWERED	-7824841.025	5110213.384		0	0	0	0	0	0	0	0	0	0	0	1950	0	20-Oct	MEP - Lewis Bay	Lewis Bay	Lewis Bay	Snows Creek	M_300633_824040	0.7			41.66018608	-70.29174262
44	1	44	0	0	0	SEWERED	-7824821.515	5110284.383		0	0	0	0	0	0	0	0	0	0	0	1947	0	20-Oct	MEP - Lewis Bay	Lewis Bay	Lewis Bay	Snows Creek	M_300647_824093	0.7			41.66066257	-70.29156736
45	1	45	0	0	0	SEWERED	-7824814.789	5110307.596		0	0	0	0	0	0	0	0	0	0	0	1951	0	20-Oct	MEP - Lewis Bay	Lewis Bay	Lewis Bay	Snows Creek	M_300651_824110	0.7			41.66081836	-70.29150693
46	1	46	0	0	0	SEWERED	-7824808.941	5110331.445		0	0	0	0	0	0	0	0	0	0	0	1951	0	20-Oct	MEP - Lewis Bay	Lewis Bay	Lewis Bay	Snows Creek	M_300656_824128	0.7			41.66097841	-70.29145441
47	1	47	0	0	0	SEWERED	-7824801.936	5110355.242		0	0	0	0	0	0	0	0	0	0	0	1951	0	20-Oct	MEP - Lewis Bay	Lewis Bay	Lewis Bay	Snows Creek	M_300661_824146	0.7			41.66113812	-70.29139148
48	1	48	0	0	0	SEWERED	-7824795.612	5110378.736		0	0	0	0	0	0	0	0	0	0	0	1951	0	20-Oct	MEP - Lewis Bay	Lewis Bay	Lewis Bay	Snows Creek	M_300665_824164	0.7			41.66129579	-70.29133467
49	1	49	0	0	0	SEWERED	-7824787.326	5110409.138		0	0	0	0	0	0	0	0	0	0	0	1950	0	20-Oct	MEP - Lewis Bay	Lewis Bay	Lewis Bay	Snows Creek	M_300671_824186	0.7			41.66149983	-70.29126023
50	1	50	0	0	0	SEWERED	-7824894.583	5109966.359		0	0	0	0	0	0	0	0	0	0	0	1972	0	20 - 30	MEP - Lewis Bay	Lewis Bay	Lewis Bay	Snows Creek	M_300595_823855	0.7			41.65852819	-70.29222374
51	1	51	0	0	0	SEWERED	-7824829.64	5109973.012		0	0	0	0	0	0	0	0	0	0	0	1979	0	20 - 30	MEP - Lewis Bay	Lewis Bay	Lewis Bay	Snows Creek	M_300644_823861	0.7			41.65857285	-70.29164035
52	1	52	0	2.884151378	2.884151378	SEPTIC	-7824929.904	5110022.611		0	0	0	0	0	0	0	0	0	0	0	1979	0	20 - 30	MEP - Lewis Bay	Lewis Bay	Lewis Bay	Snows Creek	M_300568_823897	0.7			41.65890573	-70.29254103
53	1	53	0	2.076393567	2.076393567	SEPTIC	-7824849.291	5110363.514		0	0	0	0	0	0	0	0	0	0	0	1979	0	20-Oct	MEP - Lewis Bay	Lewis Bay	Lewis Bay	Snows Creek	M_300625_824152	0.7			41.66119364	-70.29181688
54	1	54	0	1.182221141	1.182221141	SEPTIC	-7824834.817	5110415.095		0	0	0	0	0	0	0	0	0	0	0	1979	0	20-Oct	MEP - Lewis Bay	Lewis Bay	Lewis Bay	Snows Creek	M_300635_824190	0.7			41.66153981	-70.29168685
55	1	55	0	0	0	SEWERED	-7824768.841	5110480.956		0	0	0	0	0	0	0	0	0	0	0	1954	0	20-Oct	MEP - Lewis Bay	Lewis Bay	Lewis Bay	Snows Creek	M_300684_824240	0.7			41.66198181	-70.29109418
56	1	56	0	0	0	SEWERED	-7824749.058	5110549.355		0	0	0	0	0	0	0	0	0	0	0	1956	0	20-Oct	MEP - Lewis Bay	Lewis Bay	Lewis Bay	Hyannis Inner Harbor	M_300698_824291	1			41.66244084	-70.29091646
57	1	57	0	0	0	SEWERED	-7824742.356	5110573.27		0	0	0	0	0	0	0	0	0	0	0	1949	0	20-Oct	MEP - Lewis Bay	Lewis Bay	Lewis Bay	Hyannis Inner Harbor	M_300703_824309	1			41.66260134	-70.29085626
58	1	58	0	1.976871435	3.494144515	SEPTIC	-7824692.081	5110753.883		0	0	0	0	0	0	0	0	0	0	0	1948	0	20-Oct	MEP - Lewis Bay	Lewis Bay	Lewis Bay	Hyannis Inner Harbor	M_300739_824444	1			41.66381343	-70.29040463
59	1	59	0	0	0	SEWERED	-7824658.505	5110837.91		0	0	0	0	0	0	0	0	0	0	0	1959	0	20-Oct	MEP - Lewis Bay	Lewis Bay	Lewis Bay	Hyannis Inner Harbor	M_300763_824507	1			41.66437733	-70.29010302
60	1	60	0	0	0	SEWERED	-7824686.123	5110775.96		0	0	0	0	0	0	0	0	0	0	0	1965	0	20-Oct	MEP - Lewis Bay	Lewis Bay	Lewis Bay	Hyannis Inner Harbor	M_300743_824461	1			41.66396159	-70.29035111
61	1	61	0	0	0	SEWERED	-7824696.293	5110823.241		0	0	0	0	0	0	0	0	0	0	0	1970	0	20-Oct	MEP - Lewis Bay	Lewis Bay	Lewis Bay	Hyannis Inner Harbor	M_300735_824496	1			41.66427889	-70.29044247
62	1	62	0	0	0	SEWERED	-7824744.255	5110763.963		0	0	0	0	0	0	0	0	0	0	0	1977	0	20-Oct	MEP - Lewis Bay	Lewis Bay	Lewis Bay	Hyannis Inner Harbor	M_300699_824451	1			41.66388108	-70.29087332
63	1	63	0	0	0	SEWERED	-7824697.972	5110732.346		0	0	0	0	0	0	0	0	0	0	0	1950	0	20-Oct	MEP - Lewis Bay	Lewis Bay	Lewis Bay	Hyannis Inner Harbor	M_300734_824428	1			41.6636689	-70.29045755
64	1	64	0	0	0	SEWERED	-7824703.867	5110709.424		0	0	0	0	0	0	0	0	0	0	0	1960	0	20-Oct	MEP - Lewis Bay	Lewis Bay	Lewis Bay	Hyannis Inner Harbor	M_300730_824411	1			41.66351507	-70.29051051
65	1	65	0	0	0	SEWERED	-7824710.4	5110685.035		0	0	0	0	0	0	0	0	0	0	0	1946	0	20-Oct	MEP - Lewis Bay	Lewis Bay	Lewis Bay	Hyannis Inner Harbor	M_300726_824393	1			41.66335139	-70.29056919
66	1	66	0	11.20205605	11.20205605	SEPTIC	-7824788.183	5110585.133		0	0	0	0	0	0	0	0	0	0	0	1979	0	20-Oct	MEP - Lewis Bay	Lewis Bay	Lewis Bay	Hyannis Inner Harbor	M_300668_824318	1			41.66268095	-70.29126793
67	1	67	0	3.931770451	3.931770451	SEPTIC	-7824772.075	5110638.537		0	0	0	0	0	0	0	0	0	0	0	1979	0	20-Oct	MEP - Lewis Bay	Lewis Bay	Lewis Bay	Hyannis Inner Harbor	M_300680_824357	1			41.66303934	-70.29112323
68	1	68	0	6.457176857	6.457176857	SEPTIC	-7824802.218	5110535.728		0	0	0	0	0	0	0	0	0	0	0	1979	0	20-Oct	MEP - Lewis Bay	Lewis Bay	Lewis Bay	Snows Creek	M_300658_824281	0.7			41.66234939	-70.29139401
69	1	69	0	0	0	SEPTIC	-7824816.248	5110485.441		0	0	0	0	0	0	0	0	0	0	0		0	20-Oct	MEP - Lewis Bay	Lewis Bay	Lewis Bay	Snows Creek	M_300649_824243	0.7			41.66201191	-70.29152004
70	1	70	0	2.947664593	2.947664593	SEPTIC	-7824864.111	5110309.897		0	0	0	0	0	0	0	0	0	0	0	1978	0	20-Oct	MEP - Lewis Bay	Lewis Bay	Lewis Bay	Snows Creek	M_300615_824112	0.7			41.6608338	-70.29195
71	1	71	0	1.25397886	1.25397886	SEPTIC	-7824894.076	5110202.053		0	0	0	0	0	0	0	0	0	0	0	1979	0	20 - 30	MEP - Lewis Bay	Lewis Bay	Lewis Bay	Snows Creek	M_300593_824031	0.7			41.66011003	-70.29221918
72	1	72	0	7.646013958	7.646013958	SEPTIC	-7824878.373	5110256.988		0	0	0	0	0	0	0	0	0	0	0	1979	0	20-Oct	MEP - Lewis Bay	Lewis Bay	Lewis Bay	Snows Creek	M_300604_824072	0.7			41.66047872	-70.29207812
73	1	73	0	5.219483436	5.219483436	SEPTIC	-7824908.887	5110146.97		0	0	0	0	0	0	0	0	0	0	0	1979	0	20 - 30	MEP - Lewis Bay	Lewis Bay	Lewis Bay	Snows Creek	M_300583_823990	0.7			41.65974035	-70.29235223
74	1	74	0	3.859649218	3.859649218	SEPTIC	-7824918.246	5110050.083		0	0	0	0	0	0	0	0	0	0	0	1979	0	20 - 30	MEP - Lewis Bay	Lewis Bay	Lewis Bay	Snows Creek	M_300577_823917	0.7			41.6590901	-70.29243631
75	1	75	0	3.281516107	3.281516107	SEPTIC	-7824923.315	5110094.927		0	0	0	0	0	0	0	0	0	0	0	1979	0	20 - 30	MEP - Lewis Bay	Lewis Bay	Lewis Bay	Snows Creek	M_300573_823951	0.7			41.65939107	-70.29248184
76	1	76	0	5.366052394	5.366052394	SEPTIC	-7824937.708	5109993.562		0	0	0	0	0	0	0	0	0	0	0	1979	0	20-Oct	MEP - Lewis Bay	Lewis Bay	Lewis Bay	Snows Creek	M_300563_823875	0.7			41.65871076	-70.29261114
77	1	77	0	1.186122861	1.186122861	SEPTIC	-7824946.906	5109959.694		0	0	0	0	0	0	0	0	0	0	0	1979	0	20-Oct	MEP - Lewis Bay	Lewis Bay	Lewis Bay	Snows Creek	M_300556_823850	0.7			41.65848346	-70.29269376
78	1	78	0	4.34821241	4.34821241	SEPTIC	-7825053.348	5109945.727		0	0	0	0	0	0	0	0	0	0	0	1998	0	20 - 30	MEP - Lewis Bay	Lewis Bay	Lewis Bay	Snows Creek	M_300477_823838	0.7			41.65838972	-70.29364995
79	1	79	0	4.537345586	4.537345586	SEPTIC	-7824964.956	5110513.438		0	0	0	0	0	0	0	0	0	0	0	1979	0	20-Oct	MEP - Lewis Bay	Lewis Bay	Lewis Bay	Snows Creek	M_300537_824262	0.7			41.6621998	-70.29285591
80	1	80	0	2.247390684	2.247390684	SEPTIC	-7824890.108	5110390.241		0	0	0	0	0	0	0	0	0	0	0	1979	0	20-Oct	MEP - Lewis Bay	Lewis Bay	Lewis Bay	Snows Creek	M_300594_824171	0.7			41.66137301	-70.29218354
81	1	81	0	4.910060081	4.910060081	SEPTIC	-7824870.942	5110599.193		0	0	0	0	0	0	0	0	0	0	0	1979	0	20-Oct	MEP - Lewis Bay	Lewis Bay	Lewis Bay	Snows Creek	M_300606_824327	0.7			41.66277531	-70.29201137
82	1	82	0	5.537049511	5.537049511	SEPTIC	-7824877.339	5110443.06		0	0	0	0	0	0	0	0	0	0	0	1979	0	20-Oct	MEP - Lewis Bay	Lewis Bay	Lewis Bay	Snows Creek	M_300603_824211	0.7			41.66172749	-70.29206883
83	1	83	0	7.270285598	7.270285598	SEPTIC	-7824835.705	5110603.876		0	0	0	0	0	0	0	0	0	0	0	1979	0	20-Oct	MEP - Lewis Bay	Lewis Bay	Lewis Bay	Hyannis Inner Harbor	M_300633_824331	1			41.66280674	-70.29169483
84	1	84	0	0	0	SEWERED	-7825815.59	5108584.834		0	0	0	0	0	0	0	0	0	0	0	1946	0	< 10	MEP - Lewis Bay	Lewis Bay	Lewis Bay	Stewarts Creek	M_299921_822816	1			41.64925544	-70.30049729
85	1	85	0	0	0	SEWERED	-7825829.526	5108631.438		0	0	0	0	0	0	0	0	0	0	0	1926	0	< 10	MEP - Lewis Bay	Lewis Bay	Lewis Bay	Stewarts Creek	M_299910_822850	1			41.64956826	-70.30062247
86	1	86	0	1.779765914	1.779765914	SEPTIC	-7826166.706	5109284.796		0	0	0	0	0	0	0	0	0	0	0	1930	0	< 10	MEP - Lewis Bay	Lewis Bay	Lewis Bay	Fawcetts Pond	M_299651_823334	0.5			41.65395373	-70.30365141
87	1	87	0	4.234214332	4.234214332	SEPTIC	-7826209.812	5109281.372		0	0	0	0	0	0	0	0	0	0	0	1980	0	< 10	MEP - Lewis Bay	Lewis Bay	Lewis Bay	Fawcetts Pond	M_299619_823331	0.5			41.65393075	-70.30403864
88	1	88	0	3.885240623	3.885240623	SEPTIC	-7826295.815	5109128.491		0	0	0	0	0	0	0	0	0	0	0	1984	0	< 10	MEP - Lewis Bay	Lewis Bay	Lewis Bay	Fawcetts Pond	M_299556_823216	0.5			41.65290461	-70.30481121
89	1	89	0	3.030255037	3.030255037	SEPTIC	-7826258.623	5109118.401		0	0	0	0	0	0	0	0	0	0	0	1940	0	< 10	MEP - Lewis Bay	Lewis Bay	Lewis Bay	Fawcetts Pond	M_299584_823209	0.5			41.65283688	-70.30447711
90	1	90	0	2.320675163	2.320675163	SEPTIC	-7826263.955	5109159.499		0	0	0	0	0	0	0	0	0	0	0	1940	0	< 10	MEP - Lewis Bay	Lewis Bay	Lewis Bay	Fawcetts Pond	M_299579_823239	0.5			41.65311274	-70.30452501
91	1	91	0	3.438759555	3.438759555	SEPTIC	-7826269.418	5109208.836		0	0	0	0	0	0	0	0	0	0	0	1957	0	< 10	MEP - Lewis Bay	Lewis Bay	Lewis Bay	Fawcetts Pond	M_299575_823276	0.5			41.65344389	-70.30457408
92	1	92	0	4.949610435	4.949610435	SEPTIC	-7826420.411	5109243.633		0	0	0	0	0	0	0	0	0	0	0	1958	0	< 10	MEP - Lewis Bay	Lewis Bay	Lewis Bay	Fawcetts Pond	M_299461_823300	0.5			41.65367744	-70.30593048
93	1	93	0	5.874875449	5.874875449	SEPTIC	-7826447.696	5109070.989		0	0	0	0	0	0	0	0	0	0	0	1930	0	< 10	MEP - Lewis Bay	Lewis Bay	Lewis Bay	Fawcetts Pond	M_299443_823171	0.5			41.65251865	-70.30617559
94	1	94	0	1.997680608	1.997680608	SEPTIC	-7824752.594	5109858.273		0	0	0	0	0	0	0	0	0	0	0	1956	0	20 - 30	MEP - Lewis Bay	Lewis Bay	Lewis Bay	Snows Creek	M_300703_823776	0.7			41.65780277	-70.29094823
95	1	95	0	0	0	SEWERED	-7824722.819	5109996.013		0	0	0	0	0	0	0	0	0	0	0	1981	0	20 - 30	MEP - Lewis Bay	Lewis Bay	Lewis Bay	Snows Creek	M_300724_823879	0.7			41.65872721	-70.29068076
96	1	96	0	1.359834218	1.359834218	SEPTIC	-7824791.571	5109950.968		0	0	0	0	0	0	0	0	0	0	0	1951	0	20 - 30	MEP - Lewis Bay	Lewis Bay	Lewis Bay	Snows Creek	M_300673_823845	0.7			41.65842489	-70.29129837
97	1	97	0	0	0	SEWERED	-7824763.409	5109987.047		0	0	0	0	0	0	0	0	0	0	0	1920	0	20 - 30	MEP - Lewis Bay	Lewis Bay	Lewis Bay	Snows Creek	M_300693_823872	0.7			41.65866704	-70.29104538
98	1	98	0	0	0	SEWERED	-7824713.609	5109957.562		0	0	0	0	0	0	0	0	0	0	0	1981	0	20 - 30	MEP - Lewis Bay	Lewis Bay	Lewis Bay	Snows Creek	M_300731_823851	0.7			41.65846915	-70.29059802
99	1	99	0	2.191205917	2.191205917	SEPTIC	-7824751.084	5109919.27		0	0	0	0	0	0	0	0	0	0	0	1988	0	20 - 30	MEP - Lewis Bay	Lewis Bay	Lewis Bay	Snows Creek	M_300703_823822	0.7			41.65821215	-70.29093466
100	1	100	0	0	0	SEWERED	-7824816.42	5110003.582		0	0	0	0	0	0	0	0	0	0	0	1980	0	20 - 30	MEP - Lewis Bay	Lewis Bay	Lewis Bay	Snows Creek	M_300653_823884	0.7			41.65877801	-70.29152159
101	1	101	0	0	0	SEWERED	-7824780.295	5110025.079		0	0	0	0	0	0	0	0	0	0	0	1972	0	20 - 30	MEP - Lewis Bay	Lewis Bay	Lewis Bay	Snows Creek	M_300680_823900	0.7			41.65892229	-70.29119707
102	1	102	0	0	0	SEWERED	-7824296.725	5109848.667		0	0	0	0	0	0	0	0	0	0	0	1956	0	< 10	MEP - Lewis Bay	Lewis Bay	Lewis Bay	Snows Creek	M_301044_823774	0.7			41.6577383	-70.28685309
103	1	103	0	0	0	SEWERED	-7824337.044	5109863.78		0	0	0	0	0	0	0	0	0	0	0	1930	0	< 10	MEP - Lewis Bay	Lewis Bay	Lewis Bay	Snows Creek	M_301014_823785	0.7			41.65783973	-70.28721528
104	1	104	0	0	0	SEWERED	-7824382.341	5109869.678		0	0	0	0	0	0	0	0	0	0	0	1920	0	< 10	MEP - Lewis Bay	Lewis Bay	Lewis Bay	Snows Creek	M_300980_823789	0.7			41.65787932	-70.28762219
105	1	105	0	0	0	SEWERED	-7824403.127	5109871.691		0	0	0	0	0	0	0	0	0	0	0	1910	0	< 10	MEP - Lewis Bay	Lewis Bay	Lewis Bay	Snows Creek	M_300964_823790	0.7			41.65789283	-70.28780891
106	1	106	0	3.053519951	8.011312373	SEPTIC	-7824505.523	5109882.235		0	0	0	0	0	0	0	0	0	0	0	1930	0	20-Oct	MEP - Lewis Bay	Lewis Bay	Lewis Bay	Snows Creek	M_300887_823797	0.7			41.65796359	-70.28872875
107	1	107	0	4.030646335	4.030646335	SEPTIC	-7824553.512	5109887.404		0	0	0	0	0	0	0	0	0	0	0	1954	0	20-Oct	MEP - Lewis Bay	Lewis Bay	Lewis Bay	Snows Creek	M_300851_823800	0.7			41.65799828	-70.28915985
108	1	108	0	5.235768876	5.235768876	SEPTIC	-7824610.887	5109893.385		0	0	0	0	0	0	0	0	0	0	0	1962	0	20-Oct	MEP - Lewis Bay	Lewis Bay	Lewis Bay	Snows Creek	M_300808_823804	0.7			41.65803842	-70.28967526
109	1	109	0	1.547116775	1.547116775	SEPTIC	-7824664.501	5109899.055		0	0	0	0	0	0	0	0	0	0	0	1960	0	20-Oct	MEP - Lewis Bay	Lewis Bay	Lewis Bay	Snows Creek	M_300768_823807	0.7			41.65807648	-70.29015687
110	1	110	0	0	0	SEWERED	-7824282.124	5109972.561		0	0	0	0	0	0	0	0	0	0	0	1931	0	< 10	MEP - Lewis Bay	Lewis Bay	Lewis Bay	Hyannis Inner Harbor	M_301054_823866	1			41.65856982	-70.28672192
111	1	111	0	0	0	SEWERED	-7824291.072	5110002.912		0	0	0	0	0	0	0	0	0	0	0	1955	0	< 10	MEP - Lewis Bay	Lewis Bay	Lewis Bay	Hyannis Inner Harbor	M_301047_823889	1			41.65877351	-70.2868023
112	1	112	0	0	0	SEWERED	-7824330.446	5110004.302		0	0	0	0	0	0	0	0	0	0	0	1954	0	< 10	MEP - Lewis Bay	Lewis Bay	Lewis Bay	Hyannis Inner Harbor	M_301017_823889	1			41.65878284	-70.28715601
113	1	113	0	0	0	SEWERED	-7824431.771	5110026.013		0	0	0	0	0	0	0	0	0	0	0	1931	0	< 10	MEP - Lewis Bay	Lewis Bay	Lewis Bay	Snows Creek	M_300941_823905	0.7			41.65892856	-70.28806622
114	1	114	0	0	0	SEWERED	-7824465.768	5110018.807		0	0	0	0	0	0	0	0	0	0	0	1948	0	< 10	MEP - Lewis Bay	Lewis Bay	Lewis Bay	Snows Creek	M_300916_823899	0.7			41.65888019	-70.28837163
115	1	115	0	0	0	SEWERED	-7824502.653	5110022.591		0	0	0	0	0	0	0	0	0	0	0	1972	0	< 10	MEP - Lewis Bay	Lewis Bay	Lewis Bay	Snows Creek	M_300888_823901	0.7			41.65890559	-70.28870297
116	1	116	0	0	0	SEWERED	-7824545.06	5110029.461		0	0	0	0	0	0	0	0	0	0	0	1960	0	< 10	MEP - Lewis Bay	Lewis Bay	Lewis Bay	Snows Creek	M_300856_823906	0.7			41.6589517	-70.28908393
117	1	117	0	0	0	SEWERED	-7824588.937	5110038.317		0	0	0	0	0	0	0	0	0	0	0	1972	0	20-Oct	MEP - Lewis Bay	Lewis Bay	Lewis Bay	Snows Creek	M_300823_823912	0.7			41.65901113	-70.28947807
118	1	118	0	0	0	SEWERED	-7824630.521	5110051.23		0	0	0	0	0	0	0	0	0	0	0	1972	0	20-Oct	MEP - Lewis Bay	Lewis Bay	Lewis Bay	Snows Creek	M_300792_823921	0.7			41.6590978	-70.28985163
119	1	119	0	0	0	SEWERED	-7824669.723	5110070.415		0	0	0	0	0	0	0	0	0	0	0	1972	0	20-Oct	MEP - Lewis Bay	Lewis Bay	Lewis Bay	Snows Creek	M_300763_823935	0.7			41.65922656	-70.29020378
120	1	120	0	0	0	SEWERED	-7824705.977	5110094.032		0	0	0	0	0	0	0	0	0	0	0	1972	0	20-Oct	MEP - Lewis Bay	Lewis Bay	Lewis Bay	Snows Creek	M_300735_823952	0.7			41.65938506	-70.29052946
121	1	121	0	0	0	SEWERED	-7824739.122	5110121.596		0	0	0	0	0	0	0	0	0	0	0	1971	0	20-Oct	MEP - Lewis Bay	Lewis Bay	Lewis Bay	Snows Creek	M_300710_823973	0.7			41.65957005	-70.29082721
122	1	122	0	0	0	SEWERED	-7824768.725	5110093.372		0	0	0	0	0	0	0	0	0	0	0	1972	0	20-Oct	MEP - Lewis Bay	Lewis Bay	Lewis Bay	Snows Creek	M_300688_823951	0.7			41.65938063	-70.29109313
123	1	123	0	0	0	SEPTIC	-7824481.884	5109970.816		0	0	0	0	0	0	0	0	0	0	0		0	< 10	MEP - Lewis Bay	Lewis Bay	Lewis Bay	Snows Creek	M_300904_823863	0.7			41.6585581	-70.2885164
124	1	124	0	0	0	SEWERED	-7824315.065	5109960.058		0	0	0	0	0	0	0	0	0	0	0	1954	0	< 10	MEP - Lewis Bay	Lewis Bay	Lewis Bay	Hyannis Inner Harbor	M_301029_823857	1			41.6584859	-70.28701784
125	1	125	0	0	0	SEWERED	-7824334.775	5109962.451		0	0	0	0	0	0	0	0	0	0	0	1924	0	< 10	MEP - Lewis Bay	Lewis Bay	Lewis Bay	Hyannis Inner Harbor	M_301014_823858	1			41.65850196	-70.2871949
126	1	126	0	0	0	SEWERED	-7824438.65	5109973.892		0	0	0	0	0	0	0	0	0	0	0	1956	0	< 10	MEP - Lewis Bay	Lewis Bay	Lewis Bay	Snows Creek	M_300936_823866	0.7			41.65857875	-70.28812802
127	1	127	0	0	9.042447737	SEPTIC	-7823794.457	5109312.302		0	0	0	0	0	0	0	0	0	0	0		0	< 10	MEP - Lewis Bay	Lewis Bay	Lewis Bay	Hyannis Inner Harbor	M_301425_823379	1			41.65413835	-70.28234115
128	1	128	0	0	9.391067803	SEPTIC	-7823820.197	5109301.035		0	0	0	0	0	0	0	0	0	0	0	1932	0	< 10	MEP - Lewis Bay	Lewis Bay	Lewis Bay	Hyannis Inner Harbor	M_301406_823371	1			41.65406273	-70.28257236
129	1	129	0	0	11.70492008	SEPTIC	-7823817.009	5109323.129		0	0	0	0	0	0	0	0	0	0	0	1909	0	< 10	MEP - Lewis Bay	Lewis Bay	Lewis Bay	Hyannis Inner Harbor	M_301408_823387	1			41.65421102	-70.28254373
130	1	130	0	0	0	SEWERED	-7824468.93	5109978.022		0	0	0	0	0	0	0	0	0	0	0	1945	0	< 10	MEP - Lewis Bay	Lewis Bay	Lewis Bay	Snows Creek	M_300914_823868	0.7			41.65860647	-70.28840003
131	1	131	0	0	0	SEWERED	-7824503.826	5109981.004		0	0	0	0	0	0	0	0	0	0	0	1965	0	< 10	MEP - Lewis Bay	Lewis Bay	Lewis Bay	Snows Creek	M_300888_823870	0.7			41.65862648	-70.28871351
132	1	132	0	0	4.957792422	SEPTIC	-7824543.528	5109986.472		0	0	0	0	0	0	0	0	0	0	0		0	20-Oct	MEP - Lewis Bay	Lewis Bay	Lewis Bay	Snows Creek	M_300858_823874	0.7			41.65866318	-70.28907016
133	1	133	0	0	0	SEWERED	-7824583.957	5109994.708		0	0	0	0	0	0	0	0	0	0	0	1962	0	20-Oct	MEP - Lewis Bay	Lewis Bay	Lewis Bay	Snows Creek	M_300827_823880	0.7			41.65871845	-70.28943334
134	1	134	0	0	0	SEWERED	-7824625.785	5110006.414		0	0	0	0	0	0	0	0	0	0	0	1962	0	20-Oct	MEP - Lewis Bay	Lewis Bay	Lewis Bay	Snows Creek	M_300796_823888	0.7			41.65879702	-70.28980909
135	1	135	0	0	0	SEWERED	-7824664.959	5110022.665		0	0	0	0	0	0	0	0	0	0	0	1962	0	20-Oct	MEP - Lewis Bay	Lewis Bay	Lewis Bay	Snows Creek	M_300767_823900	0.7			41.65890609	-70.29016099
136	1	136	0	0	0	SEWERED	-7824352.009	5110700.77		0	0	0	0	0	0	0	0	0	0	0	1941	0	20 - 30	MEP - Lewis Bay	Lewis Bay	Lewis Bay	Hyannis Inner Harbor	M_300994_824408	1			41.66345699	-70.28734971
137	1	137	0	0	0	SEWERED	-7824592.566	5110840.103		0	0	0	0	0	0	0	0	0	0	0	1965	0	20-Oct	MEP - Lewis Bay	Lewis Bay	Lewis Bay	Hyannis Inner Harbor	M_300812_824510	1			41.66439204	-70.28951068
138	1	138	0	2.207258708	2.207258708	SEPTIC	-7824587.683	5110701.171		0	0	0	0	0	0	0	0	0	0	0	1950	0	20-Oct	MEP - Lewis Bay	Lewis Bay	Lewis Bay	Hyannis Inner Harbor	M_300817_824406	1			41.66345969	-70.28946681
139	1	139	0	2.954644067	2.954644067	SEPTIC	-7824589.237	5110725.901		0	0	0	0	0	0	0	0	0	0	0	1950	0	20-Oct	MEP - Lewis Bay	Lewis Bay	Lewis Bay	Hyannis Inner Harbor	M_300816_824425	1			41.66362565	-70.28948077
140	1	140	0	1.582014146	1.582014146	SEPTIC	-7824587.737	5110751.828		0	0	0	0	0	0	0	0	0	0	0	1956	0	20-Oct	MEP - Lewis Bay	Lewis Bay	Lewis Bay	Hyannis Inner Harbor	M_300817_824444	1			41.66379964	-70.28946729
141	1	141	0	0	0	SEWERED	-7824622.597	5110753.631		0	0	0	0	0	0	0	0	0	0	0	1948	0	20-Oct	MEP - Lewis Bay	Lewis Bay	Lewis Bay	Hyannis Inner Harbor	M_300791_824445	1			41.66381174	-70.28978045
142	1	142	0	0	0	SEWERED	-7824631.81	5110717.834		0	0	0	0	0	0	0	0	0	0	0	1951	0	20-Oct	MEP - Lewis Bay	Lewis Bay	Lewis Bay	Hyannis Inner Harbor	M_300784_824418	1			41.66357151	-70.28986321
143	1	143	0	3.838710796	3.838710796	SEPTIC	-7824579.151	5110676.806		0	0	0	0	0	0	0	0	0	0	0	1950	0	20-Oct	MEP - Lewis Bay	Lewis Bay	Lewis Bay	Hyannis Inner Harbor	M_300824_824388	1			41.66329617	-70.28939016
144	1	144	0	2.512610703	2.512610703	SEPTIC	-7824501.675	5110673.471		0	0	0	0	0	0	0	0	0	0	0	1949	0	20-Oct	MEP - Lewis Bay	Lewis Bay	Lewis Bay	Hyannis Inner Harbor	M_300882_824386	1			41.66327379	-70.28869418
145	1	145	0	6.525808353	6.525808353	SEPTIC	-7824512.08	5110696.021		0	0	0	0	0	0	0	0	0	0	0	1950	0	20-Oct	MEP - Lewis Bay	Lewis Bay	Lewis Bay	Hyannis Inner Harbor	M_300874_824403	1			41.66342512	-70.28878765
146	1	146	0	0	0	SEWERED	-7824554.697	5110808.385		0	0	0	0	0	0	0	0	0	0	0	1956	0	20-Oct	MEP - Lewis Bay	Lewis Bay	Lewis Bay	Hyannis Inner Harbor	M_300841_824486	1			41.66417919	-70.28917049
147	1	147	0	0	0	SEWERED	-7824507.888	5110859.21		0	0	0	0	0	0	0	0	0	0	0		0	20 - 30	MEP - Lewis Bay	Lewis Bay	Lewis Bay	Hyannis Inner Harbor	M_300875_824525	1			41.66452027	-70.28874999
148	1	148	0	0	0	SEWERED	-7824524.968	5110738.975		0	0	0	0	0	0	0	0	0	0	0		0	20-Oct	MEP - Lewis Bay	Lewis Bay	Lewis Bay	Hyannis Inner Harbor	M_300864_824435	1			41.66371339	-70.28890343
149	1	149	0	0	0	SEWERED	-7824455.836	5110718.788		0	0	0	0	0	0	0	0	0	0	0	1950	0	20 - 30	MEP - Lewis Bay	Lewis Bay	Lewis Bay	Hyannis Inner Harbor	M_300916_824421	1			41.66357791	-70.28828241
150	1	150	0	0	0	SEWERED	-7824378.387	5110698.962		0	0	0	0	0	0	0	0	0	0	0	1959	0	20 - 30	MEP - Lewis Bay	Lewis Bay	Lewis Bay	Hyannis Inner Harbor	M_300974_824407	1			41.66344486	-70.28758667
151	1	151	0	0	10.34814946	SEPTIC	-7824380.735	5110734.46		0	0	0	0	0	0	0	0	0	0	0		0	20 - 30	MEP - Lewis Bay	Lewis Bay	Lewis Bay	Hyannis Inner Harbor	M_300972_824433	1			41.66368308	-70.28760777
152	1	152	0	0	0	SEWERED	-7824389.022	5110792.569		0	0	0	0	0	0	0	0	0	0	0	1978	0	30 - 40	MEP - Lewis Bay	Lewis Bay	Lewis Bay	Hyannis Inner Harbor	M_300965_824476	1			41.66407305	-70.2876822
153	1	153	0	0	0	SEWERED	-7824423.85	5110660.897		0	0	0	0	0	0	0	0	0	0	0	1957	0	20 - 30	MEP - Lewis Bay	Lewis Bay	Lewis Bay	Hyannis Inner Harbor	M_300940_824378	1			41.66318941	-70.28799507
154	1	154	0	0	0	SEWERED	-7824375.032	5110622.237		0	0	0	0	0	0	0	0	0	0	0	1925	0	20 - 30	MEP - Lewis Bay	Lewis Bay	Lewis Bay	Hyannis Inner Harbor	M_300977_824350	1			41.66292996	-70.28755653
155	1	155	0	0	0	SEWERED	-7824362.559	5110646.727		0	0	0	0	0	0	0	0	0	0	0	1945	0	20 - 30	MEP - Lewis Bay	Lewis Bay	Lewis Bay	Hyannis Inner Harbor	M_300986_824368	1			41.66309431	-70.28744449
156	1	156	0	0	0	SEWERED	-7824383.923	5110598.42		0	0	0	0	0	0	0	0	0	0	0	1955	0	20 - 30	MEP - Lewis Bay	Lewis Bay	Lewis Bay	Hyannis Inner Harbor	M_300971_824332	1			41.66277012	-70.2876364
157	1	157	0	0	0	SEWERED	-7824395.522	5110564.363		0	0	0	0	0	0	0	0	0	0	0	1947	0	20 - 30	MEP - Lewis Bay	Lewis Bay	Lewis Bay	Hyannis Inner Harbor	M_300962_824306	1			41.66254156	-70.2877406
158	1	158	0	0	0	SEWERED	-7824444.891	5110605.278		0	0	0	0	0	0	0	0	0	0	0	1941	0	20 - 30	MEP - Lewis Bay	Lewis Bay	Lewis Bay	Hyannis Inner Harbor	M_300925_824336	1			41.66281615	-70.28818409
159	1	159	0	3.338515147	3.338515147	SEPTIC	-7824472.698	5110635.123		0	0	0	0	0	0	0	0	0	0	0	1950	0	20 - 30	MEP - Lewis Bay	Lewis Bay	Lewis Bay	Hyannis Inner Harbor	M_300904_824358	1			41.66301644	-70.28843388
160	1	160	0	4.315641531	4.315641531	SEPTIC	-7824492.015	5110650.437		0	0	0	0	0	0	0	0	0	0	0	1926	0	20 - 30	MEP - Lewis Bay	Lewis Bay	Lewis Bay	Hyannis Inner Harbor	M_300889_824369	1			41.66311921	-70.28860741
161	1	161	0	0	0	SEWERED	-7824570.691	5110530.488		0	0	0	0	0	0	0	0	0	0	0	1952	0	20-Oct	MEP - Lewis Bay	Lewis Bay	Lewis Bay	Hyannis Inner Harbor	M_300832_824279	1			41.66231422	-70.28931417
162	1	162	0	0	0	SEWERED	-7824585.94	5110654.346		0	0	0	0	0	0	0	0	0	0	0	1955	0	20-Oct	MEP - Lewis Bay	Lewis Bay	Lewis Bay	Hyannis Inner Harbor	M_300819_824371	1			41.66314544	-70.28945115
163	1	163	0	0	0	SEWERED	-7824356.876	5109768.509		0	0	0	0	0	0	0	0	0	0	0	1907	0	< 10	MEP - Lewis Bay	Lewis Bay	Lewis Bay	Snows Creek	M_301000_823713	0.7			41.65720031	-70.28739343
164	1	164	0	0	0	SEWERED	-7824393.315	5109773.115		0	0	0	0	0	0	0	0	0	0	0	1915	0	< 10	MEP - Lewis Bay	Lewis Bay	Lewis Bay	Snows Creek	M_300972_823716	0.7			41.65723123	-70.28772077
165	1	165	0	5.211340717	5.211340717	SEPTIC	-7824422.892	5109776.04		0	0	0	0	0	0	0	0	0	0	0	1930	0	< 10	MEP - Lewis Bay	Lewis Bay	Lewis Bay	Snows Creek	M_300950_823718	0.7			41.65725085	-70.28798647
166	1	166	0	3.14308987	3.14308987	SEPTIC	-7824492.751	5109783.888		0	0	0	0	0	0	0	0	0	0	0	1951	0	20-Oct	MEP - Lewis Bay	Lewis Bay	Lewis Bay	Snows Creek	M_300898_823723	0.7			41.65730353	-70.28861402
167	1	167	0	2.393959642	2.393959642	SEPTIC	-7824522.871	5109787.47		0	0	0	0	0	0	0	0	0	0	0	1960	0	20-Oct	MEP - Lewis Bay	Lewis Bay	Lewis Bay	Snows Creek	M_300875_823726	0.7			41.65732757	-70.2888846
168	1	168	0	2.957093005	2.957093005	SEPTIC	-7824553.172	5109790.857		0	0	0	0	0	0	0	0	0	0	0	1951	0	20-Oct	MEP - Lewis Bay	Lewis Bay	Lewis Bay	Snows Creek	M_300853_823728	0.7			41.6573503	-70.28915679
169	1	169	0	7.019024528	11.97681695	SEPTIC	-7824580.153	5109793.861		0	0	0	0	0	0	0	0	0	0	0	1970	0	20-Oct	MEP - Lewis Bay	Lewis Bay	Lewis Bay	Snows Creek	M_300832_823730	0.7			41.65737046	-70.28939917
170	1	170	0	5.64290487	5.64290487	SEPTIC	-7824611.771	5109795.169		0	0	0	0	0	0	0	0	0	0	0	1959	0	20-Oct	MEP - Lewis Bay	Lewis Bay	Lewis Bay	Snows Creek	M_300809_823731	0.7			41.65737924	-70.2896832
171	1	171	0	4.796062003	4.796062003	SEPTIC	-7824656.491	5109794.759		0	0	0	0	0	0	0	0	0	0	0	1954	0	20-Oct	MEP - Lewis Bay	Lewis Bay	Lewis Bay	Snows Creek	M_300775_823730	0.7			41.65737649	-70.29008492
172	1	172	0	1.913539169	1.913539169	SEPTIC	-7824847.401	5109864.406		0	0	0	0	0	0	0	0	0	0	0	1961	0	20 - 30	MEP - Lewis Bay	Lewis Bay	Lewis Bay	Snows Creek	M_300632_823780	0.7			41.65784393	-70.2917999
173	1	173	0	1.779184292	1.779184292	SEPTIC	-7824883.192	5109843.552		0	0	0	0	0	0	0	0	0	0	0	1958	0	20-Oct	MEP - Lewis Bay	Lewis Bay	Lewis Bay	Snows Creek	M_300605_823764	0.7			41.65770397	-70.29212141
174	1	174	0	10.10511536	10.10511536	SEPTIC	-7824861.961	5109806.74		0	0	0	0	0	0	0	0	0	0	0	1961	0	20-Oct	MEP - Lewis Bay	Lewis Bay	Lewis Bay	Snows Creek	M_300621_823737	0.7			41.6574569	-70.29193069
175	1	175	0	6.579317655	6.579317655	SEPTIC	-7824841.646	5109771.499		0	0	0	0	0	0	0	0	0	0	0	1962	0	20-Oct	MEP - Lewis Bay	Lewis Bay	Lewis Bay	Snows Creek	M_300637_823711	0.7			41.65722038	-70.29174819
176	1	176	0	9.046561775	9.046561775	SEPTIC	-7824821.139	5109736.106		0	0	0	0	0	0	0	0	0	0	0	1963	0	20-Oct	MEP - Lewis Bay	Lewis Bay	Lewis Bay	Snows Creek	M_300653_823684	0.7			41.65698283	-70.29156398
177	1	177	0	4.217928892	4.217928892	SEPTIC	-7824900.733	5109740.225		0	0	0	0	0	0	0	0	0	0	0	1961	0	20-Oct	MEP - Lewis Bay	Lewis Bay	Lewis Bay	Snows Creek	M_300593_823687	0.7			41.65701048	-70.29227899
178	1	178	0	1.704271269	1.704271269	SEPTIC	-7824889.512	5109700.221		0	0	0	0	0	0	0	0	0	0	0	1955	0	20-Oct	MEP - Lewis Bay	Lewis Bay	Lewis Bay	Snows Creek	M_300602_823657	0.7			41.65674199	-70.29217818
179	1	179	0	1.286549739	1.286549739	SEPTIC	-7824851.163	5109673.961		0	0	0	0	0	0	0	0	0	0	0	1959	0	20-Oct	MEP - Lewis Bay	Lewis Bay	Lewis Bay	Snows Creek	M_300631_823638	0.7			41.65656574	-70.29183369
180	1	180	0	0.737425068	0.737425068	SEPTIC	-7824884.571	5109654.434		0	0	0	0	0	0	0	0	0	0	0	1967	0	20-Oct	MEP - Lewis Bay	Lewis Bay	Lewis Bay	Snows Creek	M_300606_823623	0.7			41.65643468	-70.2921338
181	1	181	0	1.091124463	1.091124463	SEPTIC	-7825002.788	5109773.638		0	0	0	0	0	0	0	0	0	0	0	1959	0	20 - 30	MEP - Lewis Bay	Lewis Bay	Lewis Bay	Snows Creek	M_300516_823710	0.7			41.65723473	-70.29319576
182	1	182	0	3.639795782	3.639795782	SEPTIC	-7824966.916	5109794.912		0	0	0	0	0	0	0	0	0	0	0	1956	0	20 - 30	MEP - Lewis Bay	Lewis Bay	Lewis Bay	Snows Creek	M_300543_823727	0.7			41.65737752	-70.29287351
183	1	183	0	4.657635765	4.657635765	SEPTIC	-7824922.521	5109792.01		0	0	0	0	0	0	0	0	0	0	0	1963	0	20-Oct	MEP - Lewis Bay	Lewis Bay	Lewis Bay	Snows Creek	M_300576_823725	0.7			41.65735804	-70.29247471
184	1	184	0	2.377674202	2.377674202	SEPTIC	-7824703.276	5109904.559		0	0	0	0	0	0	0	0	0	0	0	1960	0	20-Oct	MEP - Lewis Bay	Lewis Bay	Lewis Bay	Snows Creek	M_300739_823811	0.7			41.65811342	-70.2905052
185	1	185	0	0	0	SEWERED	-7824455.135	5109871.012		0	0	0	0	0	0	0	0	0	0	0	1930	0	< 10	MEP - Lewis Bay	Lewis Bay	Lewis Bay	Snows Creek	M_300925_823789	0.7			41.65788827	-70.28827611
186	1	186	0	0	0	SEWERED	-7824295.034	5109869.704		0	0	0	0	0	0	0	0	0	0	0	1925	0	< 10	MEP - Lewis Bay	Lewis Bay	Lewis Bay	Snows Creek	M_301045_823790	0.7			41.65787949	-70.2868379
187	1	187	0	0	0	SEWERED	-7824286.371	5109888.434		0	0	0	0	0	0	0	0	0	0	0	1931	0	< 10	MEP - Lewis Bay	Lewis Bay	Lewis Bay	Hyannis Inner Harbor	M_301051_823804	1			41.6580052	-70.28676008
188	1	188	0	0	0	SEWERED	-7824284.641	5109909.981		0	0	0	0	0	0	0	0	0	0	0	1946	0	< 10	MEP - Lewis Bay	Lewis Bay	Lewis Bay	Hyannis Inner Harbor	M_301052_823820	1			41.65814981	-70.28674454
189	1	189	0	0	0	SEWERED	-7824310.449	5109912.567		0	0	0	0	0	0	0	0	0	0	0	1947	0	< 10	MEP - Lewis Bay	Lewis Bay	Lewis Bay	Hyannis Inner Harbor	M_301033_823821	1			41.65816716	-70.28697638
190	1	190	0	0	0	SEWERED	-7824317.3	5109891.96		0	0	0	0	0	0	0	0	0	0	0	1934	0	< 10	MEP - Lewis Bay	Lewis Bay	Lewis Bay	Snows Creek	M_301028_823806	0.7			41.65802886	-70.28703792
191	1	191	0	0	0	SEWERED	-7824342.649	5109906.929		0	0	0	0	0	0	0	0	0	0	0	1935	0	< 10	MEP - Lewis Bay	Lewis Bay	Lewis Bay	Snows Creek	M_301009_823817	0.7			41.65812933	-70.28726563
192	1	192	0	0	0	SEWERED	-7824378.478	5109911.489		0	0	0	0	0	0	0	0	0	0	0	1935	0	< 10	MEP - Lewis Bay	Lewis Bay	Lewis Bay	Snows Creek	M_300982_823820	0.7			41.65815993	-70.28758749
193	1	193	0	0	0	SEWERED	-7824399.046	5109913.582		0	0	0	0	0	0	0	0	0	0	0	1938	0	< 10	MEP - Lewis Bay	Lewis Bay	Lewis Bay	Snows Creek	M_300967_823821	0.7			41.65817398	-70.28777226
194	1	194	0	0	0	SEWERED	-7824452.32	5109913.221		0	0	0	0	0	0	0	0	0	0	0	1933	0	< 10	MEP - Lewis Bay	Lewis Bay	Lewis Bay	Snows Creek	M_300927_823820	0.7			41.65817156	-70.28825082
195	1	195	0	0	0	SEWERED	-7824503.653	5109924.568		0	0	0	0	0	0	0	0	0	0	0	1964	0	< 10	MEP - Lewis Bay	Lewis Bay	Lewis Bay	Snows Creek	M_300888_823828	0.7			41.65824771	-70.28871196
196	1	196	0	0	0	SEWERED	-7824548.061	5109929.868		0	0	0	0	0	0	0	0	0	0	0	1964	0	20-Oct	MEP - Lewis Bay	Lewis Bay	Lewis Bay	Snows Creek	M_300855_823832	0.7			41.65828328	-70.28911088
197	1	197	0	0	0	SEWERED	-7824589.834	5109935.377		0	0	0	0	0	0	0	0	0	0	0	1986	0	20-Oct	MEP - Lewis Bay	Lewis Bay	Lewis Bay	Snows Creek	M_300824_823835	0.7			41.65832026	-70.28948613
198	1	198	0	0	0	SEWERED	-7824633.295	5109942.957		0	0	0	0	0	0	0	0	0	0	0	1965	0	20-Oct	MEP - Lewis Bay	Lewis Bay	Lewis Bay	Snows Creek	M_300791_823841	0.7			41.65837113	-70.28987655
199	1	199	0	0	0	SEWERED	-7824702.024	5110042.471		0	0	0	0	0	0	0	0	0	0	0	1964	0	20-Oct	MEP - Lewis Bay	Lewis Bay	Lewis Bay	Snows Creek	M_300739_823914	0.7			41.65903901	-70.29049395
200	1	200	0	0	0	SEWERED	-7824736.538	5110066.32		0	0	0	0	0	0	0	0	0	0	0	1964	0	20-Oct	MEP - Lewis Bay	Lewis Bay	Lewis Bay	Snows Creek	M_300713_823931	0.7			41.65919908	-70.29080399
201	1	201	0	0	0	SEPTIC	-7824379.175	5109987.947		0	0	0	0	0	0	0	0	0	0	0		0	< 10	MEP - Lewis Bay	Lewis Bay	Lewis Bay	Snows Creek	M_300981_823877	0.7			41.65867308	-70.28759375
202	1	202	0	0	0	SEWERED	-7824284.788	5109946.332		0	0	0	0	0	0	0	0	0	0	0	1963	0	< 10	MEP - Lewis Bay	Lewis Bay	Lewis Bay	Hyannis Inner Harbor	M_301052_823847	1			41.65839378	-70.28674586
203	1	203	0	0	0	SEPTIC	-7824464.285	5110070.981		0	0	0	0	0	0	0	0	0	0	0		0	< 10	MEP - Lewis Bay	Lewis Bay	Lewis Bay	Snows Creek	M_300916_823938	0.7			41.65923036	-70.2883583
204	1	204	0	0	0	SEWERED	-7824271.157	5110064.567		0	0	0	0	0	0	0	0	0	0	0	1927	0	< 10	MEP - Lewis Bay	Lewis Bay	Lewis Bay	Hyannis Inner Harbor	M_301061_823935	1			41.65918731	-70.28662341
205	1	205	0	0	0	SEWERED	-7824290.696	5110087.51		0	0	0	0	0	0	0	0	0	0	0	1933	0	< 10	MEP - Lewis Bay	Lewis Bay	Lewis Bay	Hyannis Inner Harbor	M_301046_823952	1			41.65934129	-70.28679893
206	1	206	0	0	0	SEWERED	-7824267.547	5110105.649		0	0	0	0	0	0	0	0	0	0	0	1925	0	20-Oct	MEP - Lewis Bay	Lewis Bay	Lewis Bay	Hyannis Inner Harbor	M_301063_823966	1			41.65946303	-70.28659098
207	1	207	0	0	0	SEWERED	-7824308.243	5110109.713		0	0	0	0	0	0	0	0	0	0	0	1951	0	< 10	MEP - Lewis Bay	Lewis Bay	Lewis Bay	Hyannis Inner Harbor	M_301033_823968	1			41.65949031	-70.28695656
208	1	208	0	0	0	SEWERED	-7824426.166	5110113.027		0	0	0	0	0	0	0	0	0	0	0	1926	0	< 10	MEP - Lewis Bay	Lewis Bay	Lewis Bay	Hyannis Inner Harbor	M_300944_823969	1			41.65951254	-70.28801587
209	1	209	0	0	0	SEWERED	-7824457.322	5110111.767		0	0	0	0	0	0	0	0	0	0	0	1940	0	< 10	MEP - Lewis Bay	Lewis Bay	Lewis Bay	Hyannis Inner Harbor	M_300921_823968	1			41.65950409	-70.28829575
210	1	210	0	0	0	SEWERED	-7824476.277	5110115.036		0	0	0	0	0	0	0	0	0	0	0	1941	0	< 10	MEP - Lewis Bay	Lewis Bay	Lewis Bay	Snows Creek	M_300907_823970	0.7			41.65952603	-70.28846603
211	1	211	0	0	0	SEWERED	-7824428.172	5110072.771		0	0	0	0	0	0	0	0	0	0	0	1940	0	< 10	MEP - Lewis Bay	Lewis Bay	Lewis Bay	Hyannis Inner Harbor	M_300943_823939	1			41.65924237	-70.2880339
212	1	212	0	0	0	SEWERED	-7824507.339	5110121.591		0	0	0	0	0	0	0	0	0	0	0	1971	0	20-Oct	MEP - Lewis Bay	Lewis Bay	Lewis Bay	Snows Creek	M_300883_823975	0.7			41.65957002	-70.28874507
213	1	213	0	0	0	SEWERED	-7824550.668	5110129.781		0	0	0	0	0	0	0	0	0	0	0	1971	0	20-Oct	MEP - Lewis Bay	Lewis Bay	Lewis Bay	Snows Creek	M_300851_823981	0.7			41.65962499	-70.2891343
214	1	214	0	0	0	SEWERED	-7824593.051	5110142.978		0	0	0	0	0	0	0	0	0	0	0	1971	0	20-Oct	MEP - Lewis Bay	Lewis Bay	Lewis Bay	Snows Creek	M_300819_823990	0.7			41.65971356	-70.28951503
215	1	215	0	0	0	SEWERED	-7824634.242	5110164.196		0	0	0	0	0	0	0	0	0	0	0	1971	0	20-Oct	MEP - Lewis Bay	Lewis Bay	Lewis Bay	Snows Creek	M_300788_824005	0.7			41.65985596	-70.28988506
216	1	216	0	0	0	SEWERED	-7824669.06	5110192.175		0	0	0	0	0	0	0	0	0	0	0	1972	0	20-Oct	MEP - Lewis Bay	Lewis Bay	Lewis Bay	Snows Creek	M_300762_824026	0.7			41.66004374	-70.29019784
217	1	217	0	0	0	SEWERED	-7824504.192	5110078.868		0	0	0	0	0	0	0	0	0	0	0	1972	0	< 10	MEP - Lewis Bay	Lewis Bay	Lewis Bay	Snows Creek	M_300886_823943	0.7			41.65928329	-70.28871679
218	1	218	0	0	0	SEWERED	-7824546.665	5110086.701		0	0	0	0	0	0	0	0	0	0	0	1971	0	20-Oct	MEP - Lewis Bay	Lewis Bay	Lewis Bay	Snows Creek	M_300854_823949	0.7			41.65933586	-70.28909834
219	1	219	0	0	0	SEWERED	-7824588.565	5110097.511		0	0	0	0	0	0	0	0	0	0	0	1971	0	20-Oct	MEP - Lewis Bay	Lewis Bay	Lewis Bay	Snows Creek	M_300823_823956	0.7			41.65940841	-70.28947473
220	1	220	0	0	0	SEWERED	-7824628.08	5110114.06		0	0	0	0	0	0	0	0	0	0	0	1971	0	20-Oct	MEP - Lewis Bay	Lewis Bay	Lewis Bay	Snows Creek	M_300793_823968	0.7			41.65951948	-70.2898297
221	1	221	0	0	0	SEWERED	-7824666.124	5110135.64		0	0	0	0	0	0	0	0	0	0	0	1972	0	20-Oct	MEP - Lewis Bay	Lewis Bay	Lewis Bay	Snows Creek	M_300765_823984	0.7			41.65966431	-70.29017146
222	1	222	0	0	0	SEWERED	-7824698.7	5110163.718		0	0	0	0	0	0	0	0	0	0	0	1971	0	20-Oct	MEP - Lewis Bay	Lewis Bay	Lewis Bay	Snows Creek	M_300740_824004	0.7			41.65985275	-70.29046409
223	1	223	0	0	0	SEWERED	-7824302.989	5110057.716		0	0	0	0	0	0	0	0	0	0	0	1926	0	< 10	MEP - Lewis Bay	Lewis Bay	Lewis Bay	Hyannis Inner Harbor	M_301037_823930	1			41.65914133	-70.28690936
224	1	224	0	0	0	SEWERED	-7824324.308	5110060.199		0	0	0	0	0	0	0	0	0	0	0	1931	0	< 10	MEP - Lewis Bay	Lewis Bay	Lewis Bay	Hyannis Inner Harbor	M_301021_823931	1			41.65915799	-70.28710087
225	1	225	0	0	0	SEPTIC	-7824369.073	5110085.547		0	0	0	0	0	0	0	0	0	0	0		0	< 10	MEP - Lewis Bay	Lewis Bay	Lewis Bay	Hyannis Inner Harbor	M_300987_823950	1			41.65932811	-70.287503
226	1	226	0	0	0	SEWERED	-7824273.25	5110044.077		0	0	0	0	0	0	0	0	0	0	0	1921	0	< 10	MEP - Lewis Bay	Lewis Bay	Lewis Bay	Hyannis Inner Harbor	M_301059_823920	1			41.65904979	-70.28664221
227	1	227	0	0	0	SEWERED	-7824259.576	5110192.701		0	0	0	0	0	0	0	0	0	0	0	1930	0	20-Oct	MEP - Lewis Bay	Lewis Bay	Lewis Bay	Hyannis Inner Harbor	M_301068_824031	1			41.66004727	-70.28651938
228	1	228	0	0	0	SEWERED	-7824299.018	5110207.391		0	0	0	0	0	0	0	0	0	0	0	1950	0	20-Oct	MEP - Lewis Bay	Lewis Bay	Lewis Bay	Hyannis Inner Harbor	M_301038_824041	1			41.66014586	-70.28687369
229	1	229	0	0	0	SEWERED	-7824301.427	5110187.54		0	0	0	0	0	0	0	0	0	0	0	1951	0	20-Oct	MEP - Lewis Bay	Lewis Bay	Lewis Bay	Hyannis Inner Harbor	M_301037_824026	1			41.66001263	-70.28689533
230	1	230	0	1.651808888	1.651808888	SEPTIC	-7824475.694	5110196.556		0	0	0	0	0	0	0	0	0	0	0	1938	0	20-Oct	MEP - Lewis Bay	Lewis Bay	Lewis Bay	Hyannis Inner Harbor	M_300906_824031	1			41.66007314	-70.28846079
231	1	231	0	0	0	SEWERED	-7824446.937	5110213.969		0	0	0	0	0	0	0	0	0	0	0	1937	0	20-Oct	MEP - Lewis Bay	Lewis Bay	Lewis Bay	Hyannis Inner Harbor	M_300928_824044	1			41.66019	-70.28820246
232	1	232	0	0	0	SEWERED	-7824411.359	5110210.435		0	0	0	0	0	0	0	0	0	0	0	1921	0	20-Oct	MEP - Lewis Bay	Lewis Bay	Lewis Bay	Hyannis Inner Harbor	M_300954_824042	1			41.66016628	-70.28788286
233	1	233	0	0	0	SEWERED	-7824356.156	5110204.376		0	0	0	0	0	0	0	0	0	0	0	1950	0	20-Oct	MEP - Lewis Bay	Lewis Bay	Lewis Bay	Hyannis Inner Harbor	M_300996_824038	1			41.66012562	-70.28738697
234	1	234	0	0	0	SEWERED	-7824598.925	5110258.795		0	0	0	0	0	0	0	0	0	0	0	1966	0	20-Oct	MEP - Lewis Bay	Lewis Bay	Lewis Bay	Snows Creek	M_300813_824076	0.7			41.66049084	-70.2895678
235	1	235	0	0	0	SEWERED	-7824558.526	5110233.744		0	0	0	0	0	0	0	0	0	0	0	1971	0	20-Oct	MEP - Lewis Bay	Lewis Bay	Lewis Bay	Hyannis Inner Harbor	M_300844_824058	1			41.66032272	-70.28920489
236	1	236	0	0	0	SEWERED	-7824512.278	5110220.58		0	0	0	0	0	0	0	0	0	0	0	1971	0	20-Oct	MEP - Lewis Bay	Lewis Bay	Lewis Bay	Hyannis Inner Harbor	M_300879_824049	1			41.66023437	-70.28878943
237	1	237	0	0	0	SEWERED	-7824509.133	5110177.626		0	0	0	0	0	0	0	0	0	0	0	1971	0	20-Oct	MEP - Lewis Bay	Lewis Bay	Lewis Bay	Hyannis Inner Harbor	M_300882_824017	1			41.65994609	-70.28876118
238	1	238	0	0	0	SEWERED	-7824552.512	5110186.536		0	0	0	0	0	0	0	0	0	0	0	1972	0	20-Oct	MEP - Lewis Bay	Lewis Bay	Lewis Bay	Snows Creek	M_300849_824023	0.7			41.66000589	-70.28915086
239	1	239	0	0	0	SEWERED	-7824593.825	5110204.411		0	0	0	0	0	0	0	0	0	0	0	1971	0	20-Oct	MEP - Lewis Bay	Lewis Bay	Lewis Bay	Snows Creek	M_300818_824036	0.7			41.66012585	-70.28952198
240	1	240	0	0	0	SEWERED	-7824629.034	5110230.698		0	0	0	0	0	0	0	0	0	0	0	1972	0	20-Oct	MEP - Lewis Bay	Lewis Bay	Lewis Bay	Snows Creek	M_300791_824055	0.7			41.66030227	-70.28983827
241	1	241	0	0	0	SEWERED	-7824294.937	5110155.683		0	0	0	0	0	0	0	0	0	0	0	1965	0	20-Oct	MEP - Lewis Bay	Lewis Bay	Lewis Bay	Hyannis Inner Harbor	M_301042_824003	1			41.65979882	-70.28683703
242	1	242	0	0	0	SEWERED	-7824315.362	5110157.861		0	0	0	0	0	0	0	0	0	0	0	1947	0	20-Oct	MEP - Lewis Bay	Lewis Bay	Lewis Bay	Hyannis Inner Harbor	M_301027_824004	1			41.65981344	-70.28702051
243	1	243	0	0	0	SEWERED	-7824360.207	5110163.209		0	0	0	0	0	0	0	0	0	0	0	1941	0	20-Oct	MEP - Lewis Bay	Lewis Bay	Lewis Bay	Hyannis Inner Harbor	M_300993_824008	1			41.65984933	-70.28742336
244	1	244	0	0	0	SEWERED	-7824417.516	5110169.74		0	0	0	0	0	0	0	0	0	0	0	1948	0	20-Oct	MEP - Lewis Bay	Lewis Bay	Lewis Bay	Hyannis Inner Harbor	M_300950_824012	1			41.65989316	-70.28793817
245	1	245	0	0	0	SEWERED	-7824449.708	5110172.635		0	0	0	0	0	0	0	0	0	0	0	1954	0	20-Oct	MEP - Lewis Bay	Lewis Bay	Lewis Bay	Hyannis Inner Harbor	M_300926_824014	1			41.65991259	-70.28822736
246	1	246	0	0	0	SEWERED	-7824263.917	5110152.367		0	0	0	0	0	0	0	0	0	0	0	1960	0	20-Oct	MEP - Lewis Bay	Lewis Bay	Lewis Bay	Hyannis Inner Harbor	M_301065_824001	1			41.65977657	-70.28655837
247	1	247	0	0	0	SEWERED	-7824246.082	5110301.335		0	0	0	0	0	0	0	0	0	0	0	1920	0	20-Oct	MEP - Lewis Bay	Lewis Bay	Lewis Bay	Hyannis Inner Harbor	M_301077_824112	1			41.66077634	-70.28639815
248	1	248	0	0	0	SEWERED	-7824517.181	5110320.773		0	0	0	0	0	0	0	0	0	0	0	1964	0	20-Oct	MEP - Lewis Bay	Lewis Bay	Lewis Bay	Hyannis Inner Harbor	M_300874_824123	1			41.66090679	-70.28883348
249	1	249	0	0	0	SEWERED	-7824554.741	5110299.067		0	0	0	0	0	0	0	0	0	0	0	1962	0	20-Oct	MEP - Lewis Bay	Lewis Bay	Lewis Bay	Hyannis Inner Harbor	M_300846_824107	1			41.66076112	-70.28917089
250	1	250	0	0	0	SEWERED	-7824392.652	5110307.026		0	0	0	0	0	0	0	0	0	0	0	1939	0	20-Oct	MEP - Lewis Bay	Lewis Bay	Lewis Bay	Hyannis Inner Harbor	M_300967_824114	1			41.66081453	-70.28771482
251	1	251	0	0	0	SEWERED	-7824287.958	5110294.851		0	0	0	0	0	0	0	0	0	0	0	1936	0	20-Oct	MEP - Lewis Bay	Lewis Bay	Lewis Bay	Hyannis Inner Harbor	M_301046_824106	1			41.66073282	-70.28677434
252	1	252	0	0	0	SEWERED	-7824477.698	5110317.154		0	0	0	0	0	0	0	0	0	0	0	1925	0	20-Oct	MEP - Lewis Bay	Lewis Bay	Lewis Bay	Hyannis Inner Harbor	M_300904_824121	1			41.66088251	-70.2884788
253	1	253	0	0	7.082560603	SEPTIC	-7824511.24	5110279.038		0	0	0	0	0	0	0	0	0	0	0		0	20-Oct	MEP - Lewis Bay	Lewis Bay	Lewis Bay	Hyannis Inner Harbor	M_300879_824092	1			41.6606267	-70.28878011
254	1	254	0	0	0	SEWERED	-7824292.194	5110253.664		0	0	0	0	0	0	0	0	0	0	0	1932	0	20-Oct	MEP - Lewis Bay	Lewis Bay	Lewis Bay	Hyannis Inner Harbor	M_301043_824076	1			41.66045641	-70.28681239
255	1	255	0	0	0	SEWERED	-7824423.31	5110269.302		0	0	0	0	0	0	0	0	0	0	0	1931	0	20-Oct	MEP - Lewis Bay	Lewis Bay	Lewis Bay	Hyannis Inner Harbor	M_300945_824086	1			41.66056136	-70.28799022
256	1	256	0	0	0	SEWERED	-7824475.44	5110275.699		0	0	0	0	0	0	0	0	0	0	0	1942	0	20-Oct	MEP - Lewis Bay	Lewis Bay	Lewis Bay	Hyannis Inner Harbor	M_300906_824090	1			41.66060429	-70.28845851
257	1	257	0	0	0	SEWERED	-7824449.224	5110313.065		0	0	0	0	0	0	0	0	0	0	0	1942	0	20-Oct	MEP - Lewis Bay	Lewis Bay	Lewis Bay	Hyannis Inner Harbor	M_300925_824118	1			41.66085506	-70.28822301
258	1	258	0	0	0	SEWERED	-7824449.428	5110271.886		0	0	0	0	0	0	0	0	0	0	0	1931	0	20-Oct	MEP - Lewis Bay	Lewis Bay	Lewis Bay	Hyannis Inner Harbor	M_300925_824088	1			41.6605787	-70.28822485
259	1	259	0	0	0	SEWERED	-7824420.683	5110310.116		0	0	0	0	0	0	0	0	0	0	0	1942	0	20-Oct	MEP - Lewis Bay	Lewis Bay	Lewis Bay	Hyannis Inner Harbor	M_300946_824116	1			41.66083527	-70.28796662
260	1	260	0	0	0	SEWERED	-7824384.626	5110265.055		0	0	0	0	0	0	0	0	0	0	0	1921	0	20-Oct	MEP - Lewis Bay	Lewis Bay	Lewis Bay	Hyannis Inner Harbor	M_300974_824083	1			41.66053286	-70.28764271
261	1	261	0	0	0	SEWERED	-7824365.824	5110304.041		0	0	0	0	0	0	0	0	0	0	0	1938	0	20-Oct	MEP - Lewis Bay	Lewis Bay	Lewis Bay	Hyannis Inner Harbor	M_300987_824112	1			41.6607945	-70.28747382
262	1	262	0	0	0	SEWERED	-7824344.193	5110260.707		0	0	0	0	0	0	0	0	0	0	0	1921	0	20-Oct	MEP - Lewis Bay	Lewis Bay	Lewis Bay	Hyannis Inner Harbor	M_301004_824080	1			41.66050368	-70.2872795
263	1	263	0	0	0	SEWERED	-7824338.807	5110301.237		0	0	0	0	0	0	0	0	0	0	0	1940	0	20-Oct	MEP - Lewis Bay	Lewis Bay	Lewis Bay	Hyannis Inner Harbor	M_301008_824111	1			41.66077568	-70.28723112
264	1	264	0	0	0	SEWERED	-7824250.127	5110259.961		0	0	0	0	0	0	0	0	0	0	0	1930	0	20-Oct	MEP - Lewis Bay	Lewis Bay	Lewis Bay	Hyannis Inner Harbor	M_301074_824081	1			41.66049867	-70.28643449
265	1	265	0	0	0	SEWERED	-7824247.812	5110280.498		0	0	0	0	0	0	0	0	0	0	0	1925	0	20-Oct	MEP - Lewis Bay	Lewis Bay	Lewis Bay	Hyannis Inner Harbor	M_301076_824096	1			41.66063649	-70.2864137
266	1	266	0	0	0	SEWERED	-7824252.035	5110239.581		0	0	0	0	0	0	0	0	0	0	0	1931	0	20-Oct	MEP - Lewis Bay	Lewis Bay	Lewis Bay	Hyannis Inner Harbor	M_301073_824066	1			41.66036189	-70.28645164
267	1	267	0	0	0	SEWERED	-7824515.979	5110377.58		0	0	0	0	0	0	0	0	0	0	0	1987	0	20-Oct	MEP - Lewis Bay	Lewis Bay	Lewis Bay	Hyannis Inner Harbor	M_300874_824166	1			41.66128804	-70.28882268
268	1	268	0	0	0	SEWERED	-7824479.766	5110370.224		0	0	0	0	0	0	0	0	0	0	0	1941	0	20-Oct	MEP - Lewis Bay	Lewis Bay	Lewis Bay	Hyannis Inner Harbor	M_300901_824161	1			41.66123867	-70.28849738
269	1	269	0	0	0	SEWERED	-7824427.583	5110396.131		0	0	0	0	0	0	0	0	0	0	0	1985	0	20 - 30	MEP - Lewis Bay	Lewis Bay	Lewis Bay	Hyannis Inner Harbor	M_300940_824180	1			41.66141254	-70.28802861
270	1	270	0	8.247411982	8.247411982	SEPTIC	-7824468.483	5110400.77		0	0	0	0	0	0	0	0	0	0	0	1964	0	20 - 30	MEP - Lewis Bay	Lewis Bay	Lewis Bay	Hyannis Inner Harbor	M_300910_824183	1			41.66144367	-70.28839602
271	1	271	0	1.861193113	1.861193113	SEPTIC	-7824482.376	5110449.192		0	0	0	0	0	0	0	0	0	0	0	1964	0	20-Oct	MEP - Lewis Bay	Lewis Bay	Lewis Bay	Hyannis Inner Harbor	M_300899_824219	1			41.66176864	-70.28852082
272	1	272	0	0	0	SEWERED	-7824422.227	5110492.706		0	0	0	0	0	0	0	0	0	0	0	1961	0	20 - 30	MEP - Lewis Bay	Lewis Bay	Lewis Bay	Hyannis Inner Harbor	M_300943_824253	1			41.66206066	-70.2879805
273	1	273	0	0	0	SEWERED	-7824459.754	5110508.758		0	0	0	0	0	0	0	0	0	0	0	1950	0	20 - 30	MEP - Lewis Bay	Lewis Bay	Lewis Bay	Hyannis Inner Harbor	M_300915_824264	1			41.66216839	-70.2883176
274	1	274	0	0	0	SEWERED	-7824505.658	5110511.436		0	0	0	0	0	0	0	0	0	0	0	1964	0	20-Oct	MEP - Lewis Bay	Lewis Bay	Lewis Bay	Hyannis Inner Harbor	M_300881_824266	1			41.66218637	-70.28872997
275	1	275	0	0	0	SEWERED	-7824526.041	5110483.027		0	0	0	0	0	0	0	0	0	0	0	1953	0	20-Oct	MEP - Lewis Bay	Lewis Bay	Lewis Bay	Hyannis Inner Harbor	M_300866_824244	1			41.66199571	-70.28891307
276	1	276	0	0	0	SEWERED	-7824542.754	5110466.58		0	0	0	0	0	0	0	0	0	0	0	1953	0	20-Oct	MEP - Lewis Bay	Lewis Bay	Lewis Bay	Hyannis Inner Harbor	M_300853_824232	1			41.66188533	-70.28906321
277	1	277	0	0	0	SEWERED	-7824710.348	5110397.408		0	0	0	0	0	0	0	0	0	0	0	1960	0	20-Oct	MEP - Lewis Bay	Lewis Bay	Lewis Bay	Snows Creek	M_300729_824178	0.7			41.6614211	-70.29056872
278	1	278	0	0	0	SEWERED	-7824693.059	5110366.623		0	0	0	0	0	0	0	0	0	0	0	1951	0	20-Oct	MEP - Lewis Bay	Lewis Bay	Lewis Bay	Snows Creek	M_300742_824156	0.7			41.6612145	-70.29041341
279	1	279	0	0	0	SEWERED	-7824698.176	5110343.305		0	0	0	0	0	0	0	0	0	0	0	2003	0	20-Oct	MEP - Lewis Bay	Lewis Bay	Lewis Bay	Snows Creek	M_300738_824138	0.7			41.66105801	-70.29045938
280	1	280	0	0	0	SEWERED	-7824709.481	5110322.141		0	0	0	0	0	0	0	0	0	0	0	1951	0	20-Oct	MEP - Lewis Bay	Lewis Bay	Lewis Bay	Snows Creek	M_300730_824122	0.7			41.66091597	-70.29056094
281	1	281	0	0	0	SEWERED	-7824723.389	5110301.136		0	0	0	0	0	0	0	0	0	0	0	1951	0	20-Oct	MEP - Lewis Bay	Lewis Bay	Lewis Bay	Snows Creek	M_300720_824107	0.7			41.660775	-70.29068588
282	1	282	0	0	0	SEWERED	-7824736.026	5110279.886		0	0	0	0	0	0	0	0	0	0	0	1951	0	20-Oct	MEP - Lewis Bay	Lewis Bay	Lewis Bay	Snows Creek	M_300711_824091	0.7			41.66063239	-70.2907994
283	1	283	0	0	0	SEWERED	-7824748.851	5110258.631		0	0	0	0	0	0	0	0	0	0	0	1950	0	20-Oct	MEP - Lewis Bay	Lewis Bay	Lewis Bay	Snows Creek	M_300701_824075	0.7			41.66048974	-70.29091461
284	1	284	0	0	0	SEWERED	-7824761.999	5110236.907		0	0	0	0	0	0	0	0	0	0	0	1951	0	20-Oct	MEP - Lewis Bay	Lewis Bay	Lewis Bay	Snows Creek	M_300692_824058	0.7			41.66034395	-70.29103272
285	1	285	0	0	0	SEWERED	-7824781.102	5110206.452		0	0	0	0	0	0	0	0	0	0	0	1950	0	20-Oct	MEP - Lewis Bay	Lewis Bay	Lewis Bay	Snows Creek	M_300678_824035	0.7			41.66013955	-70.29120432
286	1	286	0	0	0	SEWERED	-7824372.764	5110426.486		0	0	0	0	0	0	0	0	0	0	0	1932	0	20 - 30	MEP - Lewis Bay	Lewis Bay	Lewis Bay	Hyannis Inner Harbor	M_300981_824204	1			41.66161625	-70.28753616
287	1	287	0	0	0	SEWERED	-7824375.599	5110398.162		0	0	0	0	0	0	0	0	0	0	0	1937	0	20 - 30	MEP - Lewis Bay	Lewis Bay	Lewis Bay	Hyannis Inner Harbor	M_300979_824183	1			41.66142616	-70.28756163
288	1	288	0	0	0	SEWERED	-7824335.116	5110387.914		0	0	0	0	0	0	0	0	0	0	0	1920	0	20-Oct	MEP - Lewis Bay	Lewis Bay	Lewis Bay	Hyannis Inner Harbor	M_301009_824175	1			41.66135739	-70.28719796
289	1	289	0	0	0	SEWERED	-7824356.064	5110467.605		0	0	0	0	0	0	0	0	0	0	0	1935	0	20 - 30	MEP - Lewis Bay	Lewis Bay	Lewis Bay	Hyannis Inner Harbor	M_300993_824235	1			41.66189221	-70.28738614
290	1	290	0	0	0	SEWERED	-7824237.481	5110378.293		0	0	0	0	0	0	0	0	0	0	0	1935	0	20-Oct	MEP - Lewis Bay	Lewis Bay	Lewis Bay	Hyannis Inner Harbor	M_301083_824169	1			41.66129282	-70.28632089
291	1	291	0	0	0	SEWERED	-7824276.719	5110395.763		0	0	0	0	0	0	0	0	0	0	0	1963	0	20-Oct	MEP - Lewis Bay	Lewis Bay	Lewis Bay	Hyannis Inner Harbor	M_301053_824182	1			41.66141007	-70.28667337
292	1	292	0	0	7.082560603	SEPTIC	-7824238.362	5110412.196		0	0	0	0	0	0	0	0	0	0	0		0	20-Oct	MEP - Lewis Bay	Lewis Bay	Lewis Bay	Hyannis Inner Harbor	M_301082_824194	1			41.66152035	-70.2863288
293	1	293	0	0	0	SEWERED	-7824233.996	5110455.764		0	0	0	0	0	0	0	0	0	0	0	1950	0	20 - 30	MEP - Lewis Bay	Lewis Bay	Lewis Bay	Hyannis Inner Harbor	M_301084_824227	1			41.66181274	-70.28628959
294	1	294	0	0	0	SEWERED	-7824765.59	5110176.88		0	0	0	0	0	0	0	0	0	0	0	1972	0	20-Oct	MEP - Lewis Bay	Lewis Bay	Lewis Bay	Snows Creek	M_300690_824013	0.7			41.65994108	-70.29106497
295	1	295	0	0	0	SEWERED	-7824736.559	5110205.345		0	0	0	0	0	0	0	0	0	0	0	1971	0	20-Oct	MEP - Lewis Bay	Lewis Bay	Lewis Bay	Snows Creek	M_300711_824035	0.7			41.66013213	-70.29080419
296	1	296	0	0	0	SEWERED	-7824707.526	5110233.579		0	0	0	0	0	0	0	0	0	0	0	1971	0	20-Oct	MEP - Lewis Bay	Lewis Bay	Lewis Bay	Snows Creek	M_300733_824056	0.7			41.66032161	-70.29054338
297	1	297	0	0	0	SEWERED	-7824678.829	5110261.524		0	0	0	0	0	0	0	0	0	0	0	1971	0	20-Oct	MEP - Lewis Bay	Lewis Bay	Lewis Bay	Snows Creek	M_300754_824077	0.7			41.66050916	-70.29028559
298	1	298	0	0	0	SEWERED	-7824649.882	5110290.009		0	0	0	0	0	0	0	0	0	0	0	1971	0	20-Oct	MEP - Lewis Bay	Lewis Bay	Lewis Bay	Snows Creek	M_300775_824099	0.7			41.66070033	-70.29002555
299	1	299	0	0	0	SEWERED	-7824666.177	5110390.261		0	0	0	0	0	0	0	0	0	0	0	1963	0	20-Oct	MEP - Lewis Bay	Lewis Bay	Lewis Bay	Hyannis Inner Harbor	M_300762_824174	1			41.66137314	-70.29017193
300	1	300	0	0	0	SEWERED	-7824619.813	5110320.026		0	0	0	0	0	0	0	0	0	0	0	1971	0	20-Oct	MEP - Lewis Bay	Lewis Bay	Lewis Bay	Hyannis Inner Harbor	M_300797_824122	1			41.66090178	-70.28975543
301	1	301	0	0	0	SEWERED	-7824239.675	5110357.41		0	0	0	0	0	0	0	0	0	0	0	1940	0	20-Oct	MEP - Lewis Bay	Lewis Bay	Lewis Bay	Hyannis Inner Harbor	M_301081_824154	1			41.66115267	-70.2863406
302	1	302	0	0	0	SEWERED	-7824242.172	5110337.001		0	0	0	0	0	0	0	0	0	0	0	1920	0	20-Oct	MEP - Lewis Bay	Lewis Bay	Lewis Bay	Hyannis Inner Harbor	M_301080_824138	1			41.6610157	-70.28636303
303	1	303	0	0	0	SEWERED	-7824281.502	5110351.679		0	0	0	0	0	0	0	0	0	0	0	1931	0	20-Oct	MEP - Lewis Bay	Lewis Bay	Lewis Bay	Hyannis Inner Harbor	M_301050_824149	1			41.66111421	-70.28671634
304	1	304	0	3.105866007	3.105866007	SEPTIC	-7824285.15	5110453.07		0	0	0	0	0	0	0	0	0	0	0	1951	0	20 - 30	MEP - Lewis Bay	Lewis Bay	Lewis Bay	Hyannis Inner Harbor	M_301046_824224	1			41.66179466	-70.28674911
305	1	305	0	0	0	SEWERED	-7824332.137	5110414.197		0	0	0	0	0	0	0	0	0	0	0	1931	0	20 - 30	MEP - Lewis Bay	Lewis Bay	Lewis Bay	Hyannis Inner Harbor	M_301011_824195	1			41.66153378	-70.2871712
306	1	306	0	4.362171359	4.362171359	SEPTIC	-7824318.298	5110459.134		0	0	0	0	0	0	0	0	0	0	0	1941	0	20 - 30	MEP - Lewis Bay	Lewis Bay	Lewis Bay	Hyannis Inner Harbor	M_301021_824229	1			41.66183536	-70.28704689
307	1	307	0	0	0	SEWERED	-7824331.998	5110358.226		0	0	0	0	0	0	0	0	0	0	0	1924	0	20-Oct	MEP - Lewis Bay	Lewis Bay	Lewis Bay	Hyannis Inner Harbor	M_301012_824153	1			41.66115815	-70.28716996
308	1	308	0	0	0	SEWERED	-7824372.569	5110362.663		0	0	0	0	0	0	0	0	0	0	0	1936	0	20-Oct	MEP - Lewis Bay	Lewis Bay	Lewis Bay	Hyannis Inner Harbor	M_300982_824156	1			41.66118793	-70.28753441
309	1	309	0	0	0	SEWERED	-7824617.713	5110392.966		0	0	0	0	0	0	0	0	0	0	0	1954	0	20-Oct	MEP - Lewis Bay	Lewis Bay	Lewis Bay	Hyannis Inner Harbor	M_300798_824176	1			41.6613913	-70.28973657
310	1	310	0	0	0	SEWERED	-7824580.77	5110430.562		0	0	0	0	0	0	0	0	0	0	0	1954	0	20-Oct	MEP - Lewis Bay	Lewis Bay	Lewis Bay	Hyannis Inner Harbor	M_300825_824205	1			41.66164361	-70.28940471
311	1	311	0	0	0	SEWERED	-7824560.648	5110449.297		0	0	0	0	0	0	0	0	0	0	0	1965	0	20-Oct	MEP - Lewis Bay	Lewis Bay	Lewis Bay	Hyannis Inner Harbor	M_300840_824219	1			41.66176934	-70.28922395
312	1	312	0	0	0	SEWERED	-7824424.026	5110438.764		0	0	0	0	0	0	0	0	0	0	0	1940	0	20 - 30	MEP - Lewis Bay	Lewis Bay	Lewis Bay	Hyannis Inner Harbor	M_300942_824212	1			41.66169865	-70.28799665
313	1	313	0	3.908505537	3.908505537	SEPTIC	-7824453.806	5110443.779		0	0	0	0	0	0	0	0	0	0	0	1985	0	20 - 30	MEP - Lewis Bay	Lewis Bay	Lewis Bay	Hyannis Inner Harbor	M_300920_824216	1			41.66173231	-70.28826418
314	1	314	0	0	0	SEWERED	-7824441.197	5110365.374		0	0	0	0	0	0	0	0	0	0	0	1941	0	20-Oct	MEP - Lewis Bay	Lewis Bay	Lewis Bay	Hyannis Inner Harbor	M_300930_824157	1			41.66120612	-70.2881509
315	1	315	0	0	0	SEWERED	-7824589.732	5110348.262		0	0	0	0	0	0	0	0	0	0	0	1971	0	20-Oct	MEP - Lewis Bay	Lewis Bay	Lewis Bay	Hyannis Inner Harbor	M_300819_824143	1			41.66109128	-70.28948522
316	1	316	0	0	0	SEWERED	-7824557.662	5110374.021		0	0	0	0	0	0	0	0	0	0	0	1964	0	20-Oct	MEP - Lewis Bay	Lewis Bay	Lewis Bay	Hyannis Inner Harbor	M_300843_824163	1			41.66126415	-70.28919713
317	1	317	0	0	0	SEWERED	-7824283.081	5110661.781		0	0	0	0	0	0	0	0	0	0	0	1976	0	20 - 30	MEP - Lewis Bay	Lewis Bay	Lewis Bay	Hyannis Inner Harbor	M_301046_824380	1			41.66319534	-70.28673053
318	1	318	0	11.27185079	32.5195326	SEPTIC	-7824291.933	5110610.33		0	0	0	0	0	0	0	0	0	0	0	1960	0	20 - 30	MEP - Lewis Bay	Lewis Bay	Lewis Bay	Hyannis Inner Harbor	M_301039_824342	1			41.66285005	-70.28681004
319	1	319	0	0	0	SEWERED	-7824254.878	5110546.529		0	0	0	0	0	0	0	0	0	0	0	1977	0	20 - 30	MEP - Lewis Bay	Lewis Bay	Lewis Bay	Hyannis Inner Harbor	M_301068_824294	1			41.66242188	-70.28647717
320	1	320	0	0	0	SEWERED	-7824265.264	5110582.988		0	0	0	0	0	0	0	0	0	0	0	1950	0	20 - 30	MEP - Lewis Bay	Lewis Bay	Lewis Bay	Hyannis Inner Harbor	M_301060_824321	1			41.66266655	-70.28657047
321	1	321	0	0	0	SEWERED	-7824243.24	5110510.216		0	0	0	0	0	0	0	0	0	0	0	1975	0	20 - 30	MEP - Lewis Bay	Lewis Bay	Lewis Bay	Hyannis Inner Harbor	M_301077_824267	1			41.66217818	-70.28637263
322	1	322	0	0	0	SEWERED	-7824291.91	5110525.617		0	0	0	0	0	0	0	0	0	0	0	1986	0	20 - 30	MEP - Lewis Bay	Lewis Bay	Lewis Bay	Hyannis Inner Harbor	M_301040_824278	1			41.66228154	-70.28680984
323	1	323	0	0	0	SEWERED	-7824329.183	5110541.271		0	0	0	0	0	0	0	0	0	0	0	1988	0	20 - 30	MEP - Lewis Bay	Lewis Bay	Lewis Bay	Hyannis Inner Harbor	M_301012_824290	1			41.66238659	-70.28714466
324	1	324	0	0	0	SEWERED	-7824630.029	5110492.097		0	0	0	0	0	0	0	0	0	0	0	1954	0	20-Oct	MEP - Lewis Bay	Lewis Bay	Lewis Bay	Hyannis Inner Harbor	M_300788_824250	1			41.66205658	-70.28984721
325	1	325	0	0	0	SEWERED	-7824624.343	5110515.06		0	0	0	0	0	0	0	0	0	0	0	1954	0	20-Oct	MEP - Lewis Bay	Lewis Bay	Lewis Bay	Hyannis Inner Harbor	M_300792_824267	1			41.66221069	-70.28979613
326	1	326	0	0	0	SEWERED	-7824605.448	5110584.127		0	0	0	0	0	0	0	0	0	0	0	1952	0	20-Oct	MEP - Lewis Bay	Lewis Bay	Lewis Bay	Hyannis Inner Harbor	M_300805_824319	1			41.6626742	-70.2896264
327	1	327	0	0	0	SEWERED	-7824542.955	5110622.432		0	0	0	0	0	0	0	0	0	0	0	1955	0	20-Oct	MEP - Lewis Bay	Lewis Bay	Lewis Bay	Hyannis Inner Harbor	M_300852_824348	1			41.66293126	-70.28906501
328	1	328	0	0	0	SEWERED	-7824557.313	5110577.81		0	0	0	0	0	0	0	0	0	0	0	1954	0	20-Oct	MEP - Lewis Bay	Lewis Bay	Lewis Bay	Hyannis Inner Harbor	M_300841_824315	1			41.6626318	-70.28919399
329	1	329	0	0	0	SEWERED	-7824543.135	5110551.942		0	0	0	0	0	0	0	0	0	0	0	1955	0	20-Oct	MEP - Lewis Bay	Lewis Bay	Lewis Bay	Hyannis Inner Harbor	M_300852_824295	1			41.6624582	-70.28906663
330	1	330	0	0	0	SEWERED	-7824517.221	5110585.496		0	0	0	0	0	0	0	0	0	0	0	1950	0	20-Oct	MEP - Lewis Bay	Lewis Bay	Lewis Bay	Hyannis Inner Harbor	M_300871_824321	1			41.66268339	-70.28883384
331	1	331	0	0	0	SEWERED	-7824313.578	5110718.788		0	0	0	0	0	0	0	0	0	0	0	1976	0	30 - 40	MEP - Lewis Bay	Lewis Bay	Lewis Bay	Hyannis Inner Harbor	M_301022_824422	1			41.66357791	-70.28700449
332	1	332	0	0	0	SEWERED	-7824336.674	5110777.281		0	0	0	0	0	0	0	0	0	0	0	1940	0	30 - 40	MEP - Lewis Bay	Lewis Bay	Lewis Bay	Hyannis Inner Harbor	M_301004_824466	1			41.66397045	-70.28721195
333	1	333	0	0	0	SEWERED	-7824413	5110865.395		0	0	0	0	0	0	0	0	0	0	0	1982	0	40 - 50	MEP - Lewis Bay	Lewis Bay	Lewis Bay	Hyannis Inner Harbor	M_300946_824530	1			41.66456177	-70.28789761
334	1	334	0	0	0	SEWERED	-7824598.82	5110607.817		0	0	0	0	0	0	0	0	0	0	0	1954	0	20-Oct	MEP - Lewis Bay	Lewis Bay	Lewis Bay	Hyannis Inner Harbor	M_300810_824336	1			41.66283318	-70.28956685
335	1	335	0	4.828632883	4.828632883	SEPTIC	-7824948.391	5110309.9		0	0	0	0	0	0	0	0	0	0	0	1978	0	20 - 30	MEP - Lewis Bay	Lewis Bay	Lewis Bay	Snows Creek	M_300552_824111	0.7			41.66083382	-70.2927071
336	1	336	0	0.224739068	0.224739068	SEPTIC	-7824962.775	5110258.764		0	0	0	0	0	0	0	0	0	0	0	1978	0	20 - 30	MEP - Lewis Bay	Lewis Bay	Lewis Bay	Snows Creek	M_300541_824072	0.7			41.66049063	-70.29283632
337	1	337	0	3.13494715	3.13494715	SEPTIC	-7824976.609	5110208.291		0	0	0	0	0	0	0	0	0	0	0	1978	0	20 - 30	MEP - Lewis Bay	Lewis Bay	Lewis Bay	Snows Creek	M_300531_824035	0.7			41.66015189	-70.29296059
338	1	338	0	3.335413158	3.335413158	SEPTIC	-7824989.685	5110160.009		0	0	0	0	0	0	0	0	0	0	0	1978	0	20 - 30	MEP - Lewis Bay	Lewis Bay	Lewis Bay	Snows Creek	M_300522_823999	0.7			41.65982786	-70.29307806
339	1	339	0	0.588602322	0.588602322	SEPTIC	-7824992.991	5110476.605		0	0	0	0	0	0	0	0	0	0	0	1979	0	20-Oct	MEP - Lewis Bay	Lewis Bay	Lewis Bay	Snows Creek	M_300516_824234	0.7			41.66195261	-70.29310775
340	1	340	0	0.432190516	0.432190516	SEPTIC	-7825004.22	5110428.338		0	0	0	0	0	0	0	0	0	0	0	1979	0	20-Oct	MEP - Lewis Bay	Lewis Bay	Lewis Bay	Snows Creek	M_300508_824198	0.7			41.66162868	-70.29320862
341	1	341	0	4.176401021	4.176401021	SEPTIC	-7824997.796	5110318.584		0	0	0	0	0	0	0	0	0	0	0	1979	0	20 - 30	MEP - Lewis Bay	Lewis Bay	Lewis Bay	Snows Creek	M_300514_824117	0.7			41.6608921	-70.29315091
342	1	342	0	6.986453648	6.986453648	SEPTIC	-7824960.18	5110467.647		0	0	0	0	0	0	0	0	0	0	0	1979	0	20-Oct	MEP - Lewis Bay	Lewis Bay	Lewis Bay	Snows Creek	M_300541_824228	0.7			41.66189249	-70.29281301
343	1	343	0	8.647568501	8.647568501	SEPTIC	-7824937.952	5110595.378		0	0	0	0	0	0	0	0	0	0	0	1979	0	20-Oct	MEP - Lewis Bay	Lewis Bay	Lewis Bay	Snows Creek	M_300556_824324	0.7			41.66274971	-70.29261332
344	1	344	0	0	6.025327028	SEPTIC	-7824912.624	5110720.524		0	0	0	0	0	0	0	0	0	0	0		0	20-Oct	MEP - Lewis Bay	Lewis Bay	Lewis Bay	Hyannis Inner Harbor	M_300574_824417	1			41.66358956	-70.2923858
345	1	345	0	3.900362818	3.900362818	SEPTIC	-7824916.545	5110635.15		0	0	0	0	0	0	0	0	0	0	0	1979	0	20-Oct	MEP - Lewis Bay	Lewis Bay	Lewis Bay	Snows Creek	M_300572_824353	0.7			41.66301661	-70.29242102
346	1	346	0	1.45664211	12.09847831	SEPTIC	-7824894.723	5110782.634		0	0	0	0	0	0	0	0	0	0	0	1970	0	20-Oct	MEP - Lewis Bay	Lewis Bay	Lewis Bay	Hyannis Inner Harbor	M_300587_824464	1			41.66400637	-70.292225
347	1	347	0	0	4.957792422	SEPTIC	-7824922.094	5110681.745		0	0	0	0	0	0	0	0	0	0	0		0	20-Oct	MEP - Lewis Bay	Lewis Bay	Lewis Bay	Snows Creek	M_300567_824388	0.7			41.66332932	-70.29247087
348	1	348	0	15.02913439	15.02913439	SEPTIC	-7824838.59	5110746.608		0	0	0	0	0	0	0	0	0	0	0	1960	0	20-Oct	MEP - Lewis Bay	Lewis Bay	Lewis Bay	Hyannis Inner Harbor	M_300629_824437	1			41.66376461	-70.29172075
349	1	349	0	0	0	SEWERED	-7824788.163	5110757.335		0	0	0	0	0	0	0	0	0	0	0	1958	0	20-Oct	MEP - Lewis Bay	Lewis Bay	Lewis Bay	Hyannis Inner Harbor	M_300667_824446	1			41.6638366	-70.29126776
350	1	350	0	4.641350326	4.641350326	SEPTIC	-7824984.871	5110369.586		0	0	0	0	0	0	0	0	0	0	0	1979	0	20-Oct	MEP - Lewis Bay	Lewis Bay	Lewis Bay	Snows Creek	M_300524_824155	0.7			41.66123439	-70.29303481
351	1	351	0	2.18780078	2.18780078	SEPTIC	-7824972.32	5110418.271		0	0	0	0	0	0	0	0	0	0	0	1979	0	20-Oct	MEP - Lewis Bay	Lewis Bay	Lewis Bay	Snows Creek	M_300532_824191	0.7			41.66156112	-70.29292206
352	1	352	0	3.859649218	3.859649218	SEPTIC	-7825094.695	5109997.298		0	0	0	0	0	0	0	0	0	0	0	1978	0	20 - 30	MEP - Lewis Bay	Lewis Bay	Lewis Bay	Snows Creek	M_300445_823876	0.7			41.65873584	-70.29402137
353	1	353	0	6.025612703	6.025612703	SEPTIC	-7824863.273	5110496.223		0	0	0	0	0	0	0	0	0	0	0	1972	0	20-Oct	MEP - Lewis Bay	Lewis Bay	Lewis Bay	Snows Creek	M_300613_824250	0.7			41.66208427	-70.29194248
354	1	354	0	0.454829067	0.454829067	SEPTIC	-7824848.949	5110549.738		0	0	0	0	0	0	0	0	0	0	0	1979	0	20-Oct	MEP - Lewis Bay	Lewis Bay	Lewis Bay	Snows Creek	M_300623_824290	0.7			41.66244341	-70.2918138
355	1	355	0	3.224517068	3.224517068	SEPTIC	-7824920.899	5110363.906		0	0	0	0	0	0	0	0	0	0	0	1979	0	20-Oct	MEP - Lewis Bay	Lewis Bay	Lewis Bay	Snows Creek	M_300572_824151	0.7			41.66119627	-70.29246014
356	1	356	0	5.903471905	5.903471905	SEPTIC	-7824922.103	5110409.037		0	0	0	0	0	0	0	0	0	0	0	1979	0	20-Oct	MEP - Lewis Bay	Lewis Bay	Lewis Bay	Snows Creek	M_300570_824185	0.7			41.66149915	-70.29247096
357	1	357	0	11.11481262	12.92993218	SEPTIC	-7825291.726	5110673.836		0	0	0	0	0	0	0	0	0	0	0	1945	0	30 - 40	MEP - Lewis Bay	Lewis Bay	Lewis Bay	Snows Creek	M_300291_824378	0.7			41.66327624	-70.29579133
358	1	358	0	0	0	SEWERED	-7825211.065	5110669.04		0	0	0	0	0	0	0	0	0	0	0	1960	0	30 - 40	MEP - Lewis Bay	Lewis Bay	Lewis Bay	Snows Creek	M_300351_824376	0.7			41.66324405	-70.29506674
359	1	359	0	7.996150912	7.996150912	SEPTIC	-7825230.552	5110393.545		0	0	0	0	0	0	0	0	0	0	0	1971	0	30 - 40	MEP - Lewis Bay	Lewis Bay	Lewis Bay	Snows Creek	M_300340_824170	0.7			41.66139518	-70.29524179
360	1	360	0	7.686727557	7.686727557	SEPTIC	-7825176.879	5110596.531		0	0	0	0	0	0	0	0	0	0	0	1971	0	30 - 40	MEP - Lewis Bay	Lewis Bay	Lewis Bay	Snows Creek	M_300378_824322	0.7			41.66275744	-70.29475965
361	1	361	0	7.032460015	7.032460015	SEPTIC	-7825188.798	5110558.304		0	0	0	0	0	0	0	0	0	0	0	1970	0	30 - 40	MEP - Lewis Bay	Lewis Bay	Lewis Bay	Snows Creek	M_300369_824293	0.7			41.6625009	-70.29486672
362	1	362	0	8.077578111	8.077578111	SEPTIC	-7825199.258	5110516.097		0	0	0	0	0	0	0	0	0	0	0	1971	0	30 - 40	MEP - Lewis Bay	Lewis Bay	Lewis Bay	Snows Creek	M_300362_824262	0.7			41.66221764	-70.29496068
363	1	363	0	7.727441156	7.727441156	SEPTIC	-7825218.529	5110439.648		0	0	0	0	0	0	0	0	0	0	0	1971	0	30 - 40	MEP - Lewis Bay	Lewis Bay	Lewis Bay	Snows Creek	M_300348_824205	0.7			41.66170458	-70.29513379
364	1	364	0	5.235768876	5.235768876	SEPTIC	-7825210.148	5110478.041		0	0	0	0	0	0	0	0	0	0	0	1971	0	30 - 40	MEP - Lewis Bay	Lewis Bay	Lewis Bay	Snows Creek	M_300354_824233	0.7			41.66196225	-70.2950585
365	1	365	0	6.715417401	6.715417401	SEPTIC	-7825280.075	5110229.056		0	0	0	0	0	0	0	0	0	0	0	1985	0	20 - 30	MEP - Lewis Bay	Lewis Bay	Lewis Bay	Snows Creek	M_300304_824047	0.7			41.66029125	-70.29568667
366	1	366	0	0	0	SEPTIC	-7825507.402	5110623.806		0	0	0	0	0	0	0	0	0	0	0		0	30 - 40	MEP - Lewis Bay	Lewis Bay	Lewis Bay	Snows Creek	M_300130_824339	0.7			41.66294049	-70.29772878
367	1	367	0	18.88296738	18.88296738	SEPTIC	-7825314.434	5110285.289		0	0	0	0	0	0	0	0	0	0	0	1945	0	30 - 40	MEP - Lewis Bay	Lewis Bay	Lewis Bay	Snows Creek	M_300278_824088	0.7			41.66066865	-70.29599532
368	1	368	0	12.07565357	12.07565357	SEPTIC	-7825353.442	5110296.866		0	0	0	0	0	0	0	0	0	0	0	1945	0	30 - 40	MEP - Lewis Bay	Lewis Bay	Lewis Bay	Snows Creek	M_300249_824097	0.7			41.66074635	-70.29634573
369	1	369	0	6.333555564	6.333555564	SEPTIC	-7825293.78	5110346.585		0	0	0	0	0	0	0	0	0	0	0	1945	0	30 - 40	MEP - Lewis Bay	Lewis Bay	Lewis Bay	Snows Creek	M_300293_824134	0.7			41.66108002	-70.29580978
370	1	370	0	3.932933697	3.932933697	SEPTIC	-7825313.318	5110392.71		0	0	0	0	0	0	0	0	0	0	0	1945	0	30 - 40	MEP - Lewis Bay	Lewis Bay	Lewis Bay	Snows Creek	M_300278_824169	0.7			41.66138958	-70.2959853
371	1	371	0	10.65067759	10.65067759	SEPTIC	-7825270.049	5110451.214		0	0	0	0	0	0	0	0	0	0	0	1945	0	30 - 40	MEP - Lewis Bay	Lewis Bay	Lewis Bay	Snows Creek	M_300309_824213	0.7			41.66178221	-70.29559661
372	1	372	0	6.791028371	6.791028371	SEPTIC	-7825234.862	5110567.799		0	0	0	0	0	0	0	0	0	0	0		0	30 - 40	MEP - Lewis Bay	Lewis Bay	Lewis Bay	Snows Creek	M_300334_824299	0.7			41.66256462	-70.29528052
373	1	373	0	9.440743442	9.440743442	SEPTIC	-7825258.484	5110585.738		0	0	0	0	0	0	0	0	0	0	0	1945	0	30 - 40	MEP - Lewis Bay	Lewis Bay	Lewis Bay	Snows Creek	M_300321_824314	0.7			41.66268501	-70.29549272
374	1	374	0	6.758457492	6.758457492	SEPTIC	-7825297.254	5110580.355		0	0	0	0	0	0	0	0	0	0	0	1945	0	30 - 40	MEP - Lewis Bay	Lewis Bay	Lewis Bay	Snows Creek	M_300292_824309	0.7			41.66264888	-70.29584099
375	1	375	0	2.664520016	2.664520016	SEPTIC	-7825000.993	5109952.165		0	0	0	0	0	0	0	0	0	0	0	1978	0	20 - 30	MEP - Lewis Bay	Lewis Bay	Lewis Bay	Snows Creek	M_300516_823843	0.7			41.65843293	-70.29317963
376	1	376	0	0	0	SEWERED	-7824824.14	5110119.771		0	0	0	0	0	0	0	0	0	0	0	1972	0	20 - 30	MEP - Lewis Bay	Lewis Bay	Lewis Bay	Snows Creek	M_300646_823970	0.7			41.65955781	-70.29159093
377	1	377	0	0	0	SEWERED	-7824795.118	5110148.186		0	0	0	0	0	0	0	0	0	0	0	1971	0	20-Oct	MEP - Lewis Bay	Lewis Bay	Lewis Bay	Snows Creek	M_300668_823992	0.7			41.65974851	-70.29133023
378	1	378	0	0	0	SEWERED	-7824856.009	5110088.916		0	0	0	0	0	0	0	0	0	0	0	1972	0	20 - 30	MEP - Lewis Bay	Lewis Bay	Lewis Bay	Snows Creek	M_300623_823947	0.7			41.65935073	-70.29187722
379	1	379	0	0	0	SEWERED	-7824883.086	5110006.912		0	0	0	0	0	0	0	0	0	0	0	1972	0	20 - 30	MEP - Lewis Bay	Lewis Bay	Lewis Bay	Snows Creek	M_300604_823886	0.7			41.65880036	-70.29212046
380	1	380	0	0	0	SEWERED	-7824873.26	5110047.645		0	0	0	0	0	0	0	0	0	0	0	1972	0	20 - 30	MEP - Lewis Bay	Lewis Bay	Lewis Bay	Snows Creek	M_300610_823916	0.7			41.65907374	-70.29203219
381	1	381	0	0.521134072	0.521134072	SEPTIC	-7824833.764	5109935.825		0	0	0	0	0	0	0	0	0	0	0	1936	0	20 - 30	MEP - Lewis Bay	Lewis Bay	Lewis Bay	Snows Creek	M_300641_823833	0.7			41.65832326	-70.29167739
382	1	382	0	0	0	SEWERED	-7824716.632	5110661.686		0	0	0	0	0	0	0	0	0	0	0	1972	0	20-Oct	MEP - Lewis Bay	Lewis Bay	Lewis Bay	Hyannis Inner Harbor	M_300721_824375	1			41.6631947	-70.29062518
383	1	383	0	0	0	SEWERED	-7824723.546	5110639.498		0	0	0	0	0	0	0	0	0	0	0	1954	0	20-Oct	MEP - Lewis Bay	Lewis Bay	Lewis Bay	Hyannis Inner Harbor	M_300716_824359	1			41.66304579	-70.29068728
384	1	384	0	0	0	SEWERED	-7824735.803	5110595.862		0	0	0	0	0	0	0	0	0	0	0	1950	0	20-Oct	MEP - Lewis Bay	Lewis Bay	Lewis Bay	Hyannis Inner Harbor	M_300708_824326	1			41.66275296	-70.29079739
385	1	385	0	0	0	SEWERED	-7824729.068	5110617.888		0	0	0	0	0	0	0	0	0	0	0	1950	0	20-Oct	MEP - Lewis Bay	Lewis Bay	Lewis Bay	Hyannis Inner Harbor	M_300712_824343	1			41.66290077	-70.29073689
386	1	386	0	0	0	SEWERED	-7824762.349	5110503.401		0	0	0	0	0	0	0	0	0	0	0	2010	0	20-Oct	MEP - Lewis Bay	Lewis Bay	Lewis Bay	Snows Creek	M_300689_824257	0.7			41.66213244	-70.29103586
387	1	387	0	0	0	SEWERED	-7824756.12	5110525.32		0	0	0	0	0	0	0	0	0	0	0	1984	0	20-Oct	MEP - Lewis Bay	Lewis Bay	Lewis Bay	Hyannis Inner Harbor	M_300693_824273	1			41.66227954	-70.2909799
388	1	388	0	0	0	SEWERED	-7824775.537	5110457.918		0	0	0	0	0	0	0	0	0	0	0	1949	0	20-Oct	MEP - Lewis Bay	Lewis Bay	Lewis Bay	Snows Creek	M_300679_824223	0.7			41.6618272	-70.29115433
389	1	389	0	0	0	SEWERED	-7824834.651	5110237.191		0	0	0	0	0	0	0	0	0	0	0	1951	0	20-Oct	MEP - Lewis Bay	Lewis Bay	Lewis Bay	Snows Creek	M_300637_824058	0.7			41.66034585	-70.29168536
390	1	390	0	0	0	SEWERED	-7824827.684	5110260.991		0	0	0	0	0	0	0	0	0	0	0	1951	0	20-Oct	MEP - Lewis Bay	Lewis Bay	Lewis Bay	Snows Creek	M_300642_824076	0.7			41.66050558	-70.29162277
391	1	391	0	3.108890446	3.108890446	SEPTIC	-7824907.048	5109884.796		0	0	0	0	0	0	0	0	0	0	0	1960	0	20-Oct	MEP - Lewis Bay	Lewis Bay	Lewis Bay	Snows Creek	M_300587_823794	0.7			41.65798078	-70.29233571
392	1	392	0	5.577763111	5.577763111	SEPTIC	-7824996.03	5109905.517		0	0	0	0	0	0	0	0	0	0	0	1935	0	20 - 30	MEP - Lewis Bay	Lewis Bay	Lewis Bay	Snows Creek	M_300520_823809	0.7			41.65811985	-70.29313505
393	1	393	0	3.578082536	3.578082536	SEPTIC	-7824993.912	5109843.984		0	0	0	0	0	0	0	0	0	0	0	1962	0	20 - 30	MEP - Lewis Bay	Lewis Bay	Lewis Bay	Snows Creek	M_300522_823763	0.7			41.65770687	-70.29311602
394	1	394	0	7.328447883	7.328447883	SEPTIC	-7825027.419	5109822.774		0	0	0	0	0	0	0	0	0	0	0	1951	0	20 - 30	MEP - Lewis Bay	Lewis Bay	Lewis Bay	Snows Creek	M_300498_823747	0.7			41.65756451	-70.29341703
395	1	395	0	2.418387801	2.418387801	SEPTIC	-7825039.43	5109869.049		0	0	0	0	0	0	0	0	0	0	0	1920	0	20 - 30	MEP - Lewis Bay	Lewis Bay	Lewis Bay	Snows Creek	M_300488_823781	0.7			41.6578751	-70.29352492
396	1	396	0	4.177215293	4.177215293	SEPTIC	-7825059.929	5109906.213		0	0	0	0	0	0	0	0	0	0	0	1930	0	20 - 30	MEP - Lewis Bay	Lewis Bay	Lewis Bay	Snows Creek	M_300472_823809	0.7			41.65812452	-70.29370907
397	1	397	0	3.900362818	3.900362818	SEPTIC	-7825091.919	5109956.547		0	0	0	0	0	0	0	0	0	0	0	1974	0	20 - 30	MEP - Lewis Bay	Lewis Bay	Lewis Bay	Snows Creek	M_300448_823846	0.7			41.65846234	-70.29399644
398	1	398	0	0.26219558	0.26219558	SEPTIC	-7825013.102	5110009.225		0	0	0	0	0	0	0	0	0	0	0	1978	0	20-Oct	MEP - Lewis Bay	Lewis Bay	Lewis Bay	Snows Creek	M_300506_823886	0.7			41.65881589	-70.29328841
399	1	399	0	0.817232976	0.817232976	SEPTIC	-7825017.609	5110057.256		0	0	0	0	0	0	0	0	0	0	0	1979	0	20-Oct	MEP - Lewis Bay	Lewis Bay	Lewis Bay	Snows Creek	M_300502_823922	0.7			41.65913824	-70.29332889
400	1	400	0	2.735953876	2.735953876	SEPTIC	-7825029.055	5110325.406		0	0	0	0	0	0	0	0	0	0	0	1979	0	20 - 30	MEP - Lewis Bay	Lewis Bay	Lewis Bay	Snows Creek	M_300491_824121	0.7			41.66093788	-70.29343172
401	1	401	0	6.945740049	6.945740049	SEPTIC	-7824953.344	5110636.26		0	0	0	0	0	0	0	0	0	0	0	1979	0	20-Oct	MEP - Lewis Bay	Lewis Bay	Lewis Bay	Snows Creek	M_300544_824354	0.7			41.66302406	-70.2927516
402	1	402	0	7.263306124	7.263306124	SEPTIC	-7824909.703	5110454.855		0	0	0	0	0	0	0	0	0	0	0	1979	0	20-Oct	MEP - Lewis Bay	Lewis Bay	Lewis Bay	Snows Creek	M_300579_824219	0.7			41.66180665	-70.29235956
403	1	403	0	0.337108603	0.337108603	SEPTIC	-7824896.228	5110505.199		0	0	0	0	0	0	0	0	0	0	0	1979	0	20-Oct	MEP - Lewis Bay	Lewis Bay	Lewis Bay	Snows Creek	M_300588_824257	0.7			41.66214451	-70.29223851
404	1	404	0	3.11051899	3.11051899	SEPTIC	-7824882.728	5110555.456		0	0	0	0	0	0	0	0	0	0	0	1979	0	20-Oct	MEP - Lewis Bay	Lewis Bay	Lewis Bay	Snows Creek	M_300598_824294	0.7			41.66248178	-70.29211724
405	1	405	0	3.476941384	3.476941384	SEPTIC	-7825166.468	5110110.057		0	0	0	0	0	0	0	0	0	0	0	1975	0	20 - 30	MEP - Lewis Bay	Lewis Bay	Lewis Bay	Snows Creek	M_300390_823959	0.7			41.65949261	-70.29466612
406	1	406	0	8.785994739	8.785994739	SEPTIC	-7825101.775	5110592.761		0	0	0	0	0	0	0	0	0	0	0	1971	0	20 - 30	MEP - Lewis Bay	Lewis Bay	Lewis Bay	Snows Creek	M_300434_824320	0.7			41.66273214	-70.29408498
407	1	407	0	3.582796743	3.582796743	SEPTIC	-7825110.8	5110557.248		0	0	0	0	0	0	0	0	0	0	0	1977	0	30 - 40	MEP - Lewis Bay	Lewis Bay	Lewis Bay	Snows Creek	M_300427_824293	0.7			41.66249381	-70.29416605
408	1	408	0	5.382337834	5.382337834	SEPTIC	-7825118.809	5110517.85		0	0	0	0	0	0	0	0	0	0	0	1971	0	30 - 40	MEP - Lewis Bay	Lewis Bay	Lewis Bay	Snows Creek	M_300422_824264	0.7			41.66222941	-70.294238
409	1	409	0	5.854615586	5.854615586	SEPTIC	-7825129.588	5110477.308		0	0	0	0	0	0	0	0	0	0	0	1970	0	30 - 40	MEP - Lewis Bay	Lewis Bay	Lewis Bay	Snows Creek	M_300414_824234	0.7			41.66195733	-70.29433482
410	1	410	0	6.611888534	6.611888534	SEPTIC	-7825139.055	5110436.377		0	0	0	0	0	0	0	0	0	0	0	1971	0	30 - 40	MEP - Lewis Bay	Lewis Bay	Lewis Bay	Snows Creek	M_300408_824203	0.7			41.66168263	-70.29441986
411	1	411	0	2.906950993	2.906950993	SEPTIC	-7825149.868	5110392.578		0	0	0	0	0	0	0	0	0	0	0	1965	0	30 - 40	MEP - Lewis Bay	Lewis Bay	Lewis Bay	Snows Creek	M_300400_824170	0.7			41.66138869	-70.294517
412	1	412	0	10.32496879	10.32496879	SEPTIC	-7825161.581	5110343.106		0	0	0	0	0	0	0	0	0	0	0	1971	0	30 - 40	MEP - Lewis Bay	Lewis Bay	Lewis Bay	Snows Creek	M_300392_824133	0.7			41.66105668	-70.29462222
413	1	413	0	0.472277752	0.472277752	SEPTIC	-7825173.103	5110294.528		0	0	0	0	0	0	0	0	0	0	0	1973	0	30 - 40	MEP - Lewis Bay	Lewis Bay	Lewis Bay	Snows Creek	M_300384_824097	0.7			41.66073065	-70.29472572
414	1	414	0	6.481605016	6.481605016	SEPTIC	-7825180.089	5110258.011		0	0	0	0	0	0	0	0	0	0	0	1960	0	30 - 40	MEP - Lewis Bay	Lewis Bay	Lewis Bay	Snows Creek	M_300379_824070	0.7			41.66048558	-70.29478848
415	1	415	0	9.421126889	9.421126889	SEPTIC	-7825192.574	5110211.656		0	0	0	0	0	0	0	0	0	0	0	1985	0	20 - 30	MEP - Lewis Bay	Lewis Bay	Lewis Bay	Snows Creek	M_300370_824035	0.7			41.66017448	-70.29490063
416	1	416	0	1.709971173	1.709971173	SEPTIC	-7825235.164	5110185.005		0	0	0	0	0	0	0	0	0	0	0	1964	0	20 - 30	MEP - Lewis Bay	Lewis Bay	Lewis Bay	Snows Creek	M_300338_824015	0.7			41.65999562	-70.29528322
417	1	417	0	2.687097557	2.687097557	SEPTIC	-7825199.392	5110146.048		0	0	0	0	0	0	0	0	0	0	0	1957	0	20 - 30	MEP - Lewis Bay	Lewis Bay	Lewis Bay	Snows Creek	M_300365_823986	0.7			41.65973416	-70.29496188
418	1	418	0	0	0	SEWERED	-7825088.52	5110711.733		0	0	0	0	0	0	0	0	0	0	0	2002	0	20-Oct	MEP - Lewis Bay	Lewis Bay	Lewis Bay	Snows Creek	M_300442_824409	0.7			41.66353056	-70.2939659
419	1	419	0	9.421126889	9.421126889	SEPTIC	-7825001.096	5110737.967		0	0	0	0	0	0	0	0	0	0	0	1963	0	20-Oct	MEP - Lewis Bay	Lewis Bay	Lewis Bay	Snows Creek	M_300508_824429	0.7			41.66370662	-70.29318056
420	1	420	0	0	0	SEPTIC	-7824804.514	5109204.754		0	0	0	0	0	0	0	0	0	0	0	2008	0	20-Oct	MEP - Lewis Bay	Lewis Bay	Lewis Bay	Snows Creek	M_300671_823288	0.7			41.65341649	-70.29141463
421	1	421	0	1.011325808	1.011325808	SEPTIC	-7824838.348	5109194.215		0	0	0	0	0	0	0	0	0	0	0	2008	0	20-Oct	MEP - Lewis Bay	Lewis Bay	Lewis Bay	Snows Creek	M_300646_823280	0.7			41.65334575	-70.29171857
422	1	422	0	0	0	SEPTIC	-7825024.947	5109112.11		0	0	0	0	0	0	0	0	0	0	0	2008	0	50 - 100	MEP - Lewis Bay	Lewis Bay	Lewis Bay	Stewarts Creek	M_300507_823217	1			41.65279466	-70.29339482
423	1	423	0	5.038792605	5.038792605	SEPTIC	-7824994.23	5109121.634		0	0	0	0	0	0	0	0	0	0	0	2008	0	50 - 100	MEP - Lewis Bay	Lewis Bay	Lewis Bay	Stewarts Creek	M_300530_823224	1			41.65285858	-70.29311888
424	1	424	0	7.170246468	7.170246468	SEPTIC	-7824949.77	5109127.555		0	0	0	0	0	0	0	0	0	0	0	2008	0	50 - 100	MEP - Lewis Bay	Lewis Bay	Lewis Bay	Snows Creek	M_300563_823229	0.7			41.65289832	-70.29271949
425	1	425	0	2.653169558	2.653169558	SEPTIC	-7824889.869	5109177.882		0	0	0	0	0	0	0	0	0	0	0	2008	0	20 - 30	MEP - Lewis Bay	Lewis Bay	Lewis Bay	Snows Creek	M_300607_823268	0.7			41.65323612	-70.29218139
426	1	426	0	0	0	SEPTIC	-7825283.197	5108691.877		0	0	0	0	0	0	0	0	0	0	0		0	< 10	MEP - Lewis Bay	Lewis Bay	Lewis Bay	Stewarts Creek	M_300318_822901	1			41.64997396	-70.29571472
427	1	427	0	0	0	SEPTIC	-7825223.974	5108684.16		0	0	0	0	0	0	0	0	0	0	0		0	< 10	MEP - Lewis Bay	Lewis Bay	Lewis Bay	Stewarts Creek	M_300362_822896	1			41.64992215	-70.29518271
428	1	428	0	0	0	SEWERED	-7825257.469	5108359.782		0	0	0	0	0	0	0	0	0	0	0	1965	0	< 10	MEP - Lewis Bay	Lewis Bay	Lewis Bay	Stewarts Creek	M_300341_822654	1			41.64774477	-70.29548359
429	1	429	0	0	0	SEWERED	-7825126.864	5108502.16		0	0	0	0	0	0	0	0	0	0	0	1965	0	< 10	MEP - Lewis Bay	Lewis Bay	Lewis Bay	Stewarts Creek	M_300437_822761	1			41.64870049	-70.29431035
430	1	430	0	0	0	SEWERED	-7825071.211	5108429.283		0	0	0	0	0	0	0	0	0	0	0	1955	0	20-Oct	MEP - Lewis Bay	Lewis Bay	Lewis Bay	Stewarts Creek	M_300479_822708	1			41.6482113	-70.29381041
431	1	431	0	62.33833683	140.2403621	SEPTIC	-7825139.215	5108446.98		0	0	0	0	0	0	0	0	0	0	0		0	< 10	MEP - Lewis Bay	Lewis Bay	Lewis Bay	Stewarts Creek	M_300428_822720	1			41.64833009	-70.29442131
432	1	432	0	0	0	SEWERED	-7824849.62	5108456.656		0	0	0	0	0	0	0	0	0	0	0	1990	0	20-Oct	MEP - Lewis Bay	Lewis Bay	Lewis Bay	Stewarts Creek	M_300645_822730	1			41.64839505	-70.29181983
433	1	433	0	0	0	SEWERED	-7824832.564	5108455.554		0	0	0	0	0	0	0	0	0	0	0	1978	0	20-Oct	MEP - Lewis Bay	Lewis Bay	Lewis Bay	Stewarts Creek	M_300658_822730	1			41.64838765	-70.29166661
434	1	434	0	0	0	SEWERED	-7824816.467	5108470.8		0	0	0	0	0	0	0	0	0	0	0	1972	0	20-Oct	MEP - Lewis Bay	Lewis Bay	Lewis Bay	Stewarts Creek	M_300670_822741	1			41.64848998	-70.29152201
435	1	435	0	0	0	SEWERED	-7824798.371	5108421.181		0	0	0	0	0	0	0	0	0	0	0	1900	0	20-Oct	MEP - Lewis Bay	Lewis Bay	Lewis Bay	Stewarts Creek	M_300684_822704	1			41.64815692	-70.29135945
436	1	436	0	0	0	SEWERED	-7824756.668	5108427.62		0	0	0	0	0	0	0	0	0	0	0	1950	0	20-Oct	MEP - Lewis Bay	Lewis Bay	Lewis Bay	Stewarts Creek	M_300715_822710	1			41.64820014	-70.29098482
437	1	437	0	26.07818397	39.42029682	SEPTIC	-7824827.038	5108416.163		0	0	0	0	0	0	0	0	0	0	0	1900	0	20-Oct	MEP - Lewis Bay	Lewis Bay	Lewis Bay	Stewarts Creek	M_300662_822700	1			41.64812324	-70.29161697
438	1	438	0	26.07818397	38.45893501	SEPTIC	-7824854.401	5108414.068		0	0	0	0	0	0	0	0	0	0	0	1900	0	20-Oct	MEP - Lewis Bay	Lewis Bay	Lewis Bay	Stewarts Creek	M_300642_822699	1			41.64810917	-70.29186277
439	1	439	0	0	0	SEWERED	-7824887.33	5108425.889		0	0	0	0	0	0	0	0	0	0	0		0	20-Oct	MEP - Lewis Bay	Lewis Bay	Lewis Bay	Stewarts Creek	M_300617_822707	1			41.64818852	-70.29215859
440	1	440	0	0	0	SEWERED	-7824910.735	5108418.932		0	0	0	0	0	0	0	0	0	0	0	1871	0	20-Oct	MEP - Lewis Bay	Lewis Bay	Lewis Bay	Stewarts Creek	M_300600_822702	1			41.64814182	-70.29236884
441	1	441	0	0	0	SEWERED	-7824922.018	5108577.717		0	0	0	0	0	0	0	0	0	0	0	1960	0	20 - 30	MEP - Lewis Bay	Lewis Bay	Lewis Bay	Stewarts Creek	M_300590_822820	1			41.64920766	-70.29247019
442	1	442	0	2.40791859	16.5730398	SEPTIC	-7825006.912	5108559.011		0	0	0	0	0	0	0	0	0	0	0	1970	0	20 - 30	MEP - Lewis Bay	Lewis Bay	Lewis Bay	Stewarts Creek	M_300526_822805	1			41.6490821	-70.29323281
443	1	443	0	1.87282557	16.03794678	SEPTIC	-7825000.748	5108647.043		0	0	0	0	0	0	0	0	0	0	0	1965	0	20 - 30	MEP - Lewis Bay	Lewis Bay	Lewis Bay	Stewarts Creek	M_300530_822871	1			41.64967301	-70.29317744
444	1	444	0	0	0	SEWERED	-7824841.442	5108618.509		0	0	0	0	0	0	0	0	0	0	0	1921	0	30 - 40	MEP - Lewis Bay	Lewis Bay	Lewis Bay	Stewarts Creek	M_300649_822851	1			41.64948148	-70.29174637
445	1	445	0	0	0	SEWERED	-7824831.866	5108561.876		0	0	0	0	0	0	0	0	0	0	0	1960	0	30 - 40	MEP - Lewis Bay	Lewis Bay	Lewis Bay	Stewarts Creek	M_300657_822809	1			41.64910133	-70.29166034
446	1	446	0	0	0	SEWERED	-7824979.152	5108450.372		0	0	0	0	0	0	0	0	0	0	0	1976	0	20-Oct	MEP - Lewis Bay	Lewis Bay	Lewis Bay	Stewarts Creek	M_300548_822724	1			41.64835286	-70.29298343
447	1	447	0	0	0	SEWERED	-7824994.744	5108468.088		0	0	0	0	0	0	0	0	0	0	0	1974	0	20-Oct	MEP - Lewis Bay	Lewis Bay	Lewis Bay	Stewarts Creek	M_300536_822737	1			41.64847178	-70.2931235
448	1	448	0	2.989541438	10.07210204	SEPTIC	-7824900.213	5108747.922		0	0	0	0	0	0	0	0	0	0	0	1960	0	30 - 40	MEP - Lewis Bay	Lewis Bay	Lewis Bay	Stewarts Creek	M_300604_822947	1			41.65035015	-70.29227432
449	1	449	0	0	0	SEWERED	-7824993.564	5108732.563		0	0	0	0	0	0	0	0	0	0	0	1984	0	20 - 30	MEP - Lewis Bay	Lewis Bay	Lewis Bay	Stewarts Creek	M_300534_822934	1			41.65024705	-70.2931129
450	1	450	0	1.033702425	9.785675621	SEPTIC	-7824914.078	5108801.856		0	0	0	0	0	0	0	0	0	0	0	1973	0	40 - 50	MEP - Lewis Bay	Lewis Bay	Lewis Bay	Stewarts Creek	M_300593_822987	1			41.65071217	-70.29239886
451	1	451	0	0	0	SEWERED	-7824933.056	5108987.658		0	0	0	0	0	0	0	0	0	0	0	1921	0	40 - 50	MEP - Lewis Bay	Lewis Bay	Lewis Bay	Stewarts Creek	M_300577_823125	1			41.65195932	-70.29256935
452	1	452	0	0	0	SEWERED	-7824962.833	5108854.184		0	0	0	0	0	0	0	0	0	0	0	1920	0	40 - 50	MEP - Lewis Bay	Lewis Bay	Lewis Bay	Stewarts Creek	M_300556_823025	1			41.65106341	-70.29283684
453	1	453	0	0	0	SEWERED	-7825034.358	5108919.094		0	0	0	0	0	0	0	0	0	0	0	1978	0	30 - 40	MEP - Lewis Bay	Lewis Bay	Lewis Bay	Stewarts Creek	M_300502_823073	1			41.6514991	-70.29347936
454	1	454	0	0	16.03625402	SEPTIC	-7824915.172	5109046.958		0	0	0	0	0	0	0	0	0	0	0		0	40 - 50	MEP - Lewis Bay	Lewis Bay	Lewis Bay	Snows Creek	M_300590_823170	0.7			41.65235735	-70.29240869
455	1	455	0	0	0	SEWERED	-7824985.439	5109023.662		0	0	0	0	0	0	0	0	0	0	0	2006	0	30 - 40	MEP - Lewis Bay	Lewis Bay	Lewis Bay	Stewarts Creek	M_300537_823152	1			41.65220098	-70.29303991
456	1	456	0	7.686727557	7.686727557	SEPTIC	-7824790.936	5108926.327		0	0	0	0	0	0	0	0	0	0	0	1959	0	50 - 100	MEP - Lewis Bay	Lewis Bay	Lewis Bay	Snows Creek	M_300684_823081	0.7			41.65154765	-70.29129267
457	1	457	0	28.71865309	28.71865309	SEPTIC	-7824818.373	5108991.024		0	0	0	0	0	0	0	0	0	0	0	1983	0	20 - 30	MEP - Lewis Bay	Lewis Bay	Lewis Bay	Snows Creek	M_300663_823129	0.7			41.65198191	-70.29153913
458	1	458	0	0.695620926	0.695620926	SEPTIC	-7824882.515	5109096.399		0	0	0	0	0	0	0	0	0	0	0		0	40 - 50	MEP - Lewis Bay	Lewis Bay	Lewis Bay	Snows Creek	M_300614_823207	0.7			41.6526892	-70.29211533
459	1	459	0	0	0	SEWERED	-7824782.451	5109135.835		0	0	0	0	0	0	0	0	0	0	0	1992	0	20-Oct	MEP - Lewis Bay	Lewis Bay	Lewis Bay	Snows Creek	M_300688_823237	0.7			41.6529539	-70.29121644
460	1	460	0	1.84839741	1.84839741	SEPTIC	-7824769.879	5109096.377		0	0	0	0	0	0	0	0	0	0	0	1972	0	20-Oct	MEP - Lewis Bay	Lewis Bay	Lewis Bay	Snows Creek	M_300698_823208	0.7			41.65268906	-70.29110351
461	1	461	0	0	0	SEWERED	-7824594.223	5109196.462		0	0	0	0	0	0	0	0	0	0	0	1970	0	20-Oct	MEP - Lewis Bay	Lewis Bay	Lewis Bay	Snows Creek	M_300828_823285	0.7			41.65336083	-70.28952556
462	1	462	0	28.46694866	54.32430874	SEPTIC	-7824601.498	5109041.667		0	0	0	0	0	0	0	0	0	0	0	2011	0	20-Oct	MEP - Lewis Bay	Lewis Bay	Lewis Bay	Snows Creek	M_300824_823169	0.7			41.65232183	-70.28959091
463	1	463	0	18.25472878	26.04609987	SEPTIC	-7824632.171	5109008.863		0	0	0	0	0	0	0	0	0	0	0		0	< 10	MEP - Lewis Bay	Lewis Bay	Lewis Bay	Snows Creek	M_300802_823144	0.7			41.65210165	-70.28986645
464	1	464	0	0	0	SEWERED	-7824556.213	5109125.629		0	0	0	0	0	0	0	0	0	0	0	1980	0	20-Oct	MEP - Lewis Bay	Lewis Bay	Lewis Bay	Snows Creek	M_300857_823232	0.7			41.6528854	-70.28918411
465	1	465	0	0	0	SEWERED	-7824522.121	5109065.464		0	0	0	0	0	0	0	0	0	0	0	1998	0	20-Oct	MEP - Lewis Bay	Lewis Bay	Lewis Bay	Snows Creek	M_300884_823188	0.7			41.65248156	-70.28887786
466	1	466	0	2.955807313	3.97644874	SEPTIC	-7824928.468	5109087.911		0	0	0	0	0	0	0	0	0	0	0	1949	0	50 - 100	MEP - Lewis Bay	Lewis Bay	Lewis Bay	Snows Creek	M_300579_823200	0.7			41.65263223	-70.29252813
467	1	467	0	0	0	SEWERED	-7824760.959	5108714.809		0	0	0	0	0	0	0	0	0	0	0	1972	0	40 - 50	MEP - Lewis Bay	Lewis Bay	Lewis Bay	Stewarts Creek	M_300709_822924	1			41.65012788	-70.29102338
468	1	468	0	0	0	SEWERED	-7824836.42	5108796.226		0	0	0	0	0	0	0	0	0	0	0	1972	0	40 - 50	MEP - Lewis Bay	Lewis Bay	Lewis Bay	Stewarts Creek	M_300651_822984	1			41.65067438	-70.29170125
469	1	469	0	0	0	SEWERED	-7824728.788	5108634.277		0	0	0	0	0	0	0	0	0	0	0	1940	0	30 - 40	MEP - Lewis Bay	Lewis Bay	Lewis Bay	Stewarts Creek	M_300734_822864	1			41.64958732	-70.29073438
470	1	470	0	0	0	SEWERED	-7824750.203	5108673.079		0	0	0	0	0	0	0	0	0	0	0	1821	0	40 - 50	MEP - Lewis Bay	Lewis Bay	Lewis Bay	Stewarts Creek	M_300717_822893	1			41.64984777	-70.29092675
471	1	471	0	0	0	SEWERED	-7824732.977	5108802.212		0	0	0	0	0	0	0	0	0	0	0	1960	0	20 - 30	MEP - Lewis Bay	Lewis Bay	Lewis Bay	Snows Creek	M_300729_822989	0.7			41.65071456	-70.29077201
472	1	472	0	0	0	SEWERED	-7824806.135	5108846.245		0	0	0	0	0	0	0	0	0	0	0	1988	0	50 - 100	MEP - Lewis Bay	Lewis Bay	Lewis Bay	Snows Creek	M_300673_823021	0.7			41.65101013	-70.2914292
473	1	473	0	0	0	SEWERED	-7824664.466	5108693.765		0	0	0	0	0	0	0	0	0	0	0	1940	0	20 - 30	MEP - Lewis Bay	Lewis Bay	Lewis Bay	Snows Creek	M_300781_822909	0.7			41.64998663	-70.29015656
474	1	474	0	0	0	SEWERED	-7824657.13	5108730.786		0	0	0	0	0	0	0	0	0	0	0	1940	0	< 10	MEP - Lewis Bay	Lewis Bay	Lewis Bay	Snows Creek	M_300786_822937	0.7			41.65023513	-70.29009067
475	1	475	0	0	0	SEWERED	-7824631.497	5108611.333		0	0	0	0	0	0	0	0	0	0	0	1950	0	20 - 30	MEP - Lewis Bay	Lewis Bay	Lewis Bay	Snows Creek	M_300807_822848	0.7			41.64943331	-70.2898604
476	1	476	0	0	0	SEWERED	-7824558.926	5108641.906		0	0	0	0	0	0	0	0	0	0	0	1987	0	< 10	MEP - Lewis Bay	Lewis Bay	Lewis Bay	Snows Creek	M_300861_822871	0.7			41.64963853	-70.28920848
477	1	477	0	0	0	SEWERED	-7824502.649	5108647.692		0	0	0	0	0	0	0	0	0	0	0	1920	0	< 10	MEP - Lewis Bay	Lewis Bay	Lewis Bay	Snows Creek	M_300903_822876	0.7			41.64967737	-70.28870294
478	1	478	0	0	0	SEWERED	-7824581.865	5108556.595		0	0	0	0	0	0	0	0	0	0	0	1910	0	20 - 30	MEP - Lewis Bay	Lewis Bay	Lewis Bay	Snows Creek	M_300844_822808	0.7			41.64906588	-70.28941455
479	1	479	0	0	0	SEWERED	-7824615.797	5108542.85		0	0	0	0	0	0	0	0	0	0	0	1900	0	20 - 30	MEP - Lewis Bay	Lewis Bay	Lewis Bay	Snows Creek	M_300819_822797	0.7			41.64897362	-70.28971936
480	1	480	0	0	0	SEWERED	-7824701.625	5108556.425		0	0	0	0	0	0	0	0	0	0	0	1929	0	30 - 40	MEP - Lewis Bay	Lewis Bay	Lewis Bay	Stewarts Creek	M_300755_822806	1			41.64906474	-70.29049037
481	1	481	0	0	0	SEWERED	-7824659.061	5108530.142		0	0	0	0	0	0	0	0	0	0	0	1920	0	20 - 30	MEP - Lewis Bay	Lewis Bay	Lewis Bay	Stewarts Creek	M_300787_822787	1			41.64888832	-70.29010801
482	1	482	0	0	0	SEWERED	-7824530.022	5108692.721		0	0	0	0	0	0	0	0	0	0	0	1950	0	< 10	MEP - Lewis Bay	Lewis Bay	Lewis Bay	Snows Creek	M_300882_822910	0.7			41.64997962	-70.28894883
483	1	483	0	0	0	SEWERED	-7824514.548	5108704.713		0	0	0	0	0	0	0	0	0	0	0	1950	0	< 10	MEP - Lewis Bay	Lewis Bay	Lewis Bay	Snows Creek	M_300893_822919	0.7			41.65006012	-70.28880983
484	1	484	0	0	0	SEWERED	-7824596.459	5108612.744		0	0	0	0	0	0	0	0	0	0	0	1925	0	20 - 30	MEP - Lewis Bay	Lewis Bay	Lewis Bay	Snows Creek	M_300833_822849	0.7			41.64944278	-70.28954565
485	1	485	0	0	0	SEWERED	-7824398.438	5108761.558		0	0	0	0	0	0	0	0	0	0	0	1900	0	< 10	MEP - Lewis Bay	Lewis Bay	Lewis Bay	Snows Creek	M_300979_822962	0.7			41.65044168	-70.28776679
486	1	486	0	0	0	SEWERED	-7824341.212	5108839.642		0	0	0	0	0	0	0	0	0	0	0	1973	0	20-Oct	MEP - Lewis Bay	Lewis Bay	Lewis Bay	Snows Creek	M_301021_823021	0.7			41.6509658	-70.28725272
487	1	487	0	0	0	SEWERED	-7824444.705	5108987.255		0	0	0	0	0	0	0	0	0	0	0	1940	0	20-Oct	MEP - Lewis Bay	Lewis Bay	Lewis Bay	Snows Creek	M_300942_823130	0.7			41.65195662	-70.28818241
488	1	488	0	0	0	SEWERED	-7824446.426	5108871.989		0	0	0	0	0	0	0	0	0	0	0	1955	0	20-Oct	MEP - Lewis Bay	Lewis Bay	Lewis Bay	Snows Creek	M_300942_823044	0.7			41.65118292	-70.28819787
489	1	489	0	0	0	SEWERED	-7824562.639	5108855.49		0	0	0	0	0	0	0	0	0	0	0	1962	0	< 10	MEP - Lewis Bay	Lewis Bay	Lewis Bay	Snows Creek	M_300855_823031	0.7			41.65107218	-70.28924184
490	1	490	0	0	0	SEWERED	-7824469.576	5108930.86		0	0	0	0	0	0	0	0	0	0	0	1960	0	20-Oct	MEP - Lewis Bay	Lewis Bay	Lewis Bay	Snows Creek	M_300924_823088	0.7			41.65157808	-70.28840584
491	1	491	0	0	0	SEWERED	-7824721.201	5108524.512		0	0	0	0	0	0	0	0	0	0	0	1930	0	30 - 40	MEP - Lewis Bay	Lewis Bay	Lewis Bay	Stewarts Creek	M_300740_822782	1			41.64885053	-70.29066622
492	1	492	0	0	0	SEWERED	-7824726.167	5108493.511		0	0	0	0	0	0	0	0	0	0	0	1930	0	20 - 30	MEP - Lewis Bay	Lewis Bay	Lewis Bay	Stewarts Creek	M_300737_822759	1			41.64864243	-70.29071083
493	1	493	0	0	0	SEWERED	-7824678.515	5108446.596		0	0	0	0	0	0	0	0	0	0	0	1966	0	20 - 30	MEP - Lewis Bay	Lewis Bay	Lewis Bay	Stewarts Creek	M_300773_822725	1			41.64832752	-70.29028277
494	1	494	0	0	0	SEWERED	-7824705.88	5108469.422		0	0	0	0	0	0	0	0	0	0	0	1892	0	20 - 30	MEP - Lewis Bay	Lewis Bay	Lewis Bay	Stewarts Creek	M_300752_822741	1			41.64848073	-70.2905286
495	1	495	0	5.168512125	5.168512125	SEPTIC	-7825613.716	5108842.357		0	0	0	0	0	0	0	0	0	0	0	1990	0	< 10	MEP - Lewis Bay	Lewis Bay	Lewis Bay	Stewarts Creek	M_300069_823010	1			41.65098403	-70.29868382
496	1	496	0	8.686343358	8.686343358	SEPTIC	-7825674.955	5108826.647		0	0	0	0	0	0	0	0	0	0	0	2007	0	< 10	MEP - Lewis Bay	Lewis Bay	Lewis Bay	Stewarts Creek	M_300024_822997	1			41.65087858	-70.29923394
497	1	497	0	9.178008539	9.178008539	SEPTIC	-7825739.869	5108820.029		0	0	0	0	0	0	0	0	0	0	0	1990	0	< 10	MEP - Lewis Bay	Lewis Bay	Lewis Bay	Stewarts Creek	M_299975_822992	1			41.65083416	-70.29981707
498	1	498	0	0	0	SEWERED	-7825707.803	5108733.312		0	0	0	0	0	0	0	0	0	0	0	1990	0	< 10	MEP - Lewis Bay	Lewis Bay	Lewis Bay	Stewarts Creek	M_300000_822927	1			41.65025208	-70.29952901
499	1	499	0	0	0	SEWERED	-7825762.7	5108632.077		0	0	0	0	0	0	0	0	0	0	0	1986	0	< 10	MEP - Lewis Bay	Lewis Bay	Lewis Bay	Stewarts Creek	M_299960_822851	1			41.64957255	-70.30002217
500	1	500	0	0.65670507	0.65670507	SEPTIC	-7825641.024	5108463.512		0	0	0	0	0	0	0	0	0	0	0	1960	0	< 10	MEP - Lewis Bay	Lewis Bay	Lewis Bay	Stewarts Creek	M_300053_822727	1			41.64844106	-70.29892913
501	1	501	0	5.513784597	5.513784597	SEPTIC	-7825687.754	5108603.281		0	0	0	0	0	0	0	0	0	0	0	1941	0	< 10	MEP - Lewis Bay	Lewis Bay	Lewis Bay	Stewarts Creek	M_300016_822831	1			41.64937926	-70.29934892
502	1	502	0	0	0	SEWERED	-7825719.953	5108679		0	0	0	0	0	0	0	0	0	0	0	1926	0	< 10	MEP - Lewis Bay	Lewis Bay	Lewis Bay	Stewarts Creek	M_299991_822887	1			41.64988752	-70.29963816
503	1	503	0	1.709971173	1.709971173	SEPTIC	-7825684.669	5108640.046		0	0	0	0	0	0	0	0	0	0	0	1983	0	< 10	MEP - Lewis Bay	Lewis Bay	Lewis Bay	Stewarts Creek	M_300018_822858	1			41.64962604	-70.2993212
504	1	504	0	0	0	SEPTIC	-7825512.906	5108628.246		0	0	0	0	0	0	0	0	0	0	0		0	< 10	MEP - Lewis Bay	Lewis Bay	Lewis Bay	Stewarts Creek	M_300147_822851	1			41.64954684	-70.29777823
505	1	505	0	4.513393299	4.513393299	SEPTIC	-7825572.268	5108569.123		0	0	0	0	0	0	0	0	0	0	0	1925	0	< 10	MEP - Lewis Bay	Lewis Bay	Lewis Bay	Stewarts Creek	M_300103_822807	1			41.64914998	-70.29831149
506	1	506	0	4.722777524	4.722777524	SEPTIC	-7825655.809	5108594.853		0	0	0	0	0	0	0	0	0	0	0	1966	0	< 10	MEP - Lewis Bay	Lewis Bay	Lewis Bay	Stewarts Creek	M_300040_822825	1			41.64932269	-70.29906194
507	1	507	0	1.198143067	1.198143067	SEPTIC	-7825426.521	5108859.981		0	0	0	0	0	0	0	0	0	0	0	1999	0	< 10	MEP - Lewis Bay	Lewis Bay	Lewis Bay	Stewarts Creek	M_300209_823025	1			41.65110232	-70.29700222
508	1	508	0	3.513002001	3.513002001	SEPTIC	-7825395.325	5108776.546		0	0	0	0	0	0	0	0	0	0	0	1999	0	< 10	MEP - Lewis Bay	Lewis Bay	Lewis Bay	Stewarts Creek	M_300233_822963	1			41.65054228	-70.29672198
509	1	509	0	5.327665286	5.327665286	SEPTIC	-7825356.971	5108777.944		0	0	0	0	0	0	0	0	0	0	0	1999	0	< 10	MEP - Lewis Bay	Lewis Bay	Lewis Bay	Stewarts Creek	M_300262_822964	1			41.65055167	-70.29637744
510	1	510	0	0	0	SEPTIC	-7825363.989	5108710.429		0	0	0	0	0	0	0	0	0	0	0		0	< 10	MEP - Lewis Bay	Lewis Bay	Lewis Bay	Stewarts Creek	M_300257_822914	1			41.65009848	-70.29644049
511	1	511	0	2.60249787	2.60249787	SEPTIC	-7825321.264	5108728.823		0	0	0	0	0	0	0	0	0	0	0	1990	0	< 10	MEP - Lewis Bay	Lewis Bay	Lewis Bay	Stewarts Creek	M_300289_822928	1			41.65022195	-70.29605668
512	1	512	0	1.13313816	1.13313816	SEPTIC	-7825669.857	5108518.239		0	0	0	0	0	0	0	0	0	0	0	2004	0	< 10	MEP - Lewis Bay	Lewis Bay	Lewis Bay	Stewarts Creek	M_300031_822768	1			41.64880842	-70.29918814
513	1	513	0	7.277265072	7.277265072	SEPTIC	-7825669.559	5108562.416		0	0	0	0	0	0	0	0	0	0	0	1936	0	< 10	MEP - Lewis Bay	Lewis Bay	Lewis Bay	Stewarts Creek	M_300030_822800	1			41.64910496	-70.29918546
514	1	514	0	0	0	SEWERED	-7825752.076	5108580.98		0	0	0	0	0	0	0	0	0	0	0	1986	0	< 10	MEP - Lewis Bay	Lewis Bay	Lewis Bay	Stewarts Creek	M_299968_822813	1			41.64922957	-70.29992673
515	1	515	0	0	0	SEPTIC	-7825692.605	5108479.696		0	0	0	0	0	0	0	0	0	0	0		0	< 10	MEP - Lewis Bay	Lewis Bay	Lewis Bay	Stewarts Creek	M_300014_822739	1			41.6485497	-70.29939248
516	1	516	0	0	0	SEWERED	-7825739.544	5108545.9		0	0	0	0	0	0	0	0	0	0	0	1985	0	< 10	MEP - Lewis Bay	Lewis Bay	Lewis Bay	Stewarts Creek	M_299978_822787	1			41.64899409	-70.29981415
517	1	517	0	0	0	SEWERED	-7825736.968	5108506.595		0	0	0	0	0	0	0	0	0	0	0	1985	0	< 10	MEP - Lewis Bay	Lewis Bay	Lewis Bay	Stewarts Creek	M_299980_822758	1			41.64873026	-70.29979101
518	1	518	0	0	0	SEWERED	-7825105.498	5108581.421		0	0	0	0	0	0	0	0	0	0	0	2007	0	20-Oct	MEP - Lewis Bay	Lewis Bay	Lewis Bay	Stewarts Creek	M_300452_822821	1			41.64923253	-70.29411842
519	1	519	0	0	22.12892921	SEPTIC	-7825080.921	5108665.718		0	0	0	0	0	0	0	0	0	0	0		0	20 - 30	MEP - Lewis Bay	Lewis Bay	Lewis Bay	Stewarts Creek	M_300470_822884	1			41.64979837	-70.29389764
520	1	520	0	6.894330188	18.93300923	SEPTIC	-7825086.934	5108705.574		0	0	0	0	0	0	0	0	0	0	0		0	20 - 30	MEP - Lewis Bay	Lewis Bay	Lewis Bay	Stewarts Creek	M_300465_822913	1			41.6500659	-70.29395165
521	1	521	0	0	0	SEWERED	-7824425.036	5108771.141		0	0	0	0	0	0	0	0	0	0	0	1910	0	< 10	MEP - Lewis Bay	Lewis Bay	Lewis Bay	Snows Creek	M_300959_822969	0.7			41.650506	-70.28800573
522	1	522	0	0	0	SEWERED	-7824395.31	5108716.393		0	0	0	0	0	0	0	0	0	0	0	1960	0	< 10	MEP - Lewis Bay	Lewis Bay	Lewis Bay	Snows Creek	M_300982_822929	0.7			41.65013851	-70.28773869
523	1	523	0	0	0	SEWERED	-7824356.435	5108816.442		0	0	0	0	0	0	0	0	0	0	0	1920	0	20-Oct	MEP - Lewis Bay	Lewis Bay	Lewis Bay	Snows Creek	M_301010_823004	0.7			41.65081008	-70.28738947
524	1	524	0	0	0	SEWERED	-7824330.629	5108809.491		0	0	0	0	0	0	0	0	0	0	0	1905	0	20-Oct	MEP - Lewis Bay	Lewis Bay	Lewis Bay	Snows Creek	M_301030_822999	0.7			41.65076342	-70.28715766
525	1	525	0	0	4.957792422	SEPTIC	-7824628.458	5108515.692		0	0	0	0	0	0	0	0	0	0	0		0	20 - 30	MEP - Lewis Bay	Lewis Bay	Lewis Bay	Snows Creek	M_300810_822777	0.7			41.64879133	-70.2898331
526	1	526	0	0	0	SEWERED	-7824629.147	5108473.948		0	0	0	0	0	0	0	0	0	0	0	1840	0	20 - 30	MEP - Lewis Bay	Lewis Bay	Lewis Bay	Stewarts Creek	M_300810_822746	1			41.64851112	-70.28983929
527	1	527	0	0	0	SEWERED	-7825167.246	5108400.541		0	0	0	0	0	0	0	0	0	0	0	1968	0	< 10	MEP - Lewis Bay	Lewis Bay	Lewis Bay	Stewarts Creek	M_300408_822685	1			41.64801837	-70.29467311
528	1	528	0	0	0	SEWERED	-7825212.599	5108470.45		0	0	0	0	0	0	0	0	0	0	0	1985	0	< 10	MEP - Lewis Bay	Lewis Bay	Lewis Bay	Stewarts Creek	M_300373_822737	1			41.64848764	-70.29508052
529	1	529	0	41.06257306	74.8261178	SEPTIC	-7825218.289	5108396.142		0	0	0	0	0	0	0	0	0	0	0	1983	0	< 10	MEP - Lewis Bay	Lewis Bay	Lewis Bay	Stewarts Creek	M_300370_822681	1			41.64798884	-70.29513163
530	1	530	0	0	0	SEWERED	-7824771.708	5108496.523		0	0	0	0	0	0	0	0	0	0	0	2000	0	20-Oct	MEP - Lewis Bay	Lewis Bay	Lewis Bay	Stewarts Creek	M_300703_822761	1			41.64866265	-70.29111993
531	1	531	0	0	0	SEWERED	-7824792.935	5108480.189		0	0	0	0	0	0	0	0	0	0	0	1935	0	20-Oct	MEP - Lewis Bay	Lewis Bay	Lewis Bay	Stewarts Creek	M_300687_822748	1			41.64855301	-70.29131062
532	1	532	0	5.23460563	5.23460563	SEPTIC	-7825377.13	5108740.139		0	0	0	0	0	0	0	0	0	0	0	1997	0	< 10	MEP - Lewis Bay	Lewis Bay	Lewis Bay	Stewarts Creek	M_300247_822936	1			41.65029791	-70.29655853
533	1	533	0	0.80263953	0.80263953	SEPTIC	-7825401.064	5108816.296		0	0	0	0	0	0	0	0	0	0	0	1986	0	< 10	MEP - Lewis Bay	Lewis Bay	Lewis Bay	Stewarts Creek	M_300229_822993	1			41.6508091	-70.29677353
534	1	534	0	0	0	SEWERED	-7825590.751	5108418.649		0	0	0	0	0	0	0	0	0	0	0	1981	0	< 10	MEP - Lewis Bay	Lewis Bay	Lewis Bay	Stewarts Creek	M_300091_822694	1			41.64813992	-70.29847752
535	1	535	0	0	0	SEWERED	-7825527.946	5108400.153		0	0	0	0	0	0	0	0	0	0	0	1983	0	< 10	MEP - Lewis Bay	Lewis Bay	Lewis Bay	Stewarts Creek	M_300138_822681	1			41.64801576	-70.29791333
536	1	536	0	3.257087948	3.257087948	SEPTIC	-7825562.75	5108497.238		0	0	0	0	0	0	0	0	0	0	0	1950	0	< 10	MEP - Lewis Bay	Lewis Bay	Lewis Bay	Stewarts Creek	M_300111_822753	1			41.64866745	-70.29822598
537	1	537	0	0	21.24768181	SEPTIC	-7825484.361	5108776.811		0	0	0	0	0	0	0	0	0	0	0		0	< 10	MEP - Lewis Bay	Lewis Bay	Lewis Bay	Stewarts Creek	M_300167_822962	1			41.65054406	-70.2975218
538	1	538	0	6.444381154	6.444381154	SEPTIC	-7825591.568	5108738.059		0	0	0	0	0	0	0	0	0	0	0	1935	0	< 10	MEP - Lewis Bay	Lewis Bay	Lewis Bay	Stewarts Creek	M_300087_822932	1			41.65028394	-70.29848486
539	1	539	0	1.849560656	1.849560656	SEPTIC	-7825650.955	5108640.613		0	0	0	0	0	0	0	0	0	0	0	1950	0	< 10	MEP - Lewis Bay	Lewis Bay	Lewis Bay	Stewarts Creek	M_300043_822859	1			41.64962985	-70.29901834
540	1	540	0	0	5.634616058	SEPTIC	-7825664.612	5108434.26		0	0	0	0	0	0	0	0	0	0	0		0	< 10	MEP - Lewis Bay	Lewis Bay	Lewis Bay	Stewarts Creek	M_300035_822705	1			41.64824471	-70.29914102
541	1	541	0	0	0	SEWERED	-7825638.867	5108403.945		0	0	0	0	0	0	0	0	0	0	0	1920	0	< 10	MEP - Lewis Bay	Lewis Bay	Lewis Bay	Stewarts Creek	M_300055_822683	1			41.64804122	-70.29890975
542	1	542	0	0	0	SEWERED	-7825732.233	5108436.004		0	0	0	0	0	0	0	0	0	0	0	1980	0	< 10	MEP - Lewis Bay	Lewis Bay	Lewis Bay	Stewarts Creek	M_299985_822706	1			41.64825641	-70.29974847
543	1	543	0	0	0	SEWERED	-7825692.497	5108421.599		0	0	0	0	0	0	0	0	0	0	0	1973	0	< 10	MEP - Lewis Bay	Lewis Bay	Lewis Bay	Stewarts Creek	M_300015_822695	1			41.64815972	-70.29939152
544	1	544	0	6.234996929	6.234996929	SEPTIC	-7826059.987	5109152.692		0	0	0	0	0	0	0	0	0	0	0	1979	0	< 10	MEP - Lewis Bay	Lewis Bay	Lewis Bay	Stewarts Creek	M_299732_823236	1			41.65306704	-70.30269274
545	1	545	0	4.76719236	4.76719236	SEPTIC	-7826045.498	5109115.826		0	0	0	0	0	0	0	0	0	0	0	1979	0	< 10	MEP - Lewis Bay	Lewis Bay	Lewis Bay	Stewarts Creek	M_299743_823209	1			41.6528196	-70.30256258
546	1	546	0	5.944185505	5.944185505	SEPTIC	-7826028.686	5109083.432		0	0	0	0	0	0	0	0	0	0	0	1975	0	< 10	MEP - Lewis Bay	Lewis Bay	Lewis Bay	Stewarts Creek	M_299756_823185	1			41.65260216	-70.30241156
547	1	547	0	2.198534365	2.198534365	SEPTIC	-7826008.836	5109057.992		0	0	0	0	0	0	0	0	0	0	0	1979	0	< 10	MEP - Lewis Bay	Lewis Bay	Lewis Bay	Stewarts Creek	M_299771_823166	1			41.65243141	-70.30223324
548	1	548	0	3.955035365	3.955035365	SEPTIC	-7825980.382	5109039.312		0	0	0	0	0	0	0	0	0	0	0	1974	0	< 10	MEP - Lewis Bay	Lewis Bay	Lewis Bay	Stewarts Creek	M_299793_823153	1			41.65230603	-70.30197763
549	1	549	0	2.861584411	2.861584411	SEPTIC	-7825952.479	5109017.128		0	0	0	0	0	0	0	0	0	0	0	1973	0	< 10	MEP - Lewis Bay	Lewis Bay	Lewis Bay	Stewarts Creek	M_299814_823136	1			41.65215713	-70.30172698
550	1	550	0	4.839102094	4.839102094	SEPTIC	-7825932.765	5108988.88		0	0	0	0	0	0	0	0	0	0	0	1973	0	< 10	MEP - Lewis Bay	Lewis Bay	Lewis Bay	Stewarts Creek	M_299829_823116	1			41.65196752	-70.30154989
551	1	551	0	7.328447883	7.328447883	SEPTIC	-7825916.053	5108961.399		0	0	0	0	0	0	0	0	0	0	0	1979	0	< 10	MEP - Lewis Bay	Lewis Bay	Lewis Bay	Stewarts Creek	M_299842_823095	1			41.65178307	-70.30139975
552	1	552	0	1.442424663	1.442424663	SEPTIC	-7825900.533	5108932.735		0	0	0	0	0	0	0	0	0	0	0	1979	0	< 10	MEP - Lewis Bay	Lewis Bay	Lewis Bay	Stewarts Creek	M_299854_823074	1			41.65159066	-70.30126034
553	1	553	0	0	7.082560603	SEPTIC	-7825961.587	5108830.285		0	0	0	0	0	0	0	0	0	0	0		0	< 10	MEP - Lewis Bay	Lewis Bay	Lewis Bay	Stewarts Creek	M_299809_822997	1			41.650903	-70.3018088
554	1	554	0	8.802280179	8.802280179	SEPTIC	-7825451.773	5110562.339		0	0	0	0	0	0	0	0	0	0	0	1945	0	30 - 40	MEP - Lewis Bay	Lewis Bay	Lewis Bay	Snows Creek	M_300172_824294	0.7			41.66252798	-70.29722906
555	1	555	0	0	0	SEPTIC	-7825466.582	5110665.303		0	0	0	0	0	0	0	0	0	0	0		0	30 - 40	MEP - Lewis Bay	Lewis Bay	Lewis Bay	Snows Creek	M_300160_824370	0.7			41.66321897	-70.29736209
556	1	556	0	6.067954847	7.530441815	SEPTIC	-7825418.36	5110673.338		0	0	0	0	0	0	0	0	0	0	0	1945	0	30 - 40	MEP - Lewis Bay	Lewis Bay	Lewis Bay	Snows Creek	M_300196_824377	0.7			41.66327289	-70.29692891
557	1	557	0	7.428874761	7.428874761	SEPTIC	-7825419.004	5110563.219		0	0	0	0	0	0	0	0	0	0	0	1945	0	30 - 40	MEP - Lewis Bay	Lewis Bay	Lewis Bay	Snows Creek	M_300197_824295	0.7			41.66253389	-70.29693469
558	1	558	0	5.393737642	5.393737642	SEPTIC	-7825591.588	5110489.505		0	0	0	0	0	0	0	0	0	0	0	1945	0	50 - 100	MEP - Lewis Bay	Lewis Bay	Lewis Bay	Snows Creek	M_300068_824238	0.7			41.66203919	-70.29848503
559	1	559	0	0	0	SEWERED	-7825653.527	5110618.01		0	0	0	0	0	0	0	0	0	0	0	2000	0	50 - 100	MEP - Lewis Bay	Lewis Bay	Lewis Bay	Snows Creek	M_300021_824333	0.7			41.66290159	-70.29904145
560	1	560	0	1.685543013	1.685543013	SEPTIC	-7825625.029	5110537.499		0	0	0	0	0	0	0	0	0	0	0	1971	0	50 - 100	MEP - Lewis Bay	Lewis Bay	Lewis Bay	Snows Creek	M_300043_824273	0.7			41.66236127	-70.29878545
561	1	561	0	3.449023488	3.449023488	SEPTIC	-7826329.28	5109109.005		0	0	0	0	0	0	0	0	0	0	0	1984	0	< 10	MEP - Lewis Bay	Lewis Bay	Lewis Bay	Fawcetts Pond	M_299531_823201	0.5			41.65277381	-70.30511183
562	1	562	0	3.652591484	3.652591484	SEPTIC	-7826371.988	5109118.325		0	0	0	0	0	0	0	0	0	0	0	1984	0	< 10	MEP - Lewis Bay	Lewis Bay	Lewis Bay	Fawcetts Pond	M_299499_823208	0.5			41.65283637	-70.30549549
563	1	563	0	2.245064193	2.245064193	SEPTIC	-7826415.778	5109120.905		0	0	0	0	0	0	0	0	0	0	0	1984	0	< 10	MEP - Lewis Bay	Lewis Bay	Lewis Bay	Fawcetts Pond	M_299466_823209	0.5			41.65285369	-70.30588886
564	1	564	0	2.343940077	2.343940077	SEPTIC	-7826441.33	5109149.696		0	0	0	0	0	0	0	0	0	0	0	1984	0	< 10	MEP - Lewis Bay	Lewis Bay	Lewis Bay	Fawcetts Pond	M_299447_823230	0.5			41.65304693	-70.3061184
565	1	565	0	1.291202722	1.291202722	SEPTIC	-7826322.859	5109249.553		0	0	0	0	0	0	0	0	0	0	0	1950	0	< 10	MEP - Lewis Bay	Lewis Bay	Lewis Bay	Fawcetts Pond	M_299534_823306	0.5			41.65371718	-70.30505415
566	1	566	0	3.447165094	3.447165094	SEPTIC	-7826309.998	5108972.094		0	0	0	0	0	0	0	0	0	0	0	1934	0	< 10	MEP - Lewis Bay	Lewis Bay	Lewis Bay	Fawcetts Pond	M_299547_823099	0.5			41.65185485	-70.30493863
567	1	567	0	2.634751501	2.634751501	SEPTIC	-7826238.421	5108701.049		0	0	0	0	0	0	0	0	0	0	0	1985	0	< 10	MEP - Lewis Bay	Lewis Bay	Lewis Bay	Fawcetts Pond	M_299603_822898	0.5			41.65003552	-70.30429564
568	1	568	0	2.147060743	2.147060743	SEPTIC	-7826258.32	5108650.609		0	0	0	0	0	0	0	0	0	0	0	2003	0	< 10	MEP - Lewis Bay	Lewis Bay	Lewis Bay	Fawcetts Pond	M_299589_822860	0.5			41.64969695	-70.30447439
569	1	569	0	4.08616488	4.08616488	SEPTIC	-7826277.612	5108586.453		0	0	0	0	0	0	0	0	0	0	0	1963	0	< 10	MEP - Lewis Bay	Lewis Bay	Lewis Bay	Fawcetts Pond	M_299575_822812	0.5			41.6492663	-70.3046477
570	1	570	0	0	0	SEWERED	-7825785.406	5108404.574		0	0	0	0	0	0	0	0	0	0	0	1947	0	< 10	MEP - Lewis Bay	Lewis Bay	Lewis Bay	Stewarts Creek	M_299945_822682	1			41.64804544	-70.30022614
571	1	571	0	0	0	SEWERED	-7825801.07	5108485.328		0	0	0	0	0	0	0	0	0	0	0	1950	0	< 10	MEP - Lewis Bay	Lewis Bay	Lewis Bay	Stewarts Creek	M_299933_822742	1			41.6485875	-70.30036685
572	1	572	0	0	0	SEWERED	-7825821.701	5108608.142		0	0	0	0	0	0	0	0	0	0	0	1946	0	< 10	MEP - Lewis Bay	Lewis Bay	Lewis Bay	Stewarts Creek	M_299916_822833	1			41.64941189	-70.30055217
573	1	573	0	0	0	SEWERED	-7825845.835	5108659.096		0	0	0	0	0	0	0	0	0	0	0	1946	0	< 10	MEP - Lewis Bay	Lewis Bay	Lewis Bay	Stewarts Creek	M_299897_822871	1			41.64975392	-70.30076898
574	1	574	0	0	0	SEWERED	-7825861.514	5108739.165		0	0	0	0	0	0	0	0	0	0	0	1964	0	< 10	MEP - Lewis Bay	Lewis Bay	Lewis Bay	Stewarts Creek	M_299885_822930	1			41.65029137	-70.30090982
575	1	575	0	4.3780338	4.3780338	SEPTIC	-7825925.103	5108828.782		0	0	0	0	0	0	0	0	0	0	0	1999	0	< 10	MEP - Lewis Bay	Lewis Bay	Lewis Bay	Stewarts Creek	M_299836_822996	1			41.65089291	-70.30148106
576	1	576	0	3.966667822	3.966667822	SEPTIC	-7825929.788	5108735.184		0	0	0	0	0	0	0	0	0	0	0	1989	0	< 10	MEP - Lewis Bay	Lewis Bay	Lewis Bay	Stewarts Creek	M_299834_822927	1			41.65026465	-70.30152314
577	1	577	0	5.78410074	5.78410074	SEPTIC	-7826006.991	5108753.009		0	0	0	0	0	0	0	0	0	0	0	1930	0	< 10	MEP - Lewis Bay	Lewis Bay	Lewis Bay	Stewarts Creek	M_299776_822939	1			41.65038429	-70.30221666
578	1	578	0	0	7.082560603	SEPTIC	-7826008.589	5108779.143		0	0	0	0	0	0	0	0	0	0	0		0	< 10	MEP - Lewis Bay	Lewis Bay	Lewis Bay	Stewarts Creek	M_299774_822958	1			41.65055972	-70.30223102
579	1	579	0	6.979474174	6.979474174	SEPTIC	-7826023.687	5108818.259		0	0	0	0	0	0	0	0	0	0	0	1921	0	< 10	MEP - Lewis Bay	Lewis Bay	Lewis Bay	Stewarts Creek	M_299763_822987	1			41.65082228	-70.30236665
580	1	580	0	0	0	SEPTIC	-7826085.082	5108904.417		0	0	0	0	0	0	0	0	0	0	0	1959	0	< 10	MEP - Lewis Bay	Lewis Bay	Lewis Bay	Fawcetts Pond	M_299716_823051	0.5			41.65140059	-70.30291817
581	1	581	0	0	3.541280302	SEPTIC	-7826090.959	5108932.774		0	0	0	0	0	0	0	0	0	0	0		0	< 10	MEP - Lewis Bay	Lewis Bay	Lewis Bay	Fawcetts Pond	M_299711_823072	0.5			41.65159093	-70.30297097
582	1	582	0	0	3.541280302	SEPTIC	-7826150.456	5109000.504		0	0	0	0	0	0	0	0	0	0	0		0	< 10	MEP - Lewis Bay	Lewis Bay	Lewis Bay	Fawcetts Pond	M_299666_823122	0.5			41.65204554	-70.30350543
583	1	583	0	2.931379153	2.931379153	SEPTIC	-7826191.054	5108996.112		0	0	0	0	0	0	0	0	0	0	0	2005	0	< 10	MEP - Lewis Bay	Lewis Bay	Lewis Bay	Fawcetts Pond	M_299636_823118	0.5			41.65201606	-70.30387013
584	1	584	0	0	3.541280302	SEPTIC	-7826239.451	5109028.554		0	0	0	0	0	0	0	0	0	0	0		0	< 10	MEP - Lewis Bay	Lewis Bay	Lewis Bay	Fawcetts Pond	M_299599_823142	0.5			41.65223382	-70.30430489
585	1	585	0	2.669384498	2.669384498	SEPTIC	-7826073.502	5108879.017		0	0	0	0	0	0	0	0	0	0	0	1959	0	< 10	MEP - Lewis Bay	Lewis Bay	Lewis Bay	Fawcetts Pond	M_299725_823032	0.5			41.6512301	-70.30281414
586	1	586	0	4.478495928	4.478495928	SEPTIC	-7826047.912	5108857.347		0	0	0	0	0	0	0	0	0	0	0	1959	0	< 10	MEP - Lewis Bay	Lewis Bay	Lewis Bay	Fawcetts Pond	M_299744_823016	0.5			41.65108465	-70.30258426
587	1	587	0	0	3.541280302	SEPTIC	-7826309.127	5108716.384		0	0	0	0	0	0	0	0	0	0	0		0	< 10	MEP - Lewis Bay	Lewis Bay	Lewis Bay	Fawcetts Pond	M_299550_822909	0.5			41.65013845	-70.3049308
588	1	588	0	0	0	SEWERED	-7825865.939	5108770.969		0	0	0	0	0	0	0	0	0	0	0	1966	0	< 10	MEP - Lewis Bay	Lewis Bay	Lewis Bay	Stewarts Creek	M_299881_822954	1			41.65050485	-70.30094957
589	1	589	0	0	0	SEWERED	-7825874.582	5108833.295		0	0	0	0	0	0	0	0	0	0	0	1972	0	< 10	MEP - Lewis Bay	Lewis Bay	Lewis Bay	Stewarts Creek	M_299874_823000	1			41.6509232	-70.30102722
590	1	590	0	2.803422127	9.88598273	SEPTIC	-7825869.898	5108800.682		0	0	0	0	0	0	0	0	0	0	0		0	< 10	MEP - Lewis Bay	Lewis Bay	Lewis Bay	Stewarts Creek	M_299878_822976	1			41.65070429	-70.30098514
591	1	591	0	3.009898238	3.009898238	SEPTIC	-7825890.615	5108894.474		0	0	0	0	0	0	0	0	0	0	0	1973	0	< 10	MEP - Lewis Bay	Lewis Bay	Lewis Bay	Stewarts Creek	M_299861_823046	1			41.65133385	-70.30117124
592	1	592	0	5.246238087	5.246238087	SEPTIC	-7826004.128	5108725.938		0	0	0	0	0	0	0	0	0	0	0	1959	0	< 10	MEP - Lewis Bay	Lewis Bay	Lewis Bay	Stewarts Creek	M_299778_822919	1			41.65020258	-70.30219095
593	1	593	0	0	0	SEWERED	-7825888.359	5108403.742		0	0	0	0	0	0	0	0	0	0	0	1973	0	< 10	MEP - Lewis Bay	Lewis Bay	Lewis Bay	Stewarts Creek	M_299868_822680	1			41.64803986	-70.30115098
594	1	594	0	0	0	SEWERED	-7825793.354	5108448.092		0	0	0	0	0	0	0	0	0	0	0	1950	0	< 10	MEP - Lewis Bay	Lewis Bay	Lewis Bay	Stewarts Creek	M_299939_822714	1			41.64833755	-70.30029753
595	1	595	0	3.336899528	3.336899528	SEPTIC	-7826385.838	5109066.279		0	0	0	0	0	0	0	0	0	0	0	1930	0	< 10	MEP - Lewis Bay	Lewis Bay	Lewis Bay	Fawcetts Pond	M_299489_823169	0.5			41.65248704	-70.3056199
596	1	596	0	1.599462832	1.599462832	SEPTIC	-7826383.76	5109012.707		0	0	0	0	0	0	0	0	0	0	0	1936	0	< 10	MEP - Lewis Bay	Lewis Bay	Lewis Bay	Fawcetts Pond	M_299491_823129	0.5			41.65212745	-70.30560123
597	1	597	0	2.160952581	2.160952581	SEPTIC	-7826258.772	5109069.917		0	0	0	0	0	0	0	0	0	0	0	1985	0	< 10	MEP - Lewis Bay	Lewis Bay	Lewis Bay	Fawcetts Pond	M_299584_823173	0.5			41.65251145	-70.30447845
598	1	598	0	1.570381689	1.570381689	SEPTIC	-7826337.483	5109045.006		0	0	0	0	0	0	0	0	0	0	0	1930	0	< 10	MEP - Lewis Bay	Lewis Bay	Lewis Bay	Fawcetts Pond	M_299525_823153	0.5			41.65234425	-70.30518552
599	1	599	0	2.402102362	2.402102362	SEPTIC	-7826090.396	5109079.081		0	0	0	0	0	0	0	0	0	0	0	1984	0	< 10	MEP - Lewis Bay	Lewis Bay	Lewis Bay	Fawcetts Pond	M_299710_823181	0.5			41.65257296	-70.30296591
600	1	600	0	1.587830375	1.587830375	SEPTIC	-7826122.56	5109089.026		0	0	0	0	0	0	0	0	0	0	0	1985	0	< 10	MEP - Lewis Bay	Lewis Bay	Lewis Bay	Fawcetts Pond	M_299686_823188	0.5			41.65263972	-70.30325484
601	1	601	0	0	3.541280302	SEPTIC	-7826167.246	5109096.174		0	0	0	0	0	0	0	0	0	0	0	1947	0	< 10	MEP - Lewis Bay	Lewis Bay	Lewis Bay	Fawcetts Pond	M_299652_823193	0.5			41.6526877	-70.30365626
602	1	602	0	0.482746964	0.482746964	SEPTIC	-7826184.402	5109128.761		0	0	0	0	0	0	0	0	0	0	0	1947	0	< 10	MEP - Lewis Bay	Lewis Bay	Lewis Bay	Fawcetts Pond	M_299639_823217	0.5			41.65290642	-70.30381037
603	1	603	0	0	0	SEPTIC	-7826194.062	5109149.563		0	0	0	0	0	0	0	0	0	0	0	1947	0	< 10	MEP - Lewis Bay	Lewis Bay	Lewis Bay	Fawcetts Pond	M_299632_823233	0.5			41.65304604	-70.30389716
604	1	604	0	5.908318763	5.908318763	SEPTIC	-7826203.39	5109230.979		0	0	0	0	0	0	0	0	0	0	0	1970	0	< 10	MEP - Lewis Bay	Lewis Bay	Lewis Bay	Fawcetts Pond	M_299624_823293	0.5			41.65359251	-70.30398095
605	1	605	0	7.743726596	7.743726596	SEPTIC	-7825362.846	5110532.874		0	0	0	0	0	0	0	0	0	0	0	1945	0	30 - 40	MEP - Lewis Bay	Lewis Bay	Lewis Bay	Snows Creek	M_300239_824272	0.7			41.66233024	-70.29643022
606	1	606	0	7.727441156	7.727441156	SEPTIC	-7825517.349	5110459.023		0	0	0	0	0	0	0	0	0	0	0	1945	0	50 - 100	MEP - Lewis Bay	Lewis Bay	Lewis Bay	Snows Creek	M_300124_824216	0.7			41.66183462	-70.29781814
607	1	607	0	7.654156677	7.654156677	SEPTIC	-7825569.077	5110502.689		0	0	0	0	0	0	0	0	0	0	0	1945	0	50 - 100	MEP - Lewis Bay	Lewis Bay	Lewis Bay	Snows Creek	M_300085_824248	0.7			41.66212766	-70.29828282
608	1	608	0	6.375749658	8.620765742	SEPTIC	-7825551.365	5110562.175		0	0	0	0	0	0	0	0	0	0	0	1945	0	40 - 50	MEP - Lewis Bay	Lewis Bay	Lewis Bay	Snows Creek	M_300098_824292	0.7			41.66252688	-70.29812371
609	1	609	0	4.152787133	4.152787133	SEPTIC	-7825560.685	5110529.24		0	0	0	0	0	0	0	0	0	0	0	1945	0	40 - 50	MEP - Lewis Bay	Lewis Bay	Lewis Bay	Snows Creek	M_300091_824268	0.7			41.66230585	-70.29820743
610	1	610	0	8.500999544	9.650107784	SEPTIC	-7825404.152	5110642.817		0	0	0	0	0	0	0	0	0	0	0	1945	0	30 - 40	MEP - Lewis Bay	Lewis Bay	Lewis Bay	Snows Creek	M_300207_824354	0.7			41.66306807	-70.29680127
611	1	611	0	4.898917412	4.898917412	SEPTIC	-7825437.826	5110350.452		0	0	0	0	0	0	0	0	0	0	0	1945	0	30 - 40	MEP - Lewis Bay	Lewis Bay	Lewis Bay	Snows Creek	M_300185_824136	0.7			41.66110597	-70.29710377
612	1	612	0	4.592494006	4.592494006	SEPTIC	-7825499.878	5110408.252		0	0	0	0	0	0	0	0	0	0	0	1945	0	50 - 100	MEP - Lewis Bay	Lewis Bay	Lewis Bay	Snows Creek	M_300138_824178	0.7			41.66149388	-70.2976612
613	1	613	0	5.317196075	5.317196075	SEPTIC	-7825529.712	5110436.329		0	0	0	0	0	0	0	0	0	0	0	1945	0	50 - 100	MEP - Lewis Bay	Lewis Bay	Lewis Bay	Snows Creek	M_300115_824199	0.7			41.66168231	-70.2979292
614	1	614	0	4.276285052	4.276285052	SEPTIC	-7825496.183	5110480.102		0	0	0	0	0	0	0	0	0	0	0	1945	0	30 - 40	MEP - Lewis Bay	Lewis Bay	Lewis Bay	Snows Creek	M_300140_824232	0.7			41.66197608	-70.297628
615	1	615	0	19.55067041	19.55067041	SEPTIC	-7825464.667	5110493.64		0	0	0	0	0	0	0	0	0	0	0	1945	0	30 - 40	MEP - Lewis Bay	Lewis Bay	Lewis Bay	Snows Creek	M_300163_824242	0.7			41.66206693	-70.29734489
616	1	616	0	4.568065847	4.568065847	SEPTIC	-7825406.936	5110328.509		0	0	0	0	0	0	0	0	0	0	0	1945	0	30 - 40	MEP - Lewis Bay	Lewis Bay	Lewis Bay	Snows Creek	M_300208_824120	0.7			41.66095871	-70.29682629
617	1	617	0	5.431194153	5.431194153	SEPTIC	-7825257.575	5110276.113		0	0	0	0	0	0	0	0	0	0	0	1972	0	30 - 40	MEP - Lewis Bay	Lewis Bay	Lewis Bay	Snows Creek	M_300321_824082	0.7			41.66060707	-70.29548455
618	1	618	0	5.651047589	5.651047589	SEPTIC	-7825313.654	5110246.429		0	0	0	0	0	0	0	0	0	0	0	1945	0	30 - 40	MEP - Lewis Bay	Lewis Bay	Lewis Bay	Snows Creek	M_300279_824060	0.7			41.66040785	-70.29598831
619	1	619	0	7.825153795	7.825153795	SEPTIC	-7825321.833	5110355.39		0	0	0	0	0	0	0	0	0	0	0	1945	0	30 - 40	MEP - Lewis Bay	Lewis Bay	Lewis Bay	Snows Creek	M_300272_824141	0.7			41.66113911	-70.29606179
620	1	620	0	7.939151873	7.939151873	SEPTIC	-7825297.731	5110461.056		0	0	0	0	0	0	0	0	0	0	0	1945	0	30 - 40	MEP - Lewis Bay	Lewis Bay	Lewis Bay	Snows Creek	M_300289_824220	0.7			41.66184826	-70.29584528
621	1	621	0	0	10.69179914	SEPTIC	-7825297.363	5108380.376		0	0	0	0	0	0	0	0	0	0	0	1960	0	< 10	MEP - Lewis Bay	Lewis Bay	Lewis Bay	Stewarts Creek	M_300311_822669	1			41.64788301	-70.29584198
622	1	622	0	1.157429467	1.157429467	SEPTIC	-7826122.411	5109152.06		0	0	0	0	0	0	0	0	0	0	0	1930	0	< 10	MEP - Lewis Bay	Lewis Bay	Lewis Bay	Fawcetts Pond	M_299685_823235	0.5			41.6530628	-70.30325351
623	1	623	0	0	7.082560603	SEPTIC	-7825911.125	5108460.856		0	0	0	0	0	0	0	0	0	0	0		0	< 10	MEP - Lewis Bay	Lewis Bay	Lewis Bay	Stewarts Creek	M_299851_822722	1			41.64842323	-70.30135549
624	1	624	0	0	0	SEWERED	-7825915.529	5108401.036		0	0	0	0	0	0	0	0	0	0	0	1970	0	< 10	MEP - Lewis Bay	Lewis Bay	Lewis Bay	Stewarts Creek	M_299848_822678	1			41.64802169	-70.30139505
625	1	625	0	4.094624849	4.094624849	SEPTIC	-7825939.057	5108897.413		0	0	0	0	0	0	0	0	0	0	0	1972	0	< 10	MEP - Lewis Bay	Lewis Bay	Lewis Bay	Stewarts Creek	M_299825_823047	1			41.65135358	-70.3016064
626	1	626	0	11.79531135	11.79531135	SEPTIC	-7825975.598	5108886.548		0	0	0	0	0	0	0	0	0	0	0	1972	0	< 10	MEP - Lewis Bay	Lewis Bay	Lewis Bay	Stewarts Creek	M_299798_823039	1			41.65128065	-70.30193466
627	1	627	0	5.804596021	5.804596021	SEPTIC	-7825514.151	5109177.999		0	0	0	0	0	0	0	0	0	0	0	1978	0	< 10	MEP - Lewis Bay	Lewis Bay	Lewis Bay	Stewarts Creek	M_300140_823261	1			41.65323691	-70.29778941
628	1	628	0	6.79058523	6.79058523	SEPTIC	-7825453.066	5109209.516		0	0	0	0	0	0	0	0	0	0	0	1977	0	< 10	MEP - Lewis Bay	Lewis Bay	Lewis Bay	Stewarts Creek	M_300186_823285	1			41.65344845	-70.29724068
629	1	629	0	7.433139995	7.433139995	SEPTIC	-7825402.333	5109217.147		0	0	0	0	0	0	0	0	0	0	0	1978	0	20 - 30	MEP - Lewis Bay	Lewis Bay	Lewis Bay	Stewarts Creek	M_300223_823291	1			41.65349967	-70.29678493
630	1	630	0	7.07660519	7.07660519	SEPTIC	-7825350.192	5109223.828		0	0	0	0	0	0	0	0	0	0	0	1977	0	20 - 30	MEP - Lewis Bay	Lewis Bay	Lewis Bay	Stewarts Creek	M_300262_823297	1			41.65354451	-70.29631654
631	1	631	0	9.410657678	9.410657678	SEPTIC	-7825549.79	5109240.121		0	0	0	0	0	0	0	0	0	0	0	1988	0	< 10	MEP - Lewis Bay	Lewis Bay	Lewis Bay	Stewarts Creek	M_300113_823307	1			41.65365387	-70.29810956
632	1	632	0	4.199316961	4.199316961	SEPTIC	-7825416.879	5109177.802		0	0	0	0	0	0	0	0	0	0	0	1978	0	< 10	MEP - Lewis Bay	Lewis Bay	Lewis Bay	Stewarts Creek	M_300213_823262	1			41.65323558	-70.2969156
633	1	633	0	6.71414337	6.71414337	SEPTIC	-7825306.121	5109135.5		0	0	0	0	0	0	0	0	0	0	0	1978	0	20 - 30	MEP - Lewis Bay	Lewis Bay	Lewis Bay	Stewarts Creek	M_300296_823232	1			41.65295165	-70.29592065
634	1	634	0	2.361388762	2.361388762	SEPTIC	-7825294.575	5109096.592		0	0	0	0	0	0	0	0	0	0	0	1978	0	20 - 30	MEP - Lewis Bay	Lewis Bay	Lewis Bay	Stewarts Creek	M_300305_823203	1			41.6526905	-70.29581693
635	1	635	0	2.908114239	2.908114239	SEPTIC	-7825460.989	5109113.878		0	0	0	0	0	0	0	0	0	0	0	1978	0	< 10	MEP - Lewis Bay	Lewis Bay	Lewis Bay	Stewarts Creek	M_300181_823214	1			41.65280652	-70.29731185
636	1	636	0	0	0	SEPTIC	-7825352.59	5108978.303		0	0	0	0	0	0	0	0	0	0	0		0	< 10	MEP - Lewis Bay	Lewis Bay	Lewis Bay	Stewarts Creek	M_300263_823114	1			41.65189653	-70.29633808
637	1	637	0	26.07818397	62.06243782	SEPTIC	-7824910.612	5108917.413		0	0	0	0	0	0	0	0	0	0	0		0	40 - 50	MEP - Lewis Bay	Lewis Bay	Lewis Bay	Stewarts Creek	M_300594_823073	1			41.65148782	-70.29236773
638	1	638	0	26.07818397	50.47642639	SEPTIC	-7824882.832	5108915.021		0	0	0	0	0	0	0	0	0	0	0		0	40 - 50	MEP - Lewis Bay	Lewis Bay	Lewis Bay	Stewarts Creek	M_300615_823072	1			41.65147177	-70.29211818
639	1	639	0	0	0	SEWERED	-7824850.668	5108954.554		0	0	0	0	0	0	0	0	0	0	0	1989	0	20 - 30	MEP - Lewis Bay	Lewis Bay	Lewis Bay	Snows Creek	M_300639_823101	0.7			41.65173712	-70.29182924
640	1	640	0	16.27380728	16.27380728	SEPTIC	-7825235.047	5108817.151		0	0	0	0	0	0	0	0	0	0	0	1965	0	20 - 30	MEP - Lewis Bay	Lewis Bay	Lewis Bay	Stewarts Creek	M_300353_822995	1			41.65081483	-70.29528218
641	1	641	0	6.432748697	6.432748697	SEPTIC	-7825256.476	5108861.177		0	0	0	0	0	0	0	0	0	0	0	1950	0	< 10	MEP - Lewis Bay	Lewis Bay	Lewis Bay	Stewarts Creek	M_300336_823028	1			41.65111035	-70.29547467
642	1	642	0	4.606452955	4.606452955	SEPTIC	-7825283.103	5108888.651		0	0	0	0	0	0	0	0	0	0	0	1950	0	< 10	MEP - Lewis Bay	Lewis Bay	Lewis Bay	Stewarts Creek	M_300316_823048	1			41.65129476	-70.29571387
643	1	643	0	0	0	SEWERED	-7825098.649	5109122.692		0	0	0	0	0	0	0	0	0	0	0	1970	0	30 - 40	MEP - Lewis Bay	Lewis Bay	Lewis Bay	Stewarts Creek	M_300452_823224	1			41.65286569	-70.29405689
644	1	644	0	0	0	SEPTIC	-7825238.233	5109274.148		0	0	0	0	0	0	0	0	0	0	0		0	30 - 40	MEP - Lewis Bay	Lewis Bay	Lewis Bay	Stewarts Creek	M_300346_823336	1			41.65388226	-70.2953108
645	1	645	0	7.22375577	7.22375577	SEPTIC	-7825256.447	5109197.156		0	0	0	0	0	0	0	0	0	0	0	1977	0	30 - 40	MEP - Lewis Bay	Lewis Bay	Lewis Bay	Stewarts Creek	M_300333_823278	1			41.65336549	-70.29547441
646	1	646	0	3.966667822	3.966667822	SEPTIC	-7825221.464	5109214.929		0	0	0	0	0	0	0	0	0	0	0	1977	0	30 - 40	MEP - Lewis Bay	Lewis Bay	Lewis Bay	Stewarts Creek	M_300359_823292	1			41.65348478	-70.29516016
647	1	647	0	0	0	SEWERED	-7825122.799	5109495.045		0	0	0	0	0	0	0	0	0	0	0	1950	0	40 - 50	MEP - Lewis Bay	Lewis Bay	Lewis Bay	Snows Creek	M_300430_823501	0.7			41.65536489	-70.29427384
648	1	648	0	0	0	SEWERED	-7824959.544	5109267.32		0	0	0	0	0	0	0	0	0	0	0	2008	0	40 - 50	MEP - Lewis Bay	Lewis Bay	Lewis Bay	Snows Creek	M_300554_823333	0.7			41.65383643	-70.29280729
649	1	649	0	0	0	SEPTIC	-7825164.594	5109307.608		0	0	0	0	0	0	0	0	0	0	0		0	40 - 50	MEP - Lewis Bay	Lewis Bay	Lewis Bay	Stewarts Creek	M_300400_823361	1			41.65410684	-70.29464929
650	1	650	0	6.57233818	6.57233818	SEPTIC	-7825314.516	5109037.199		0	0	0	0	0	0	0	0	0	0	0	1978	0	20 - 30	MEP - Lewis Bay	Lewis Bay	Lewis Bay	Stewarts Creek	M_300291_823158	1			41.65229185	-70.29599606
651	1	651	0	0	0	SEPTIC	-7825279.135	5109045.073		0	0	0	0	0	0	0	0	0	0	0		0	20 - 30	MEP - Lewis Bay	Lewis Bay	Lewis Bay	Stewarts Creek	M_300317_823164	1			41.6523447	-70.29567823
652	1	652	0	0	0	SEPTIC	-7825238.584	5109057.101		0	0	0	0	0	0	0	0	0	0	0		0	20 - 30	MEP - Lewis Bay	Lewis Bay	Lewis Bay	Stewarts Creek	M_300348_823174	1			41.65242543	-70.29531395
653	1	653	0	0	0	SEPTIC	-7825202.037	5109079.023		0	0	0	0	0	0	0	0	0	0	0		0	30 - 40	MEP - Lewis Bay	Lewis Bay	Lewis Bay	Stewarts Creek	M_300375_823191	1			41.65257257	-70.29498564
654	1	654	0	2.710362471	2.710362471	SEPTIC	-7825158.298	5109113.192		0	0	0	0	0	0	0	0	0	0	0	1978	0	30 - 40	MEP - Lewis Bay	Lewis Bay	Lewis Bay	Stewarts Creek	M_300407_823216	1			41.65280192	-70.29459273
655	1	655	0	0.99149589	0.99149589	SEPTIC	-7825157.214	5109169.984		0	0	0	0	0	0	0	0	0	0	0	1980	0	30 - 40	MEP - Lewis Bay	Lewis Bay	Lewis Bay	Stewarts Creek	M_300407_823259	1			41.65318311	-70.29458299
656	1	656	0	7.49130228	7.49130228	SEPTIC	-7825211.186	5109152.195		0	0	0	0	0	0	0	0	0	0	0	1978	0	30 - 40	MEP - Lewis Bay	Lewis Bay	Lewis Bay	Stewarts Creek	M_300367_823245	1			41.65306371	-70.29506783
657	1	657	0	0	0	SEPTIC	-7825170.505	5109212.024		0	0	0	0	0	0	0	0	0	0	0		0	30 - 40	MEP - Lewis Bay	Lewis Bay	Lewis Bay	Stewarts Creek	M_300397_823290	1			41.65346528	-70.29470239
658	1	658	0	5.944185505	22.47133754	SEPTIC	-7825234.959	5108759.208		0	0	0	0	0	0	0	0	0	0	0	1982	0	< 10	MEP - Lewis Bay	Lewis Bay	Lewis Bay	Stewarts Creek	M_300353_822952	1			41.6504259	-70.29528139
659	1	659	0	0	7.082560603	SEPTIC	-7825288.612	5108795.628		0	0	0	0	0	0	0	0	0	0	0		0	< 10	MEP - Lewis Bay	Lewis Bay	Lewis Bay	Stewarts Creek	M_300313_822978	1			41.65067037	-70.29576336
660	1	660	0	0	120.8382408	SEPTIC	-7825230.59	5108986.968		0	0	0	0	0	0	0	0	0	0	0		0	20 - 30	MEP - Lewis Bay	Lewis Bay	Lewis Bay	Stewarts Creek	M_300354_823122	1			41.65195468	-70.29524214
661	1	661	0	0	10.39255989	SEPTIC	-7825186.849	5108825.294		0	0	0	0	0	0	0	0	0	0	0	1970	0	20 - 30	MEP - Lewis Bay	Lewis Bay	Lewis Bay	Stewarts Creek	M_300389_823002	1			41.65086949	-70.29484921
662	1	662	0	0	0	SEWERED	-7825129.29	5108803.839		0	0	0	0	0	0	0	0	0	0	0	1970	0	20 - 30	MEP - Lewis Bay	Lewis Bay	Lewis Bay	Stewarts Creek	M_300432_822986	1			41.65072548	-70.29433215
663	1	663	0	26.07818397	39.7632	SEPTIC	-7825178.299	5108767.047		0	0	0	0	0	0	0	0	0	0	0	1970	0	20-Oct	MEP - Lewis Bay	Lewis Bay	Lewis Bay	Stewarts Creek	M_300396_822958	1			41.65047852	-70.2947724
664	1	664	0	2.652200186	2.652200186	SEPTIC	-7825335.787	5108859.979		0	0	0	0	0	0	0	0	0	0	0	1960	0	< 10	MEP - Lewis Bay	Lewis Bay	Lewis Bay	Stewarts Creek	M_300277_823026	1			41.65110231	-70.29618714
665	1	665	0	0.601979648	0.601979648	SEPTIC	-7825272.86	5109222.692		0	0	0	0	0	0	0	0	0	0	0	1977	0	30 - 40	MEP - Lewis Bay	Lewis Bay	Lewis Bay	Stewarts Creek	M_300320_823297	1			41.65353689	-70.29562186
666	1	666	0	9.026786598	9.026786598	SEPTIC	-7825293.837	5109257.579		0	0	0	0	0	0	0	0	0	0	0	1977	0	30 - 40	MEP - Lewis Bay	Lewis Bay	Lewis Bay	Stewarts Creek	M_300304_823323	1			41.65377105	-70.2958103
667	1	667	0	6.467646068	6.467646068	SEPTIC	-7825230.038	5109115.574		0	0	0	0	0	0	0	0	0	0	0	1981	0	30 - 40	MEP - Lewis Bay	Lewis Bay	Lewis Bay	Stewarts Creek	M_300353_823217	1			41.65281791	-70.29523718
668	1	668	0	1.6562403	1.6562403	SEPTIC	-7825250.828	5109146.42		0	0	0	0	0	0	0	0	0	0	0	1978	0	30 - 40	MEP - Lewis Bay	Lewis Bay	Lewis Bay	Stewarts Creek	M_300337_823240	1			41.65302495	-70.29542394
669	1	669	0	8.317206724	8.317206724	SEPTIC	-7825464.82	5109070.578		0	0	0	0	0	0	0	0	0	0	0	1978	0	< 10	MEP - Lewis Bay	Lewis Bay	Lewis Bay	Stewarts Creek	M_300178_823181	1			41.65251589	-70.29734626
670	1	670	0	8.189249697	8.189249697	SEPTIC	-7825422.717	5109078.683		0	0	0	0	0	0	0	0	0	0	0	1978	0	< 10	MEP - Lewis Bay	Lewis Bay	Lewis Bay	Stewarts Creek	M_300210_823188	1			41.65257029	-70.29696804
671	1	671	0	7.406173845	7.406173845	SEPTIC	-7825380.127	5109084.675		0	0	0	0	0	0	0	0	0	0	0	1978	0	20-Oct	MEP - Lewis Bay	Lewis Bay	Lewis Bay	Stewarts Creek	M_300241_823193	1			41.65261051	-70.29658546
672	1	672	0	4.244260545	4.244260545	SEPTIC	-7825337.602	5109090.444		0	0	0	0	0	0	0	0	0	0	0	1978	0	20 - 30	MEP - Lewis Bay	Lewis Bay	Lewis Bay	Stewarts Creek	M_300273_823198	1			41.65264923	-70.29620345
673	1	673	0	5.23460563	5.23460563	SEPTIC	-7825345.728	5109131.405		0	0	0	0	0	0	0	0	0	0	0	1978	0	20 - 30	MEP - Lewis Bay	Lewis Bay	Lewis Bay	Stewarts Creek	M_300267_823228	1			41.65292416	-70.29627644
674	1	674	0	1.168755807	1.168755807	SEPTIC	-7825421.608	5109121.767		0	0	0	0	0	0	0	0	0	0	0	1978	0	< 10	MEP - Lewis Bay	Lewis Bay	Lewis Bay	Stewarts Creek	M_300210_823220	1			41.65285947	-70.29695808
675	1	675	0	5.990715333	5.990715333	SEPTIC	-7825384.61	5109126.058		0	0	0	0	0	0	0	0	0	0	0	1978	0	20-Oct	MEP - Lewis Bay	Lewis Bay	Lewis Bay	Stewarts Creek	M_300238_823224	1			41.65288828	-70.29662573
676	1	676	0	11.07409902	11.07409902	SEPTIC	-7825458.656	5109171.889		0	0	0	0	0	0	0	0	0	0	0	1977	0	< 10	MEP - Lewis Bay	Lewis Bay	Lewis Bay	Stewarts Creek	M_300182_823257	1			41.65319589	-70.29729089
677	1	677	0	5.153178432	5.153178432	SEPTIC	-7825331.972	5109189.403		0	0	0	0	0	0	0	0	0	0	0	1978	0	20 - 30	MEP - Lewis Bay	Lewis Bay	Lewis Bay	Stewarts Creek	M_300276_823271	1			41.65331345	-70.29615287
678	1	678	0	9.282700651	9.282700651	SEPTIC	-7825375.144	5109183.627		0	0	0	0	0	0	0	0	0	0	0	1978	0	20-Oct	MEP - Lewis Bay	Lewis Bay	Lewis Bay	Stewarts Creek	M_300244_823267	1			41.65327468	-70.29654069
679	1	679	0	5.27448834	5.27448834	SEPTIC	-7825569.13	5109074.304		0	0	0	0	0	0	0	0	0	0	0	1986	0	< 10	MEP - Lewis Bay	Lewis Bay	Lewis Bay	Stewarts Creek	M_300100_823183	1			41.6525409	-70.2982833
680	1	680	0	10.0731261	10.0731261	SEPTIC	-7825565.112	5109119.966		0	0	0	0	0	0	0	0	0	0	0	1985	0	< 10	MEP - Lewis Bay	Lewis Bay	Lewis Bay	Stewarts Creek	M_300103_823217	1			41.65284738	-70.2982472
681	1	681	0	6.42111624	6.42111624	SEPTIC	-7825558.763	5109182.974		0	0	0	0	0	0	0	0	0	0	0	1988	0	< 10	MEP - Lewis Bay	Lewis Bay	Lewis Bay	Stewarts Creek	M_300107_823264	1			41.6532703	-70.29819017
682	1	682	0	5.106648604	5.106648604	SEPTIC	-7825351.34	5109029.433		0	0	0	0	0	0	0	0	0	0	0	1978	0	20-Oct	MEP - Lewis Bay	Lewis Bay	Lewis Bay	Stewarts Creek	M_300264_823152	1			41.65223972	-70.29632685
683	1	683	0	0.945331002	0.945331002	SEPTIC	-7825396.345	5109026.406		0	0	0	0	0	0	0	0	0	0	0	1978	0	20-Oct	MEP - Lewis Bay	Lewis Bay	Lewis Bay	Stewarts Creek	M_300230_823149	1			41.6522194	-70.29673114
684	1	684	0	12.90039476	12.90039476	SEPTIC	-7825414.297	5108942.294		0	0	0	0	0	0	0	0	0	0	0	1946	0	< 10	MEP - Lewis Bay	Lewis Bay	Lewis Bay	Stewarts Creek	M_300217_823086	1			41.65165482	-70.29689241
685	1	685	0	3.50242704	3.50242704	SEPTIC	-7826015.477	5109680.34		0	0	0	0	0	0	0	0	0	0	0	1974	0	20-Oct	MEP - Lewis Bay	Lewis Bay	Lewis Bay	Stewarts Creek	M_299760_823630	1			41.65660855	-70.3022929
686	1	686	0	8.317206724	8.317206724	SEPTIC	-7826011.153	5109713.672		0	0	0	0	0	0	0	0	0	0	0	1974	0	20-Oct	MEP - Lewis Bay	Lewis Bay	Lewis Bay	Stewarts Creek	M_299763_823655	1			41.65683227	-70.30225405
687	1	687	0	4.080084278	4.080084278	SEPTIC	-7826006.849	5109747.103		0	0	0	0	0	0	0	0	0	0	0	1974	0	20-Oct	MEP - Lewis Bay	Lewis Bay	Lewis Bay	Stewarts Creek	M_299766_823680	1			41.65705664	-70.30221539
688	1	688	0	6.549073267	6.549073267	SEPTIC	-7825992.199	5109809.368		0	0	0	0	0	0	0	0	0	0	0	1974	0	20-Oct	MEP - Lewis Bay	Lewis Bay	Lewis Bay	Stewarts Creek	M_299776_823727	1			41.65747454	-70.30208379
689	1	689	0	2.14037208	2.14037208	SEPTIC	-7825987.503	5109836.516		0	0	0	0	0	0	0	0	0	0	0	1974	0	20-Oct	MEP - Lewis Bay	Lewis Bay	Lewis Bay	Stewarts Creek	M_299779_823747	1			41.65765675	-70.3020416
690	1	690	0	3.13494715	3.13494715	SEPTIC	-7826118.03	5109303.324		0	0	0	0	0	0	0	0	0	0	0	1985	0	< 10	MEP - Lewis Bay	Lewis Bay	Lewis Bay	Fawcetts Pond	M_299687_823348	0.5			41.65407809	-70.30321414
691	1	691	0	1.622727745	1.622727745	SEPTIC	-7826116.189	5109364.839		0	0	0	0	0	0	0	0	0	0	0	1973	0	< 10	MEP - Lewis Bay	Lewis Bay	Lewis Bay	Fawcetts Pond	M_299688_823394	0.5			41.65449097	-70.3031976
692	1	692	0	1.07018604	1.07018604	SEPTIC	-7826111.307	5109406.185		0	0	0	0	0	0	0	0	0	0	0	1973	0	< 10	MEP - Lewis Bay	Lewis Bay	Lewis Bay	Stewarts Creek	M_299691_823425	1			41.65476848	-70.30315375
693	1	693	0	4.629717869	4.629717869	SEPTIC	-7826106.515	5109449.712		0	0	0	0	0	0	0	0	0	0	0	1973	0	< 10	MEP - Lewis Bay	Lewis Bay	Lewis Bay	Stewarts Creek	M_299694_823457	1			41.65506063	-70.30311071
694	1	694	0	12.28387455	12.28387455	SEPTIC	-7826101.889	5109491.898		0	0	0	0	0	0	0	0	0	0	0	1973	0	< 10	MEP - Lewis Bay	Lewis Bay	Lewis Bay	Stewarts Creek	M_299697_823489	1			41.65534378	-70.30306915
695	1	695	0	4.393395322	4.393395322	SEPTIC	-7826097.686	5109530.951		0	0	0	0	0	0	0	0	0	0	0	1971	0	< 10	MEP - Lewis Bay	Lewis Bay	Lewis Bay	Stewarts Creek	M_299700_823518	1			41.65560589	-70.30303139
696	1	696	0	4.4319661	4.4319661	SEPTIC	-7826092.579	5109572.718		0	0	0	0	0	0	0	0	0	0	0	1974	0	20-Oct	MEP - Lewis Bay	Lewis Bay	Lewis Bay	Stewarts Creek	M_299703_823549	1			41.65588622	-70.30298551
697	1	697	0	7.90748574	7.90748574	SEPTIC	-7825988.638	5108915.726		0	0	0	0	0	0	0	0	0	0	0	1972	0	< 10	MEP - Lewis Bay	Lewis Bay	Lewis Bay	Stewarts Creek	M_299788_823061	1			41.6514765	-70.3020518
698	1	698	0	0	0	SEPTIC	-7826270.372	5108867.271		0	0	0	0	0	0	0	0	0	0	0		0	< 10	MEP - Lewis Bay	Lewis Bay	Lewis Bay	Fawcetts Pond	M_299578_823021	0.5			41.65115126	-70.30458266
699	1	699	0	3.2700129	3.2700129	SEPTIC	-7826379.168	5108757.031		0	0	0	0	0	0	0	0	0	0	0	1972	0	< 10	MEP - Lewis Bay	Lewis Bay	Lewis Bay	Fawcetts Pond	M_299497_822938	0.5			41.65041129	-70.30555999
700	1	700	0	0	3.541280302	SEPTIC	-7826315.594	5108769.803		0	0	0	0	0	0	0	0	0	0	0		0	< 10	MEP - Lewis Bay	Lewis Bay	Lewis Bay	Fawcetts Pond	M_299545_822948	0.5			41.65049702	-70.30498889
701	1	701	0	1.72160363	1.72160363	SEPTIC	-7826363.646	5108703.686		0	0	0	0	0	0	0	0	0	0	0	1972	0	< 10	MEP - Lewis Bay	Lewis Bay	Lewis Bay	Fawcetts Pond	M_299509_822899	0.5			41.65005322	-70.30542055
702	1	702	0	0	0	SEWERED	-7826242.83	5108420.139		0	0	0	0	0	0	0	0	0	0	0	1981	0	< 10	MEP - Lewis Bay	Lewis Bay	Lewis Bay	WELL_SimmonsHyannisport	M_299603_822688	0			41.64814992	-70.30433524
703	1	703	0	0	0	SEWERED	-7826324.289	5108435.797		0	0	0	0	0	0	0	0	0	0	0	1976	0	30 - 40	MEP - Lewis Bay	Lewis Bay	Lewis Bay	WELL_SimmonsHyannisport	M_299542_822699	0			41.64825503	-70.305067
704	1	704	0	3.164028292	3.164028292	SEPTIC	-7825983.616	5108955.374		0	0	0	0	0	0	0	0	0	0	0	1986	0	< 10	MEP - Lewis Bay	Lewis Bay	Lewis Bay	Stewarts Creek	M_299791_823090	1			41.65174262	-70.30200669
705	1	705	0	2.68820541	2.68820541	SEPTIC	-7826015.765	5108987.928		0	0	0	0	0	0	0	0	0	0	0	1950	0	< 10	MEP - Lewis Bay	Lewis Bay	Lewis Bay	Stewarts Creek	M_299767_823114	1			41.65196113	-70.30229549
706	1	706	0	5.573885625	5.573885625	SEPTIC	-7826041.455	5109011.259		0	0	0	0	0	0	0	0	0	0	0	1949	0	< 10	MEP - Lewis Bay	Lewis Bay	Lewis Bay	Stewarts Creek	M_299747_823131	1			41.65211773	-70.30252626
707	1	707	0	1.878906173	1.878906173	SEPTIC	-7826071.345	5109046.6		0	0	0	0	0	0	0	0	0	0	0	1965	0	< 10	MEP - Lewis Bay	Lewis Bay	Lewis Bay	Fawcetts Pond	M_299725_823157	0.5			41.65235495	-70.30279477
708	1	708	0	1.049605539	1.049605539	SEPTIC	-7825934.184	5108777.402		0	0	0	0	0	0	0	0	0	0	0	1941	0	< 10	MEP - Lewis Bay	Lewis Bay	Lewis Bay	Stewarts Creek	M_299830_822958	1			41.65054803	-70.30156263
709	1	709	0	22.04350593	22.04350593	SEPTIC	-7825961.056	5108698.291		0	0	0	0	0	0	0	0	0	0	0	1946	0	< 10	MEP - Lewis Bay	Lewis Bay	Lewis Bay	Stewarts Creek	M_299811_822899	1			41.65001701	-70.30180402
710	1	710	0	0	0	SEWERED	-7825857.176	5108697.676		0	0	0	0	0	0	0	0	0	0	0	1946	0	< 10	MEP - Lewis Bay	Lewis Bay	Lewis Bay	Stewarts Creek	M_299889_822899	1			41.65001288	-70.30087086
711	1	711	0	0	0	SEWERED	-7825811.167	5108557.985		0	0	0	0	0	0	0	0	0	0	0	1945	0	< 10	MEP - Lewis Bay	Lewis Bay	Lewis Bay	Stewarts Creek	M_299924_822796	1			41.64907522	-70.30045755
712	1	712	0	0	0	SEWERED	-7825860.98	5108534.242		0	0	0	0	0	0	0	0	0	0	0	1980	0	< 10	MEP - Lewis Bay	Lewis Bay	Lewis Bay	Stewarts Creek	M_299887_822777	1			41.64891584	-70.30090502
713	1	713	0	0	0	SEWERED	-7825806.6	5108523.923		0	0	0	0	0	0	0	0	0	0	0	1955	0	< 10	MEP - Lewis Bay	Lewis Bay	Lewis Bay	Stewarts Creek	M_299928_822770	1			41.64884657	-70.30041652
714	1	714	0	0	0	SEWERED	-7825838.241	5108399.331		0	0	0	0	0	0	0	0	0	0	0	1980	0	< 10	MEP - Lewis Bay	Lewis Bay	Lewis Bay	Stewarts Creek	M_299906_822677	1			41.64801025	-70.30070076
715	1	715	0	0	0	SEWERED	-7825991.386	5108550.978		0	0	0	0	0	0	0	0	0	0	0	1983	0	< 10	MEP - Lewis Bay	Lewis Bay	Lewis Bay	Stewarts Creek	M_299790_822789	1			41.64902818	-70.30207648
716	1	716	0	0	0	SEWERED	-7826040.038	5108401.316		0	0	0	0	0	0	0	0	0	0	0	1936	0	< 10	MEP - Lewis Bay	Lewis Bay	Lewis Bay	Stewarts Creek	M_299755_822677	1			41.64802357	-70.30251353
717	1	717	0	0	0	SEWERED	-7826321.926	5108476.834		0	0	0	0	0	0	0	0	0	0	0	1954	0	30 - 40	MEP - Lewis Bay	Lewis Bay	Lewis Bay	WELL_SimmonsHyannisport	M_299543_822730	0			41.64853049	-70.30504578
718	1	718	0	0	0	SEPTIC	-7826350.95	5108515.562		0	0	0	0	0	0	0	0	0	0	0	1963	0	30 - 40	MEP - Lewis Bay	Lewis Bay	Lewis Bay	WELL_SimmonsHyannisport	M_299521_822758	0			41.64879045	-70.3053065
719	1	719	0	0	0	SEPTIC	-7826351.861	5108561.623		0	0	0	0	0	0	0	0	0	0	0	1962	0	30 - 40	MEP - Lewis Bay	Lewis Bay	Lewis Bay	WELL_SimmonsHyannisport	M_299520_822793	0			41.64909964	-70.30531469
720	1	720	0	0	3.541280302	SEPTIC	-7826270.019	5108499.264		0	0	0	0	0	0	0	0	0	0	0		0	< 10	MEP - Lewis Bay	Lewis Bay	Lewis Bay	Fawcetts Pond	M_299582_822747	0.5			41.64868105	-70.30457949
721	1	721	0	4.519209528	4.519209528	SEPTIC	-7826270.296	5108534.146		0	0	0	0	0	0	0	0	0	0	0	1988	0	< 10	MEP - Lewis Bay	Lewis Bay	Lewis Bay	Fawcetts Pond	M_299581_822773	0.5			41.6489152	-70.30458198
722	1	722	0	0	3.541280302	SEPTIC	-7826196.153	5108777.228		0	0	0	0	0	0	0	0	0	0	0		0	< 10	MEP - Lewis Bay	Lewis Bay	Lewis Bay	Fawcetts Pond	M_299634_822955	0.5			41.65054686	-70.30391594
723	1	723	0	0	0	SEPTIC	-7826251.46	5108820.781		0	0	0	0	0	0	0	0	0	0	0		0	< 10	MEP - Lewis Bay	Lewis Bay	Lewis Bay	Fawcetts Pond	M_299592_822987	0.5			41.6508392	-70.30441277
724	1	724	0	2.253564834	2.253564834	SEPTIC	-7826294.54	5108919.336		0	0	0	0	0	0	0	0	0	0	0	2006	0	< 10	MEP - Lewis Bay	Lewis Bay	Lewis Bay	Fawcetts Pond	M_299559_823060	0.5			41.65150072	-70.30479976
725	1	725	0	0	0	SEPTIC	-7826351.186	5108841.531		0	0	0	0	0	0	0	0	0	0	0		0	< 10	MEP - Lewis Bay	Lewis Bay	Lewis Bay	Fawcetts Pond	M_299517_823001	0.5			41.65097848	-70.30530862
726	1	726	0	4.28074416	4.28074416	SEPTIC	-7826409.71	5108829.408		0	0	0	0	0	0	0	0	0	0	0	1967	0	< 10	MEP - Lewis Bay	Lewis Bay	Lewis Bay	Fawcetts Pond	M_299474_822992	0.5			41.65089711	-70.30583435
727	1	727	0	3.606061657	3.606061657	SEPTIC	-7826399.392	5108893.92		0	0	0	0	0	0	0	0	0	0	0	2004	0	< 10	MEP - Lewis Bay	Lewis Bay	Lewis Bay	Fawcetts Pond	M_299481_823040	0.5			41.65133013	-70.30574166
728	1	728	0	5.583579339	5.583579339	SEPTIC	-7826413.32	5108957.891		0	0	0	0	0	0	0	0	0	0	0	2005	0	< 10	MEP - Lewis Bay	Lewis Bay	Lewis Bay	Fawcetts Pond	M_299470_823087	0.5			41.65175952	-70.30586678
729	1	729	0	1.270845923	1.270845923	SEPTIC	-7826344.836	5108644.831		0	0	0	0	0	0	0	0	0	0	0	1965	0	< 10	MEP - Lewis Bay	Lewis Bay	Lewis Bay	Fawcetts Pond	M_299524_822855	0.5			41.64965816	-70.30525158
730	1	730	0	5.897655677	5.897655677	SEPTIC	-7825749.787	5109158.015		0	0	0	0	0	0	0	0	0	0	0	1974	0	< 10	MEP - Lewis Bay	Lewis Bay	Lewis Bay	Stewarts Creek	M_299964_823244	1			41.65310278	-70.29990617
731	1	731	0	0	7.082560603	SEPTIC	-7825641.994	5109029.814		0	0	0	0	0	0	0	0	0	0	0	2013	0	< 10	MEP - Lewis Bay	Lewis Bay	Lewis Bay	Stewarts Creek	M_300046_823149	1			41.65224228	-70.29893784
732	1	732	0	5.571946882	5.571946882	SEPTIC	-7825647.311	5108981.64		0	0	0	0	0	0	0	0	0	0	0	1965	0	< 10	MEP - Lewis Bay	Lewis Bay	Lewis Bay	Stewarts Creek	M_300043_823113	1			41.65191892	-70.29898561
733	1	733	0	8.360828438	8.360828438	SEPTIC	-7825726.503	5108920.894		0	0	0	0	0	0	0	0	0	0	0	1973	0	< 10	MEP - Lewis Bay	Lewis Bay	Lewis Bay	Stewarts Creek	M_299984_823067	1			41.65151118	-70.299697
734	1	734	0	1.933631595	1.933631595	SEPTIC	-7825758.675	5108913.114		0	0	0	0	0	0	0	0	0	0	0	1973	0	< 10	MEP - Lewis Bay	Lewis Bay	Lewis Bay	Stewarts Creek	M_299960_823061	1			41.65145897	-70.29998601
735	1	735	0	3.076784865	3.076784865	SEPTIC	-7825791.049	5108905.51		0	0	0	0	0	0	0	0	0	0	0	1973	0	< 10	MEP - Lewis Bay	Lewis Bay	Lewis Bay	Stewarts Creek	M_299936_823055	1			41.65140792	-70.30027682
736	1	736	0	1.814663285	1.814663285	SEPTIC	-7825772.837	5108962.863		0	0	0	0	0	0	0	0	0	0	0	1973	0	< 10	MEP - Lewis Bay	Lewis Bay	Lewis Bay	Stewarts Creek	M_299949_823098	1			41.65179289	-70.30011322
737	1	737	0	9.178903343	9.178903343	SEPTIC	-7825623.523	5109217.071		0	0	0	0	0	0	0	0	0	0	0	1990	0	< 10	MEP - Lewis Bay	Lewis Bay	Lewis Bay	Stewarts Creek	M_300058_823289	1			41.65349916	-70.29877191
738	1	738	0	2.303226477	2.303226477	SEPTIC	-7825678.977	5109144.042		0	0	0	0	0	0	0	0	0	0	0	1974	0	< 10	MEP - Lewis Bay	Lewis Bay	Lewis Bay	Stewarts Creek	M_300017_823234	1			41.65300899	-70.29927007
739	1	739	0	1.349365007	1.349365007	SEPTIC	-7825683.003	5109112.213		0	0	0	0	0	0	0	0	0	0	0	1974	0	< 10	MEP - Lewis Bay	Lewis Bay	Lewis Bay	Stewarts Creek	M_300014_823210	1			41.65279535	-70.29930623
740	1	740	0	4.01319765	4.01319765	SEPTIC	-7825907.425	5109139.776		0	0	0	0	0	0	0	0	0	0	0	2007	0	20-Oct	MEP - Lewis Bay	Lewis Bay	Lewis Bay	Stewarts Creek	M_299846_823228	1			41.65298035	-70.30132225
741	1	741	0	7.793746161	7.793746161	SEPTIC	-7825868.008	5109144.747		0	0	0	0	0	0	0	0	0	0	0	1970	0	< 10	MEP - Lewis Bay	Lewis Bay	Lewis Bay	Stewarts Creek	M_299876_823232	1			41.65301372	-70.30096816
742	1	742	0	4.466863471	4.466863471	SEPTIC	-7825942.387	5109135.728		0	0	0	0	0	0	0	0	0	0	0	1976	0	< 10	MEP - Lewis Bay	Lewis Bay	Lewis Bay	Stewarts Creek	M_299820_823225	1			41.65295318	-70.30163632
743	1	743	0	10.83563366	10.83563366	SEPTIC	-7825985.227	5109136.024		0	0	0	0	0	0	0	0	0	0	0	1976	0	< 10	MEP - Lewis Bay	Lewis Bay	Lewis Bay	Stewarts Creek	M_299788_823225	1			41.65295517	-70.30202116
744	1	744	0	9.09658134	9.09658134	SEPTIC	-7825798.05	5109158.378		0	0	0	0	0	0	0	0	0	0	0	1975	0	< 10	MEP - Lewis Bay	Lewis Bay	Lewis Bay	Stewarts Creek	M_299928_823243	1			41.65310521	-70.30033971
745	1	745	0	8.31826422	8.31826422	SEPTIC	-7826152.006	5109244.627		0	0	0	0	0	0	0	0	0	0	0	1985	0	< 10	MEP - Lewis Bay	Lewis Bay	Lewis Bay	Fawcetts Pond	M_299662_823304	0.5			41.65368412	-70.30351936
746	1	746	0	2.669648872	2.669648872	SEPTIC	-7826198.255	5109174.515		0	0	0	0	0	0	0	0	0	0	0	1947	0	< 10	MEP - Lewis Bay	Lewis Bay	Lewis Bay	Fawcetts Pond	M_299628_823251	0.5			41.65321352	-70.30393482
747	1	747	0	0.571576635	0.571576635	SEPTIC	-7826142.049	5109201.237		0	0	0	0	0	0	0	0	0	0	0	1960	0	< 10	MEP - Lewis Bay	Lewis Bay	Lewis Bay	Fawcetts Pond	M_299670_823272	0.5			41.65339288	-70.30342991
748	1	748	0	5.490784058	5.802711024	SEPTIC	-7825397.66	5110603.981		0	0	0	0	0	0	0	0	0	0	0	1945	0	30 - 40	MEP - Lewis Bay	Lewis Bay	Lewis Bay	Snows Creek	M_300212_824325	0.7			41.66280744	-70.29674295
749	1	749	0	7.955049564	7.955049564	SEPTIC	-7825485.2	5110556.763		0	0	0	0	0	0	0	0	0	0	0	1945	0	30 - 40	MEP - Lewis Bay	Lewis Bay	Lewis Bay	Snows Creek	M_300147_824289	0.7			41.66249056	-70.29752933
750	1	750	0	3.63548493	3.63548493	SEPTIC	-7825514.151	5110552.555		0	0	0	0	0	0	0	0	0	0	0	1945	0	40 - 50	MEP - Lewis Bay	Lewis Bay	Lewis Bay	Snows Creek	M_300126_824286	0.7			41.66246232	-70.29778941
751	1	751	0	3.892220098	3.892220098	SEPTIC	-7825340.485	5110505.626		0	0	0	0	0	0	0	0	0	0	0	1945	0	30 - 40	MEP - Lewis Bay	Lewis Bay	Lewis Bay	Snows Creek	M_300256_824252	0.7			41.66214737	-70.29622935
752	1	752	0	3.558368583	3.558368583	SEPTIC	-7825349.685	5110474.07		0	0	0	0	0	0	0	0	0	0	0	1945	0	30 - 40	MEP - Lewis Bay	Lewis Bay	Lewis Bay	Snows Creek	M_300250_824229	0.7			41.6619356	-70.29631199
753	1	753	0	6.807313811	6.807313811	SEPTIC	-7825416.947	5110493.387		0	0	0	0	0	0	0	0	0	0	0	1945	0	30 - 40	MEP - Lewis Bay	Lewis Bay	Lewis Bay	Snows Creek	M_300199_824242	0.7			41.66206524	-70.29691621
754	1	754	0	14.0136209	14.0136209	SEPTIC	-7825376.03	5110471.542		0	0	0	0	0	0	0	0	0	0	0	1945	0	30 - 40	MEP - Lewis Bay	Lewis Bay	Lewis Bay	Snows Creek	M_300230_824227	0.7			41.66191863	-70.29654865
755	1	755	0	9.006588423	9.006588423	SEPTIC	-7825423.368	5110379.199		0	0	0	0	0	0	0	0	0	0	0	1945	0	30 - 40	MEP - Lewis Bay	Lewis Bay	Lewis Bay	Snows Creek	M_300195_824157	0.7			41.6612989	-70.2969739
756	1	756	0	7.304019723	7.304019723	SEPTIC	-7825404.141	5110447.716		0	0	0	0	0	0	0	0	0	0	0	1945	0	30 - 40	MEP - Lewis Bay	Lewis Bay	Lewis Bay	Snows Creek	M_300209_824209	0.7			41.66175873	-70.29680117
757	1	757	0	5.537049511	5.537049511	SEPTIC	-7825451.405	5110468.598		0	0	0	0	0	0	0	0	0	0	0	1945	0	30 - 40	MEP - Lewis Bay	Lewis Bay	Lewis Bay	Snows Creek	M_300174_824224	0.7			41.66189887	-70.29722575
758	1	758	0	6.978310928	6.978310928	SEPTIC	-7825454.844	5110439.666		0	0	0	0	0	0	0	0	0	0	0	1945	0	30 - 40	MEP - Lewis Bay	Lewis Bay	Lewis Bay	Snows Creek	M_300171_824202	0.7			41.66170471	-70.29725664
759	1	759	0	6.442519961	6.442519961	SEPTIC	-7825361.157	5110687.046		0	0	0	0	0	0	0	0	0	0	0	1945	0	30 - 40	MEP - Lewis Bay	Lewis Bay	Lewis Bay	Snows Creek	M_300239_824387	0.7			41.66336489	-70.29641504
760	1	760	0	10.91938735	11.64618986	SEPTIC	-7825330.952	5110682.693		0	0	0	0	0	0	0	0	0	0	0	1945	0	30 - 40	MEP - Lewis Bay	Lewis Bay	Lewis Bay	Snows Creek	M_300261_824384	0.7			41.66333568	-70.29614371
761	1	761	0	4.429639609	5.017903801	SEPTIC	-7825316.412	5110638.394		0	0	0	0	0	0	0	0	0	0	0	1945	0	30 - 40	MEP - Lewis Bay	Lewis Bay	Lewis Bay	Snows Creek	M_300273_824352	0.7			41.66303839	-70.29601309
762	1	762	0	6.994596368	7.705410083	SEPTIC	-7825337.971	5110615.548		0	0	0	0	0	0	0	0	0	0	0	1945	0	30 - 40	MEP - Lewis Bay	Lewis Bay	Lewis Bay	Snows Creek	M_300257_824334	0.7			41.66288507	-70.29620676
763	1	763	0	10.88111656	10.88111656	SEPTIC	-7825263.064	5110521.489		0	0	0	0	0	0	0	0	0	0	0	1945	0	30 - 40	MEP - Lewis Bay	Lewis Bay	Lewis Bay	Snows Creek	M_300314_824266	0.7			41.66225383	-70.29553386
764	1	764	0	7.067880847	7.067880847	SEPTIC	-7825272.214	5110492.843		0	0	0	0	0	0	0	0	0	0	0	1945	0	30 - 40	MEP - Lewis Bay	Lewis Bay	Lewis Bay	Snows Creek	M_300308_824245	0.7			41.66206159	-70.29561605
765	1	765	0	4.185358013	4.185358013	SEPTIC	-7825268.615	5110416.088		0	0	0	0	0	0	0	0	0	0	0	1945	0	30 - 40	MEP - Lewis Bay	Lewis Bay	Lewis Bay	Snows Creek	M_300311_824186	0.7			41.66154647	-70.29558372
766	1	766	0	6.588940869	6.588940869	SEPTIC	-7825284.294	5110388.857		0	0	0	0	0	0	0	0	0	0	0	1945	0	30 - 40	MEP - Lewis Bay	Lewis Bay	Lewis Bay	Snows Creek	M_300299_824166	0.7			41.66136372	-70.29572457
767	1	767	0	5.390480554	5.390480554	SEPTIC	-7825294.986	5110312.045		0	0	0	0	0	0	0	0	0	0	0	1945	0	30 - 40	MEP - Lewis Bay	Lewis Bay	Lewis Bay	Snows Creek	M_300292_824109	0.7			41.66084822	-70.29582061
768	1	768	0	13.73676842	13.73676842	SEPTIC	-7825340.637	5110267.004		0	0	0	0	0	0	0	0	0	0	0	1945	0	30 - 40	MEP - Lewis Bay	Lewis Bay	Lewis Bay	Snows Creek	M_300259_824075	0.7			41.66054593	-70.29623071
769	1	769	0	0	0	SEWERED	-7825574.363	5110643.919		0	0	0	0	0	0	0	0	0	0	0	1973	0	40 - 50	MEP - Lewis Bay	Lewis Bay	Lewis Bay	Snows Creek	M_300080_824353	0.7			41.66307546	-70.2983303
770	1	770	0	0	0	SEWERED	-7825426.433	5110703.227		0	0	0	0	0	0	0	0	0	0	0	1945	0	30 - 40	MEP - Lewis Bay	Lewis Bay	Lewis Bay	Snows Creek	M_300190_824399	0.7			41.66347348	-70.29700143
771	1	771	0	7.688441814	7.688441814	SEPTIC	-7825246.952	5110321.82		0	0	0	0	0	0	0	0	0	0	0	1969	0	30 - 40	MEP - Lewis Bay	Lewis Bay	Lewis Bay	Snows Creek	M_300328_824116	0.7			41.66091382	-70.29538912
772	1	772	0	1.017839984	1.017839984	SEPTIC	-7825239.728	5110353.458		0	0	0	0	0	0	0	0	0	0	0	1960	0	30 - 40	MEP - Lewis Bay	Lewis Bay	Lewis Bay	Snows Creek	M_300333_824140	0.7			41.66112615	-70.29532423
773	1	773	0	5.695092302	7.41991229	SEPTIC	-7825233.036	5110734.516		0	0	0	0	0	0	0	0	0	0	0	1970	0	30 - 40	MEP - Lewis Bay	Lewis Bay	Lewis Bay	Snows Creek	M_300334_824424	0.7			41.66368346	-70.29526411
774	1	774	0	0	0	SEWERED	-7825285.27	5110724.351		0	0	0	0	0	0	0	0	0	0	0	1948	0	30 - 40	MEP - Lewis Bay	Lewis Bay	Lewis Bay	Snows Creek	M_300295_824416	0.7			41.66361525	-70.29573334
775	1	775	0	5.608072124	5.608072124	SEPTIC	-7825334.576	5110579.524		0	0	0	0	0	0	0	0	0	0	0	1945	0	30 - 40	MEP - Lewis Bay	Lewis Bay	Lewis Bay	Snows Creek	M_300260_824308	0.7			41.66264331	-70.29617626
776	1	776	0	0	0	SEWERED	-7825360.364	5110720.447		0	0	0	0	0	0	0	0	0	0	0	1945	0	30 - 40	MEP - Lewis Bay	Lewis Bay	Lewis Bay	Snows Creek	M_300239_824412	0.7			41.66358905	-70.29640791
777	1	777	0	0	0	SEWERED	-7825323.938	5110718.535		0	0	0	0	0	0	0	0	0	0	0	1945	0	30 - 40	MEP - Lewis Bay	Lewis Bay	Lewis Bay	Snows Creek	M_300266_824411	0.7			41.66357621	-70.29608069
778	1	778	0	5.627394927	5.627394927	SEPTIC	-7825479.048	5110424.371		0	0	0	0	0	0	0	0	0	0	0	1945	0	30 - 40	MEP - Lewis Bay	Lewis Bay	Lewis Bay	Snows Creek	M_300153_824190	0.7			41.66160206	-70.29747408
779	1	779	0	7.149308045	7.149308045	SEPTIC	-7825375.077	5110371.745		0	0	0	0	0	0	0	0	0	0	0	1945	0	30 - 40	MEP - Lewis Bay	Lewis Bay	Lewis Bay	Snows Creek	M_300232_824152	0.7			41.66124888	-70.29654009
780	1	780	0	10.24946357	10.24946357	SEPTIC	-7825384.98	5110343.877		0	0	0	0	0	0	0	0	0	0	0	1945	0	30 - 40	MEP - Lewis Bay	Lewis Bay	Lewis Bay	Snows Creek	M_300225_824131	0.7			41.66106185	-70.29662904
781	1	781	0	7.263306124	7.263306124	SEPTIC	-7825358.452	5110404.044		0	0	0	0	0	0	0	0	0	0	0	1945	0	30 - 40	MEP - Lewis Bay	Lewis Bay	Lewis Bay	Snows Creek	M_300244_824177	0.7			41.66146564	-70.29639075
782	1	782	0	9.258272492	9.258272492	SEPTIC	-7825419.306	5110412.441		0	0	0	0	0	0	0	0	0	0	0	1945	0	30 - 40	MEP - Lewis Bay	Lewis Bay	Lewis Bay	Snows Creek	M_300198_824182	0.7			41.661522	-70.2969374
783	1	783	0	5.056629039	5.056629039	SEPTIC	-7825385.681	5110418.128		0	0	0	0	0	0	0	0	0	0	0	1945	0	30 - 40	MEP - Lewis Bay	Lewis Bay	Lewis Bay	Snows Creek	M_300223_824187	0.7			41.66156016	-70.29663535
784	1	784	0	13.89962282	13.89962282	SEPTIC	-7825391.079	5110509.875		0	0	0	0	0	0	0	0	0	0	0	1945	0	30 - 40	MEP - Lewis Bay	Lewis Bay	Lewis Bay	Snows Creek	M_300218_824255	0.7			41.66217589	-70.29668384
785	1	785	0	9.143111168	9.143111168	SEPTIC	-7825803.024	5109125.134		0	0	0	0	0	0	0	0	0	0	0	1975	0	< 10	MEP - Lewis Bay	Lewis Bay	Lewis Bay	Stewarts Creek	M_299925_823219	1			41.65288208	-70.3003844
786	1	786	0	3.652591484	3.652591484	SEPTIC	-7825805.767	5109093.416		0	0	0	0	0	0	0	0	0	0	0	1975	0	< 10	MEP - Lewis Bay	Lewis Bay	Lewis Bay	Stewarts Creek	M_299923_823195	1			41.65266918	-70.30040904
787	1	787	0	5.990715333	5.990715333	SEPTIC	-7825750.255	5109125.58		0	0	0	0	0	0	0	0	0	0	0	1974	0	< 10	MEP - Lewis Bay	Lewis Bay	Lewis Bay	Stewarts Creek	M_299964_823219	1			41.65288507	-70.29991037
788	1	788	0	4.347630788	4.347630788	SEPTIC	-7825753.359	5109094.712		0	0	0	0	0	0	0	0	0	0	0	1974	0	< 10	MEP - Lewis Bay	Lewis Bay	Lewis Bay	Stewarts Creek	M_299962_823196	1			41.65267788	-70.29993825
789	1	789	0	5.676638995	5.676638995	SEPTIC	-7825910.134	5109068.941		0	0	0	0	0	0	0	0	0	0	0	1986	0	< 10	MEP - Lewis Bay	Lewis Bay	Lewis Bay	Stewarts Creek	M_299845_823176	1			41.6525049	-70.30134658
790	1	790	0	5.50215214	5.50215214	SEPTIC	-7825944.096	5109094.382		0	0	0	0	0	0	0	0	0	0	0	1979	0	< 10	MEP - Lewis Bay	Lewis Bay	Lewis Bay	Stewarts Creek	M_299819_823194	1			41.65267566	-70.30165167
791	1	791	0	10.44594635	10.44594635	SEPTIC	-7825873.395	5109094.219		0	0	0	0	0	0	0	0	0	0	0	1974	0	< 10	MEP - Lewis Bay	Lewis Bay	Lewis Bay	Stewarts Creek	M_299872_823195	1			41.65267457	-70.30101656
792	1	792	0	4.908896836	4.908896836	SEPTIC	-7825686.328	5109078.431		0	0	0	0	0	0	0	0	0	0	0	1974	0	< 10	MEP - Lewis Bay	Lewis Bay	Lewis Bay	Stewarts Creek	M_300012_823185	1			41.6525686	-70.2993361
793	1	793	0	13.99754696	13.99754696	SEPTIC	-7825637.17	5109086.88		0	0	0	0	0	0	0	0	0	0	0	2003	0	< 10	MEP - Lewis Bay	Lewis Bay	Lewis Bay	Stewarts Creek	M_300049_823192	1			41.65262531	-70.29889451
794	1	794	0	1.16747568	1.16747568	SEPTIC	-7825629.922	5109145.276		0	0	0	0	0	0	0	0	0	0	0	1988	0	< 10	MEP - Lewis Bay	Lewis Bay	Lewis Bay	Stewarts Creek	M_300054_823235	1			41.65301727	-70.2988294
795	1	795	0	5.060118776	5.060118776	SEPTIC	-7825836.006	5108946.591		0	0	0	0	0	0	0	0	0	0	0	1973	0	< 10	MEP - Lewis Bay	Lewis Bay	Lewis Bay	Stewarts Creek	M_299902_823085	1			41.65168367	-70.30068068
796	1	796	0	8.014762843	8.014762843	SEPTIC	-7825804.736	5108954.973		0	0	0	0	0	0	0	0	0	0	0	1973	0	< 10	MEP - Lewis Bay	Lewis Bay	Lewis Bay	Stewarts Creek	M_299925_823092	1			41.65173993	-70.30039977
797	1	797	0	2.79178967	2.79178967	SEPTIC	-7825826.496	5108896.738		0	0	0	0	0	0	0	0	0	0	0	1973	0	< 10	MEP - Lewis Bay	Lewis Bay	Lewis Bay	Stewarts Creek	M_299909_823048	1			41.65134904	-70.30059526
798	1	798	0	7.07253383	7.07253383	SEPTIC	-7825732.429	5108970.585		0	0	0	0	0	0	0	0	0	0	0	1973	0	< 10	MEP - Lewis Bay	Lewis Bay	Lewis Bay	Stewarts Creek	M_299979_823104	1			41.65184472	-70.29975023
799	1	799	0	10.37615161	10.37615161	SEPTIC	-7825694.01	5108999.136		0	0	0	0	0	0	0	0	0	0	0	1973	0	< 10	MEP - Lewis Bay	Lewis Bay	Lewis Bay	Stewarts Creek	M_300007_823126	1			41.65203636	-70.29940511
800	1	800	0	3.47810463	3.47810463	SEPTIC	-7825688.291	5109045.969		0	0	0	0	0	0	0	0	0	0	0	1974	0	< 10	MEP - Lewis Bay	Lewis Bay	Lewis Bay	Stewarts Creek	M_300011_823161	1			41.65235071	-70.29935374
801	1	801	0	8.340471638	8.340471638	SEPTIC	-7825808.054	5109059.895		0	0	0	0	0	0	0	0	0	0	0	1973	0	< 10	MEP - Lewis Bay	Lewis Bay	Lewis Bay	Stewarts Creek	M_299921_823170	1			41.65244418	-70.30042959
802	1	802	0	6.26823252	6.26823252	SEPTIC	-7825861.081	5109012.574		0	0	0	0	0	0	0	0	0	0	0	1973	0	< 10	MEP - Lewis Bay	Lewis Bay	Lewis Bay	Stewarts Creek	M_299882_823134	1			41.65212656	-70.30090593
803	1	803	0	6.06438756	6.06438756	SEPTIC	-7825883.038	5109041.873		0	0	0	0	0	0	0	0	0	0	0	1986	0	< 10	MEP - Lewis Bay	Lewis Bay	Lewis Bay	Stewarts Creek	M_299866_823156	1			41.65232322	-70.30110318
804	1	804	0	3.792180968	3.792180968	SEPTIC	-7825687.265	5108929.444		0	0	0	0	0	0	0	0	0	0	0	1973	0	< 10	MEP - Lewis Bay	Lewis Bay	Lewis Bay	Stewarts Creek	M_300013_823074	1			41.65156857	-70.29934452
805	1	805	0	4.734409981	4.734409981	SEPTIC	-7825647.142	5108934.052		0	0	0	0	0	0	0	0	0	0	0	1954	0	< 10	MEP - Lewis Bay	Lewis Bay	Lewis Bay	Stewarts Creek	M_300043_823078	1			41.6515995	-70.29898409
806	1	806	0	13.2144711	13.2144711	SEPTIC	-7825669.384	5109195.984		0	0	0	0	0	0	0	0	0	0	0	1979	0	< 10	MEP - Lewis Bay	Lewis Bay	Lewis Bay	Stewarts Creek	M_300024_823273	1			41.65335762	-70.29918389
807	1	807	0	5.176443346	5.176443346	SEPTIC	-7825446.759	5109020.645		0	0	0	0	0	0	0	0	0	0	0	1978	0	< 10	MEP - Lewis Bay	Lewis Bay	Lewis Bay	Stewarts Creek	M_300192_823144	1			41.65218073	-70.29718402
808	1	808	0	4.199316961	4.199316961	SEPTIC	-7825497.213	5109004.397		0	0	0	0	0	0	0	0	0	0	0	1978	0	< 10	MEP - Lewis Bay	Lewis Bay	Lewis Bay	Stewarts Creek	M_300155_823132	1			41.65207167	-70.29763725
809	1	809	0	5.971151655	5.971151655	SEPTIC	-7825525.064	5109026.307		0	0	0	0	0	0	0	0	0	0	0	1978	0	< 10	MEP - Lewis Bay	Lewis Bay	Lewis Bay	Stewarts Creek	M_300134_823148	1			41.65221874	-70.29788744
810	1	810	0	3.850343253	3.850343253	SEPTIC	-7825382.051	5109474.756		0	0	0	0	0	0	0	0	0	0	0	1963	0	30 - 40	MEP - Lewis Bay	Lewis Bay	Lewis Bay	Stewarts Creek	M_300236_823484	1			41.65522872	-70.29660274
811	1	811	0	11.24858588	11.24858588	SEPTIC	-7825366.185	5109435.491		0	0	0	0	0	0	0	0	0	0	0	1964	0	30 - 40	MEP - Lewis Bay	Lewis Bay	Lewis Bay	Stewarts Creek	M_300248_823455	1			41.65496518	-70.29646021
812	1	812	0	3.40166277	3.40166277	SEPTIC	-7825347.603	5109393.984		0	0	0	0	0	0	0	0	0	0	0	1964	0	30 - 40	MEP - Lewis Bay	Lewis Bay	Lewis Bay	Stewarts Creek	M_300262_823424	1			41.65468659	-70.29629328
813	1	813	0	4.69951261	4.69951261	SEPTIC	-7825331.931	5109352.277		0	0	0	0	0	0	0	0	0	0	0	1965	0	30 - 40	MEP - Lewis Bay	Lewis Bay	Lewis Bay	Stewarts Creek	M_300275_823393	1			41.65440666	-70.2961525
814	1	814	0	10.38778406	10.38778406	SEPTIC	-7825317.237	5109315.391		0	0	0	0	0	0	0	0	0	0	0	1964	0	30 - 40	MEP - Lewis Bay	Lewis Bay	Lewis Bay	Stewarts Creek	M_300286_823366	1			41.65415908	-70.2960205
815	1	815	0	2.500978246	2.500978246	SEPTIC	-7825519.622	5109079.423		0	0	0	0	0	0	0	0	0	0	0	1978	0	< 10	MEP - Lewis Bay	Lewis Bay	Lewis Bay	Stewarts Creek	M_300137_823187	1			41.65257526	-70.29783856
816	1	816	0	3.14685657	3.14685657	SEPTIC	-7825516.796	5109128.69		0	0	0	0	0	0	0	0	0	0	0	1978	0	< 10	MEP - Lewis Bay	Lewis Bay	Lewis Bay	Stewarts Creek	M_300139_823224	1			41.65290594	-70.29781317
817	1	817	0	1.18651061	1.18651061	SEPTIC	-7826088.47	5109613.378		0	0	0	0	0	0	0	0	0	0	0	1974	0	20-Oct	MEP - Lewis Bay	Lewis Bay	Lewis Bay	Stewarts Creek	M_299706_823580	1			41.65615912	-70.3029486
818	1	818	0	3.652591484	3.652591484	SEPTIC	-7825755.956	5109564.083		0	0	0	0	0	0	0	0	0	0	0	1967	0	< 10	MEP - Lewis Bay	Lewis Bay	Lewis Bay	Stewarts Creek	M_299955_823546	1			41.65582827	-70.29996158
819	1	819	0	4.757674895	4.757674895	SEPTIC	-7825811.292	5109550.149		0	0	0	0	0	0	0	0	0	0	0	1968	0	< 10	MEP - Lewis Bay	Lewis Bay	Lewis Bay	Stewarts Creek	M_299914_823535	1			41.65573474	-70.30045867
820	1	820	0	5.188075803	5.188075803	SEPTIC	-7825624.367	5109807.713		0	0	0	0	0	0	0	0	0	0	0	1965	0	40 - 50	MEP - Lewis Bay	Lewis Bay	Lewis Bay	Stewarts Creek	M_300051_823729	1			41.65746343	-70.2987795
821	1	821	0	6.560705723	6.560705723	SEPTIC	-7825582.703	5109813.75		0	0	0	0	0	0	0	0	0	0	0	1967	0	40 - 50	MEP - Lewis Bay	Lewis Bay	Lewis Bay	Stewarts Creek	M_300082_823734	1			41.65750395	-70.29840522
822	1	822	0	3.13186797	3.13186797	SEPTIC	-7825671.02	5109808.746		0	0	0	0	0	0	0	0	0	0	0	1967	0	30 - 40	MEP - Lewis Bay	Lewis Bay	Lewis Bay	Stewarts Creek	M_300016_823730	1			41.65747037	-70.29919859
823	1	823	0	3.233823034	3.233823034	SEPTIC	-7825759.791	5109823.933		0	0	0	0	0	0	0	0	0	0	0	1967	0	20-Oct	MEP - Lewis Bay	Lewis Bay	Lewis Bay	Stewarts Creek	M_299950_823740	1			41.6575723	-70.29999603
824	1	824	0	5.071751233	5.071751233	SEPTIC	-7825715.482	5109816.618		0	0	0	0	0	0	0	0	0	0	0	1993	0	20-Oct	MEP - Lewis Bay	Lewis Bay	Lewis Bay	Stewarts Creek	M_299983_823735	1			41.6575232	-70.299598
825	1	825	0	6.234996929	6.234996929	SEPTIC	-7825843.906	5109765.987		0	0	0	0	0	0	0	0	0	0	0	1972	0	< 10	MEP - Lewis Bay	Lewis Bay	Lewis Bay	Stewarts Creek	M_299887_823696	1			41.65718338	-70.30075164
826	1	826	0	8.519244134	8.519244134	SEPTIC	-7825824.704	5109825.211		0	0	0	0	0	0	0	0	0	0	0	1967	0	20-Oct	MEP - Lewis Bay	Lewis Bay	Lewis Bay	Stewarts Creek	M_299901_823740	1			41.65758087	-70.30057915
827	1	827	0	4.943794207	4.943794207	SEPTIC	-7825851.719	5109718.47		0	0	0	0	0	0	0	0	0	0	0	1967	0	< 10	MEP - Lewis Bay	Lewis Bay	Lewis Bay	Stewarts Creek	M_299882_823660	1			41.65686447	-70.30082184
828	1	828	0	9.77181777	9.77181777	SEPTIC	-7825859.79	5109669.21		0	0	0	0	0	0	0	0	0	0	0	1968	0	< 10	MEP - Lewis Bay	Lewis Bay	Lewis Bay	Stewarts Creek	M_299876_823624	1			41.65653385	-70.30089434
829	1	829	0	10.90570536	10.90570536	SEPTIC	-7825867.799	5109619.695		0	0	0	0	0	0	0	0	0	0	0	1967	0	< 10	MEP - Lewis Bay	Lewis Bay	Lewis Bay	Stewarts Creek	M_299871_823587	1			41.65620152	-70.30096628
830	1	830	0	12.02796049	12.02796049	SEPTIC	-7825883.617	5109522.66		0	0	0	0	0	0	0	0	0	0	0	1962	0	20-Oct	MEP - Lewis Bay	Lewis Bay	Lewis Bay	Stewarts Creek	M_299860_823514	1			41.65555024	-70.30110838
831	1	831	0	2.72410992	2.72410992	SEPTIC	-7825875.761	5109570.976		0	0	0	0	0	0	0	0	0	0	0	1965	0	20-Oct	MEP - Lewis Bay	Lewis Bay	Lewis Bay	Stewarts Creek	M_299865_823550	1			41.65587453	-70.30103781
832	1	832	0	8.642915519	8.642915519	SEPTIC	-7825899.454	5109424.887		0	0	0	0	0	0	0	0	0	0	0	1979	0	20-Oct	MEP - Lewis Bay	Lewis Bay	Lewis Bay	Stewarts Creek	M_299849_823441	1			41.65489401	-70.30125064
833	1	833	0	3.827078339	3.827078339	SEPTIC	-7825915.776	5109326.451		0	0	0	0	0	0	0	0	0	0	0	1985	0	20-Oct	MEP - Lewis Bay	Lewis Bay	Lewis Bay	Stewarts Creek	M_299838_823367	1			41.65423332	-70.30139727
834	1	834	0	7.770481247	7.770481247	SEPTIC	-7825907.499	5109376.383		0	0	0	0	0	0	0	0	0	0	0	1969	0	20-Oct	MEP - Lewis Bay	Lewis Bay	Lewis Bay	Stewarts Creek	M_299844_823405	1			41.65456846	-70.30132291
835	1	835	0	11.63245696	11.63245696	SEPTIC	-7825329.571	5109777.148		0	0	0	0	0	0	0	0	0	0	0	1965	0	50 - 100	MEP - Lewis Bay	Lewis Bay	Lewis Bay	Stewarts Creek	M_300272_823710	1			41.65725829	-70.2961313
836	1	836	0	3.566511303	3.566511303	SEPTIC	-7825207.996	5109819.946		0	0	0	0	0	0	0	0	0	0	0	1962	0	50 - 100	MEP - Lewis Bay	Lewis Bay	Lewis Bay	Snows Creek	M_300362_823743	0.7			41.65754554	-70.29503917
837	1	837	0	17.92561617	17.92561617	SEPTIC	-7825368.271	5109762.231		0	0	0	0	0	0	0	0	0	0	0	1959	0	50 - 100	MEP - Lewis Bay	Lewis Bay	Lewis Bay	Stewarts Creek	M_300243_823698	1			41.65715818	-70.29647895
838	1	838	0	2.605670358	2.605670358	SEPTIC	-7825406.338	5109739.389		0	0	0	0	0	0	0	0	0	0	0	1963	0	40 - 50	MEP - Lewis Bay	Lewis Bay	Lewis Bay	Stewarts Creek	M_300215_823681	1			41.65700487	-70.29682091
839	1	839	0	7.281918055	7.281918055	SEPTIC	-7825476.965	5109811.531		0	0	0	0	0	0	0	0	0	0	0	1962	0	40 - 50	MEP - Lewis Bay	Lewis Bay	Lewis Bay	Stewarts Creek	M_300161_823734	1			41.65748906	-70.29745536
840	1	840	0	1.291202722	1.291202722	SEPTIC	-7825383.444	5109824.002		0	0	0	0	0	0	0	0	0	0	0	1964	0	50 - 100	MEP - Lewis Bay	Lewis Bay	Lewis Bay	Stewarts Creek	M_300231_823744	1			41.65757276	-70.29661525
841	1	841	0	2.535875617	2.535875617	SEPTIC	-7825283.69	5109729.162		0	0	0	0	0	0	0	0	0	0	0	1960	0	50 - 100	MEP - Lewis Bay	Lewis Bay	Lewis Bay	Stewarts Creek	M_300307_823674	1			41.65693623	-70.29571915
842	1	842	0	15.83177392	15.83177392	SEPTIC	-7825321.18	5109713.63		0	0	0	0	0	0	0	0	0	0	0	1955	0	50 - 100	MEP - Lewis Bay	Lewis Bay	Lewis Bay	Stewarts Creek	M_300279_823662	1			41.65683198	-70.29605592
843	1	843	0	1.343548778	1.343548778	SEPTIC	-7825091.238	5109808.758		0	0	0	0	0	0	0	0	0	0	0	1970	0	20 - 30	MEP - Lewis Bay	Lewis Bay	Lewis Bay	Snows Creek	M_300450_823736	0.7			41.65747045	-70.29399032
844	1	844	0	5.074465473	5.074465473	SEPTIC	-7825131.828	5109792.192		0	0	0	0	0	0	0	0	0	0	0	1964	0	20 - 30	MEP - Lewis Bay	Lewis Bay	Lewis Bay	Snows Creek	M_300420_823723	0.7			41.65735926	-70.29435495
845	1	845	0	2.996520912	2.996520912	SEPTIC	-7825246.331	5109744.708		0	0	0	0	0	0	0	0	0	0	0	1960	0	50 - 100	MEP - Lewis Bay	Lewis Bay	Lewis Bay	Snows Creek	M_300335_823686	0.7			41.65704057	-70.29538355
846	1	846	0	2.149678046	2.149678046	SEPTIC	-7825208.56	5109760.377		0	0	0	0	0	0	0	0	0	0	0	1961	0	50 - 100	MEP - Lewis Bay	Lewis Bay	Lewis Bay	Snows Creek	M_300363_823698	0.7			41.65714573	-70.29504424
847	1	847	0	0	4.957792422	SEPTIC	-7825170.823	5109776.042		0	0	0	0	0	0	0	0	0	0	0		0	50 - 100	MEP - Lewis Bay	Lewis Bay	Lewis Bay	Snows Creek	M_300391_823710	0.7			41.65725087	-70.29470524
848	1	848	0	9.97483184	9.97483184	SEPTIC	-7825076.36	5109775.191		0	0	0	0	0	0	0	0	0	0	0	1997	0	20 - 30	MEP - Lewis Bay	Lewis Bay	Lewis Bay	Snows Creek	M_300461_823711	0.7			41.65724516	-70.29385667
849	1	849	0	3.004663632	3.004663632	SEPTIC	-7825156.859	5109741.714		0	0	0	0	0	0	0	0	0	0	0	1954	0	50 - 100	MEP - Lewis Bay	Lewis Bay	Lewis Bay	Snows Creek	M_300402_823685	0.7			41.65702047	-70.29457981
850	1	850	0	0.944555505	0.944555505	SEPTIC	-7825117.577	5109757.929		0	0	0	0	0	0	0	0	0	0	0	1960	0	20 - 30	MEP - Lewis Bay	Lewis Bay	Lewis Bay	Snows Creek	M_300431_823697	0.7			41.6571293	-70.29422693
851	1	851	0	3.403656905	3.403656905	SEPTIC	-7825232.389	5109710.463		0	0	0	0	0	0	0	0	0	0	0	1958	0	50 - 100	MEP - Lewis Bay	Lewis Bay	Lewis Bay	Snows Creek	M_300345_823661	0.7			41.65681072	-70.2952583
852	1	852	0	4.931774001	4.931774001	SEPTIC	-7825194.636	5109726.087		0	0	0	0	0	0	0	0	0	0	0	1960	0	50 - 100	MEP - Lewis Bay	Lewis Bay	Lewis Bay	Snows Creek	M_300373_823673	0.7			41.65691559	-70.29491916
853	1	853	0	4.455231014	4.455231014	SEPTIC	-7825269.809	5109694.984		0	0	0	0	0	0	0	0	0	0	0	1948	0	50 - 100	MEP - Lewis Bay	Lewis Bay	Lewis Bay	Stewarts Creek	M_300318_823649	1			41.65670684	-70.29559445
854	1	854	0	5.19970826	12.28226886	SEPTIC	-7825307.285	5109679.495		0	0	0	0	0	0	0	0	0	0	0	1950	0	50 - 100	MEP - Lewis Bay	Lewis Bay	Lewis Bay	Stewarts Creek	M_300290_823637	1			41.65660288	-70.2959311
855	1	855	0	8.817402373	8.817402373	SEPTIC	-7825385.523	5109647.321		0	0	0	0	0	0	0	0	0	0	0	1958	0	40 - 50	MEP - Lewis Bay	Lewis Bay	Lewis Bay	Stewarts Creek	M_300231_823612	1			41.65638694	-70.29663392
856	1	856	0	4.22978292	4.22978292	SEPTIC	-7825345.437	5109663.728		0	0	0	0	0	0	0	0	0	0	0	1960	0	50 - 100	MEP - Lewis Bay	Lewis Bay	Lewis Bay	Stewarts Creek	M_300261_823625	1			41.65649706	-70.29627383
857	1	857	0	5.606844253	5.606844253	SEPTIC	-7825396.735	5109681.367		0	0	0	0	0	0	0	0	0	0	0	1954	0	40 - 50	MEP - Lewis Bay	Lewis Bay	Lewis Bay	Stewarts Creek	M_300223_823637	1			41.65661544	-70.29673464
858	1	858	0	2.210166822	2.210166822	SEPTIC	-7825359.587	5109697.699		0	0	0	0	0	0	0	0	0	0	0	1956	0	50 - 100	MEP - Lewis Bay	Lewis Bay	Lewis Bay	Stewarts Creek	M_300250_823650	1			41.65672506	-70.29640094
859	1	859	0	8.247411982	15.32997259	SEPTIC	-7825432.625	5109975.546		0	0	0	0	0	0	0	0	0	0	0	1945	0	50 - 100	MEP - Lewis Bay	Lewis Bay	Lewis Bay	Stewarts Creek	M_300193_823856	1			41.65858985	-70.29705705
860	1	860	0	4.57801806	4.57801806	SEPTIC	-7825372.116	5110052.439		0	0	0	0	0	0	0	0	0	0	0	1945	0	50 - 100	MEP - Lewis Bay	Lewis Bay	Lewis Bay	Snows Creek	M_300237_823914	0.7			41.65910591	-70.29651349
861	1	861	0	7.548301319	7.548301319	SEPTIC	-7825411.459	5110051.352		0	0	0	0	0	0	0	0	0	0	0	1945	0	50 - 100	MEP - Lewis Bay	Lewis Bay	Lewis Bay	Snows Creek	M_300208_823913	0.7			41.65909862	-70.29686691
862	1	862	0	3.924420854	3.924420854	SEPTIC	-7825387.403	5109966.084		0	0	0	0	0	0	0	0	0	0	0	1945	0	50 - 100	MEP - Lewis Bay	Lewis Bay	Lewis Bay	Snows Creek	M_300227_823850	0.7			41.65852635	-70.29665081
863	1	863	0	10.66696303	10.66696303	SEPTIC	-7825430.19	5109943.558		0	0	0	0	0	0	0	0	0	0	0	1945	0	50 - 100	MEP - Lewis Bay	Lewis Bay	Lewis Bay	Stewarts Creek	M_300195_823833	1			41.65837516	-70.29703518
864	1	864	0	2.336960603	2.336960603	SEPTIC	-7825299.993	5109994.886		0	0	0	0	0	0	0	0	0	0	0	1945	0	50 - 100	MEP - Lewis Bay	Lewis Bay	Lewis Bay	Snows Creek	M_300292_823872	0.7			41.65871965	-70.29586559
865	1	865	0	3.981790016	3.981790016	SEPTIC	-7825312.51	5109966.441		0	0	0	0	0	0	0	0	0	0	0	1945	0	50 - 100	MEP - Lewis Bay	Lewis Bay	Lewis Bay	Snows Creek	M_300283_823851	0.7			41.65852874	-70.29597803
866	1	866	0	4.682063925	4.682063925	SEPTIC	-7825333.826	5110171.472		0	0	0	0	0	0	0	0	0	0	0	1959	0	30 - 40	MEP - Lewis Bay	Lewis Bay	Lewis Bay	Snows Creek	M_300265_824003	0.7			41.65990479	-70.29616952
867	1	867	0	3.314086987	3.314086987	SEPTIC	-7825371.618	5110202.035		0	0	0	0	0	0	0	0	0	0	0	1947	0	30 - 40	MEP - Lewis Bay	Lewis Bay	Lewis Bay	Snows Creek	M_300236_824026	0.7			41.66010991	-70.29650902
868	1	868	0	3.146346958	3.146346958	SEPTIC	-7825408.903	5110239.576		0	0	0	0	0	0	0	0	0	0	0	1952	0	30 - 40	MEP - Lewis Bay	Lewis Bay	Lewis Bay	Snows Creek	M_300208_824053	0.7			41.66036186	-70.29684395
869	1	869	0	1.055592594	1.055592594	SEPTIC	-7825435.42	5110259.95		0	0	0	0	0	0	0	0	0	0	0	2006	0	30 - 40	MEP - Lewis Bay	Lewis Bay	Lewis Bay	Snows Creek	M_300188_824068	0.7			41.66049859	-70.29708216
870	1	870	0	1.547116775	1.547116775	SEPTIC	-7825458.964	5110280.912		0	0	0	0	0	0	0	0	0	0	0	1942	0	30 - 40	MEP - Lewis Bay	Lewis Bay	Lewis Bay	Snows Creek	M_300170_824084	0.7			41.66063928	-70.29729366
871	1	871	0	5.971008582	5.971008582	SEPTIC	-7825479.71	5110300.869		0	0	0	0	0	0	0	0	0	0	0	1990	0	30 - 40	MEP - Lewis Bay	Lewis Bay	Lewis Bay	Snows Creek	M_300154_824098	0.7			41.66077321	-70.29748003
872	1	872	0	2.902879634	2.902879634	SEPTIC	-7825482.866	5110253.178		0	0	0	0	0	0	0	0	0	0	0	1955	0	50 - 100	MEP - Lewis Bay	Lewis Bay	Lewis Bay	Snows Creek	M_300152_824063	0.7			41.66045315	-70.29750837
873	1	873	0	5.186912557	5.186912557	SEPTIC	-7825503.41	5110158.154		0	0	0	0	0	0	0	0	0	0	0	1948	0	50 - 100	MEP - Lewis Bay	Lewis Bay	Lewis Bay	Snows Creek	M_300138_823992	0.7			41.65981541	-70.29769292
874	1	874	0	5.341624234	5.341624234	SEPTIC	-7825304.983	5110150.368		0	0	0	0	0	0	0	0	0	0	0	1940	0	30 - 40	MEP - Lewis Bay	Lewis Bay	Lewis Bay	Snows Creek	M_300286_823988	0.7			41.65976315	-70.29591043
875	1	875	0	8.782505002	8.782505002	SEPTIC	-7825501.391	5108944.671		0	0	0	0	0	0	0	0	0	0	0	1871	0	< 10	MEP - Lewis Bay	Lewis Bay	Lewis Bay	Stewarts Creek	M_300152_823087	1			41.65167078	-70.29767478
876	1	876	0	1.404619178	1.404619178	SEPTIC	-7825550.109	5108940.454		0	0	0	0	0	0	0	0	0	0	0	1965	0	< 10	MEP - Lewis Bay	Lewis Bay	Lewis Bay	Stewarts Creek	M_300116_823084	1			41.65164248	-70.29811243
877	1	877	0	8.922676108	8.922676108	SEPTIC	-7825596.23	5108953.906		0	0	0	0	0	0	0	0	0	0	0	1965	0	< 10	MEP - Lewis Bay	Lewis Bay	Lewis Bay	Stewarts Creek	M_300081_823093	1			41.65173277	-70.29852674
878	1	878	0	6.20221455	6.20221455	SEPTIC	-7825574.688	5109013.485		0	0	0	0	0	0	0	0	0	0	0	2001	0	< 10	MEP - Lewis Bay	Lewis Bay	Lewis Bay	Stewarts Creek	M_300097_823138	1			41.65213268	-70.29833322
879	1	879	0	0.756109702	0.756109702	SEPTIC	-7825573.061	5109044.825		0	0	0	0	0	0	0	0	0	0	0	1950	0	< 10	MEP - Lewis Bay	Lewis Bay	Lewis Bay	Stewarts Creek	M_300097_823161	1			41.65234303	-70.29831861
880	1	880	0	8.82903483	8.82903483	SEPTIC	-7825827.846	5109256.647		0	0	0	0	0	0	0	0	0	0	0	1969	0	< 10	MEP - Lewis Bay	Lewis Bay	Lewis Bay	Stewarts Creek	M_299905_823316	1			41.6537648	-70.30060738
881	1	881	0	9.934118241	9.934118241	SEPTIC	-7825767.321	5109263.802		0	0	0	0	0	0	0	0	0	0	0	1968	0	< 10	MEP - Lewis Bay	Lewis Bay	Lewis Bay	Stewarts Creek	M_299950_823322	1			41.65381282	-70.30006367
882	1	882	0	5.955817962	5.955817962	SEPTIC	-7825709.12	5109276.827		0	0	0	0	0	0	0	0	0	0	0	1978	0	< 10	MEP - Lewis Bay	Lewis Bay	Lewis Bay	Stewarts Creek	M_299993_823333	1			41.65390024	-70.29954085
883	1	883	0	6.770089949	6.770089949	SEPTIC	-7825653.08	5109291.766		0	0	0	0	0	0	0	0	0	0	0	1985	0	< 10	MEP - Lewis Bay	Lewis Bay	Lewis Bay	Stewarts Creek	M_300035_823344	1			41.65400051	-70.29903743
884	1	884	0	5.292767915	5.292767915	SEPTIC	-7825585.59	5109281.99		0	0	0	0	0	0	0	0	0	0	0	1985	0	< 10	MEP - Lewis Bay	Lewis Bay	Lewis Bay	Stewarts Creek	M_300086_823338	1			41.65393489	-70.29843116
885	1	885	0	0	0	SEPTIC	-7825600.859	5109474.847		0	0	0	0	0	0	0	0	0	0	0		0	< 10	MEP - Lewis Bay	Lewis Bay	Lewis Bay	Stewarts Creek	M_300072_823481	1			41.65522933	-70.29856832
886	1	886	0	6.502543439	6.502543439	SEPTIC	-7825554.453	5109482.113		0	0	0	0	0	0	0	0	0	0	0	1968	0	20-Oct	MEP - Lewis Bay	Lewis Bay	Lewis Bay	Stewarts Creek	M_300107_823487	1			41.6552781	-70.29815145
887	1	887	0	6.188467101	6.188467101	SEPTIC	-7825729.311	5109499.501		0	0	0	0	0	0	0	0	0	0	0	1981	0	< 10	MEP - Lewis Bay	Lewis Bay	Lewis Bay	Stewarts Creek	M_299976_823498	1			41.6553948	-70.29972223
888	1	888	0	7.037636459	7.037636459	SEPTIC	-7825686.207	5109508.73		0	0	0	0	0	0	0	0	0	0	0	1962	0	< 10	MEP - Lewis Bay	Lewis Bay	Lewis Bay	Stewarts Creek	M_300008_823506	1			41.65545675	-70.29933501
889	1	889	0	7.398242624	7.398242624	SEPTIC	-7825643.305	5109517.647		0	0	0	0	0	0	0	0	0	0	0	1967	0	< 10	MEP - Lewis Bay	Lewis Bay	Lewis Bay	Stewarts Creek	M_300040_823513	1			41.6555166	-70.29894962
890	1	890	0	4.69951261	4.69951261	SEPTIC	-7825601.838	5109524.367		0	0	0	0	0	0	0	0	0	0	0	1973	0	< 10	MEP - Lewis Bay	Lewis Bay	Lewis Bay	Stewarts Creek	M_300071_823518	1			41.6555617	-70.29857712
891	1	891	0	5.238279038	5.238279038	SEPTIC	-7825559.564	5109532.355		0	0	0	0	0	0	0	0	0	0	0	1961	0	20-Oct	MEP - Lewis Bay	Lewis Bay	Lewis Bay	Stewarts Creek	M_300102_823525	1			41.65561531	-70.29819736
892	1	892	0	5.62661943	5.62661943	SEPTIC	-7825067.399	5109721.202		0	0	0	0	0	0	0	0	0	0	0	1955	0	20 - 30	MEP - Lewis Bay	Lewis Bay	Lewis Bay	Snows Creek	M_300469_823671	0.7			41.6568828	-70.29377617
893	1	893	0	5.547130974	5.547130974	SEPTIC	-7825191.755	5109669.821		0	0	0	0	0	0	0	0	0	0	0	1960	0	50 - 100	MEP - Lewis Bay	Lewis Bay	Lewis Bay	Snows Creek	M_300376_823631	0.7			41.65653795	-70.29489328
894	1	894	0	2.989541438	2.989541438	SEPTIC	-7825522.595	5109290.496		0	0	0	0	0	0	0	0	0	0	0	1985	0	< 10	MEP - Lewis Bay	Lewis Bay	Lewis Bay	Stewarts Creek	M_300133_823345	1			41.65399199	-70.29786527
895	1	895	0	6.072142531	6.072142531	SEPTIC	-7825477.613	5109312.268		0	0	0	0	0	0	0	0	0	0	0	1965	0	20-Oct	MEP - Lewis Bay	Lewis Bay	Lewis Bay	Stewarts Creek	M_300166_823361	1			41.65413812	-70.29746118
896	1	896	0	2.594037901	2.594037901	SEPTIC	-7825433.426	5109320.347		0	0	0	0	0	0	0	0	0	0	0	1966	0	20-Oct	MEP - Lewis Bay	Lewis Bay	Lewis Bay	Stewarts Creek	M_300199_823368	1			41.65419234	-70.29706425
897	1	897	0	5.63121702	5.63121702	SEPTIC	-7825391.151	5109336.792		0	0	0	0	0	0	0	0	0	0	0	1964	0	30 - 40	MEP - Lewis Bay	Lewis Bay	Lewis Bay	Stewarts Creek	M_300230_823381	1			41.65430272	-70.29668449
898	1	898	0	6.220456358	6.220456358	SEPTIC	-7825381.287	5109300.828		0	0	0	0	0	0	0	0	0	0	0	1965	0	20 - 30	MEP - Lewis Bay	Lewis Bay	Lewis Bay	Stewarts Creek	M_300238_823354	1			41.65406133	-70.29659587
899	1	899	0	6.060510074	6.060510074	SEPTIC	-7825881.389	5109254.001		0	0	0	0	0	0	0	0	0	0	0	1970	0	20-Oct	MEP - Lewis Bay	Lewis Bay	Lewis Bay	Stewarts Creek	M_299865_823314	1			41.65374704	-70.30108837
900	1	900	0	4.048095021	4.048095021	SEPTIC	-7825929.373	5109254.278		0	0	0	0	0	0	0	0	0	0	0	1969	0	20-Oct	MEP - Lewis Bay	Lewis Bay	Lewis Bay	Stewarts Creek	M_299829_823313	1			41.65374889	-70.30151941
901	1	901	0	3.582796743	3.582796743	SEPTIC	-7826002.676	5109271.08		0	0	0	0	0	0	0	0	0	0	0	1973	0	< 10	MEP - Lewis Bay	Lewis Bay	Lewis Bay	Stewarts Creek	M_299774_823325	1			41.65386167	-70.3021779
902	1	902	0	7.095798743	7.095798743	SEPTIC	-7825968.266	5109266.929		0	0	0	0	0	0	0	0	0	0	0	1979	0	< 10	MEP - Lewis Bay	Lewis Bay	Lewis Bay	Stewarts Creek	M_299799_823323	1			41.65383381	-70.30186879
903	1	903	0	1.128348325	1.128348325	SEPTIC	-7825992.357	5109231.481		0	0	0	0	0	0	0	0	0	0	0	1976	0	< 10	MEP - Lewis Bay	Lewis Bay	Lewis Bay	Stewarts Creek	M_299782_823296	1			41.65359588	-70.30208521
904	1	904	0	2.175269451	2.175269451	SEPTIC	-7825885.899	5109205.616		0	0	0	0	0	0	0	0	0	0	0	1979	0	20-Oct	MEP - Lewis Bay	Lewis Bay	Lewis Bay	Stewarts Creek	M_299862_823278	1			41.65342228	-70.30112888
905	1	905	0	4.54829067	11.63085127	SEPTIC	-7825852.894	5109209.428		0	0	0	0	0	0	0	0	0	0	0	1979	0	20-Oct	MEP - Lewis Bay	Lewis Bay	Lewis Bay	Stewarts Creek	M_299886_823281	1			41.65344786	-70.30083239
906	1	906	0	3.245455491	3.245455491	SEPTIC	-7825701.859	5109230.691		0	0	0	0	0	0	0	0	0	0	0	1979	0	< 10	MEP - Lewis Bay	Lewis Bay	Lewis Bay	Stewarts Creek	M_299999_823298	1			41.65359058	-70.29947562
907	1	907	0	7.430496255	7.430496255	SEPTIC	-7825754.337	5109220.805		0	0	0	0	0	0	0	0	0	0	0	1996	0	< 10	MEP - Lewis Bay	Lewis Bay	Lewis Bay	Stewarts Creek	M_299960_823290	1			41.65352422	-70.29994704
908	1	908	0	4.187684504	4.187684504	SEPTIC	-7825820.19	5109213.356		0	0	0	0	0	0	0	0	0	0	0	1979	0	< 10	MEP - Lewis Bay	Lewis Bay	Lewis Bay	Stewarts Creek	M_299911_823284	1			41.65347422	-70.3005386
909	1	909	0	5.725495314	5.725495314	SEPTIC	-7825787.423	5109217.201		0	0	0	0	0	0	0	0	0	0	0	1979	0	< 10	MEP - Lewis Bay	Lewis Bay	Lewis Bay	Stewarts Creek	M_299935_823287	1			41.65350003	-70.30024426
910	1	910	0	4.059727478	4.059727478	SEPTIC	-7825918.552	5109202.796		0	0	0	0	0	0	0	0	0	0	0	1979	0	20-Oct	MEP - Lewis Bay	Lewis Bay	Lewis Bay	Stewarts Creek	M_299837_823275	1			41.65340334	-70.3014222
911	1	911	0	6.514175896	6.514175896	SEPTIC	-7825953.743	5109196.595		0	0	0	0	0	0	0	0	0	0	0	1976	0	< 10	MEP - Lewis Bay	Lewis Bay	Lewis Bay	Stewarts Creek	M_299811_823270	1			41.65336172	-70.30173833
912	1	912	0	10.12023755	10.12023755	SEPTIC	-7826000.839	5109197.263		0	0	0	0	0	0	0	0	0	0	0	1976	0	< 10	MEP - Lewis Bay	Lewis Bay	Lewis Bay	Stewarts Creek	M_299776_823270	1			41.65336621	-70.3021614
913	1	913	0	0.966140175	0.966140175	SEPTIC	-7825421.467	5109266.73		0	0	0	0	0	0	0	0	0	0	0	1978	0	20-Oct	MEP - Lewis Bay	Lewis Bay	Lewis Bay	Stewarts Creek	M_300209_823328	1			41.65383247	-70.29695682
914	1	914	0	7.572729479	7.572729479	SEPTIC	-7825369.756	5109273.251		0	0	0	0	0	0	0	0	0	0	0	1984	0	20 - 30	MEP - Lewis Bay	Lewis Bay	Lewis Bay	Stewarts Creek	M_300247_823334	1			41.65387624	-70.29649229
915	1	915	0	8.71271026	8.71271026	SEPTIC	-7825512.61	5109230.718		0	0	0	0	0	0	0	0	0	0	0	1978	0	< 10	MEP - Lewis Bay	Lewis Bay	Lewis Bay	Stewarts Creek	M_300141_823300	1			41.65359076	-70.29777557
916	1	916	0	0.304030125	0.304030125	SEPTIC	-7825479.013	5109260.621		0	0	0	0	0	0	0	0	0	0	0	1978	0	20-Oct	MEP - Lewis Bay	Lewis Bay	Lewis Bay	Stewarts Creek	M_300166_823323	1			41.65379147	-70.29747376
917	1	917	0	4.955426663	4.955426663	SEPTIC	-7825492.578	5109436.293		0	0	0	0	0	0	0	0	0	0	0	1972	0	20 - 30	MEP - Lewis Bay	Lewis Bay	Lewis Bay	Stewarts Creek	M_300154_823454	1			41.65497056	-70.29759561
918	1	918	0	1.779765914	1.779765914	SEPTIC	-7825475.121	5109394.202		0	0	0	0	0	0	0	0	0	0	0	1968	0	20 - 30	MEP - Lewis Bay	Lewis Bay	Lewis Bay	Stewarts Creek	M_300167_823423	1			41.65468805	-70.29743879
919	1	919	0	4.219938135	4.219938135	SEPTIC	-7825423.211	5109403.559		0	0	0	0	0	0	0	0	0	0	0	1964	0	30 - 40	MEP - Lewis Bay	Lewis Bay	Lewis Bay	Stewarts Creek	M_300206_823430	1			41.65475086	-70.29697249
920	1	920	0	3.547899372	3.547899372	SEPTIC	-7825445.493	5109453.321		0	0	0	0	0	0	0	0	0	0	0	1967	0	30 - 40	MEP - Lewis Bay	Lewis Bay	Lewis Bay	Stewarts Creek	M_300189_823467	1			41.65508485	-70.29717264
921	1	921	0	5.590313919	5.590313919	SEPTIC	-7825567.937	5109347.231		0	0	0	0	0	0	0	0	0	0	0	1986	0	< 10	MEP - Lewis Bay	Lewis Bay	Lewis Bay	Stewarts Creek	M_300098_823387	1			41.65437279	-70.29827257
922	1	922	0	2.608578473	2.608578473	SEPTIC	-7825580.699	5109405.025		0	0	0	0	0	0	0	0	0	0	0	2008	0	20-Oct	MEP - Lewis Bay	Lewis Bay	Lewis Bay	Stewarts Creek	M_300088_823430	1			41.6547607	-70.29838722
923	1	923	0	8.049660214	8.049660214	SEPTIC	-7825632.167	5109408.559		0	0	0	0	0	0	0	0	0	0	0	1976	0	< 10	MEP - Lewis Bay	Lewis Bay	Lewis Bay	Stewarts Creek	M_300049_823432	1			41.65478441	-70.29884956
924	1	924	0	7.162949745	7.162949745	SEPTIC	-7825627.805	5109360.834		0	0	0	0	0	0	0	0	0	0	0	1985	0	< 10	MEP - Lewis Bay	Lewis Bay	Lewis Bay	Stewarts Creek	M_300053_823396	1			41.65446409	-70.29881038
925	1	925	0	5.164810889	5.164810889	SEPTIC	-7825845.953	5109316.517		0	0	0	0	0	0	0	0	0	0	0	1974	0	< 10	MEP - Lewis Bay	Lewis Bay	Lewis Bay	Stewarts Creek	M_299890_823361	1			41.65416664	-70.30077003
926	1	926	0	10.88427848	10.88427848	SEPTIC	-7825434.551	5109565.387		0	0	0	0	0	0	0	0	0	0	0	1961	0	30 - 40	MEP - Lewis Bay	Lewis Bay	Lewis Bay	Stewarts Creek	M_300196_823551	1			41.65583701	-70.29707435
927	1	927	0	8.189249697	8.189249697	SEPTIC	-7825475.54	5109552.962		0	0	0	0	0	0	0	0	0	0	0	1966	0	30 - 40	MEP - Lewis Bay	Lewis Bay	Lewis Bay	Stewarts Creek	M_300165_823541	1			41.65575362	-70.29744256
928	1	928	0	11.6208245	11.6208245	SEPTIC	-7825517.521	5109542.505		0	0	0	0	0	0	0	0	0	0	0	1966	0	30 - 40	MEP - Lewis Bay	Lewis Bay	Lewis Bay	Stewarts Creek	M_300134_823533	1			41.65568344	-70.29781968
929	1	929	0	5.119056558	5.119056558	SEPTIC	-7825646.044	5109471.084		0	0	0	0	0	0	0	0	0	0	0	1968	0	< 10	MEP - Lewis Bay	Lewis Bay	Lewis Bay	Stewarts Creek	M_300038_823478	1			41.65520407	-70.29897422
930	1	930	0	9.468819963	9.468819963	SEPTIC	-7825693.973	5109462.774		0	0	0	0	0	0	0	0	0	0	0	1983	0	< 10	MEP - Lewis Bay	Lewis Bay	Lewis Bay	Stewarts Creek	M_300003_823471	1			41.6551483	-70.29940478
931	1	931	0	4.094624849	4.094624849	SEPTIC	-7825833.279	5109434.713		0	0	0	0	0	0	0	0	0	0	0	2000	0	< 10	MEP - Lewis Bay	Lewis Bay	Lewis Bay	Stewarts Creek	M_299899_823449	1			41.65495995	-70.30065619
932	1	932	0	1.326100093	1.326100093	SEPTIC	-7825824.227	5109483.879		0	0	0	0	0	0	0	0	0	0	0	1963	0	< 10	MEP - Lewis Bay	Lewis Bay	Lewis Bay	Stewarts Creek	M_299905_823486	1			41.65528995	-70.30057487
933	1	933	0	9.934118241	9.934118241	SEPTIC	-7825773.137	5109490.803		0	0	0	0	0	0	0	0	0	0	0	1999	0	< 10	MEP - Lewis Bay	Lewis Bay	Lewis Bay	Stewarts Creek	M_299943_823491	1			41.65533642	-70.30011592
934	1	934	0	4.40235621	4.40235621	SEPTIC	-7825786.43	5109437.623		0	0	0	0	0	0	0	0	0	0	0	1977	0	< 10	MEP - Lewis Bay	Lewis Bay	Lewis Bay	Stewarts Creek	M_299934_823452	1			41.65497949	-70.30023533
935	1	935	0	7.095798743	7.095798743	SEPTIC	-7825743.306	5109449.102		0	0	0	0	0	0	0	0	0	0	0	1981	0	< 10	MEP - Lewis Bay	Lewis Bay	Lewis Bay	Stewarts Creek	M_299966_823461	1			41.65505654	-70.29984794
936	1	936	0	13.48201761	13.48201761	SEPTIC	-7825423.657	5109526.64		0	0	0	0	0	0	0	0	0	0	0	1965	0	30 - 40	MEP - Lewis Bay	Lewis Bay	Lewis Bay	Stewarts Creek	M_300204_823522	1			41.65557696	-70.29697649
937	1	937	0	4.687880153	4.687880153	SEPTIC	-7825510.686	5109497.311		0	0	0	0	0	0	0	0	0	0	0	1968	0	20 - 30	MEP - Lewis Bay	Lewis Bay	Lewis Bay	Stewarts Creek	M_300139_823499	1			41.65538011	-70.29775828
938	1	938	0	8.968624313	8.968624313	SEPTIC	-7825467.786	5109512.792		0	0	0	0	0	0	0	0	0	0	0	1968	0	20 - 30	MEP - Lewis Bay	Lewis Bay	Lewis Bay	Stewarts Creek	M_300171_823511	1			41.65548401	-70.2973729
939	1	939	0	9.103560814	14.06135324	SEPTIC	-7825135.194	5109693.35		0	0	0	0	0	0	0	0	0	0	0	1956	0	20 - 30	MEP - Lewis Bay	Lewis Bay	Lewis Bay	Snows Creek	M_300418_823649	0.7			41.65669587	-70.29438518
940	1	940	0	5.420724942	5.420724942	SEPTIC	-7825273.535	5109635.715		0	0	0	0	0	0	0	0	0	0	0	1969	0	50 - 100	MEP - Lewis Bay	Lewis Bay	Lewis Bay	Stewarts Creek	M_300315_823605	1			41.65630904	-70.29562792
941	1	941	0	6.2291807	6.2291807	SEPTIC	-7825235.871	5109651.277		0	0	0	0	0	0	0	0	0	0	0	1962	0	50 - 100	MEP - Lewis Bay	Lewis Bay	Lewis Bay	Snows Creek	M_300343_823617	0.7			41.65641349	-70.29528958
942	1	942	0	4.199316961	4.199316961	SEPTIC	-7825379.961	5109590.385		0	0	0	0	0	0	0	0	0	0	0	1958	0	30 - 40	MEP - Lewis Bay	Lewis Bay	Lewis Bay	Stewarts Creek	M_300236_823570	1			41.6560048	-70.29658396
943	1	943	0	6.68866275	6.68866275	SEPTIC	-7825347.283	5109605.025		0	0	0	0	0	0	0	0	0	0	0	1958	0	30 - 40	MEP - Lewis Bay	Lewis Bay	Lewis Bay	Stewarts Creek	M_300260_823581	1			41.65610306	-70.29629041
944	1	944	0	7.316815426	7.316815426	SEPTIC	-7825311.694	5109619.906		0	0	0	0	0	0	0	0	0	0	0	1958	0	50 - 100	MEP - Lewis Bay	Lewis Bay	Lewis Bay	Stewarts Creek	M_300287_823593	1			41.65620294	-70.29597071
945	1	945	0	10.13860459	10.13860459	SEPTIC	-7825642.419	5109634.193		0	0	0	0	0	0	0	0	0	0	0	1967	0	20-Oct	MEP - Lewis Bay	Lewis Bay	Lewis Bay	Stewarts Creek	M_300039_823600	1			41.65629883	-70.29894166
946	1	946	0	5.967450419	5.967450419	SEPTIC	-7825596.404	5109638.892		0	0	0	0	0	0	0	0	0	0	0	1966	0	20-Oct	MEP - Lewis Bay	Lewis Bay	Lewis Bay	Stewarts Creek	M_300074_823604	1			41.65633037	-70.2985283
947	1	947	0	6.758457492	6.758457492	SEPTIC	-7825552.884	5109645.339		0	0	0	0	0	0	0	0	0	0	0	1965	0	30 - 40	MEP - Lewis Bay	Lewis Bay	Lewis Bay	Stewarts Creek	M_300106_823609	1			41.65637363	-70.29813735
948	1	948	0	9.376289055	9.376289055	SEPTIC	-7825545.321	5109602.523		0	0	0	0	0	0	0	0	0	0	0	1959	0	20 - 30	MEP - Lewis Bay	Lewis Bay	Lewis Bay	Stewarts Creek	M_300112_823577	1			41.65608626	-70.29806942
949	1	949	0	2.152004537	2.152004537	SEPTIC	-7825571.308	5109748.124		0	0	0	0	0	0	0	0	0	0	0	1966	0	30 - 40	MEP - Lewis Bay	Lewis Bay	Lewis Bay	Stewarts Creek	M_300091_823685	1			41.65706349	-70.29830286
950	1	950	0	1.56705813	1.56705813	SEPTIC	-7825564.183	5109702.805		0	0	0	0	0	0	0	0	0	0	0	1958	0	30 - 40	MEP - Lewis Bay	Lewis Bay	Lewis Bay	Stewarts Creek	M_300097_823652	1			41.65675933	-70.29823885
951	1	951	0	7.014371545	7.014371545	SEPTIC	-7825732.174	5109873.918		0	0	0	0	0	0	0	0	0	0	0	1969	0	20-Oct	MEP - Lewis Bay	Lewis Bay	Lewis Bay	Stewarts Creek	M_299970_823777	1			41.65790777	-70.29974795
952	1	952	0	16.5392388	16.5392388	SEPTIC	-7825763.791	5109881.488		0	0	0	0	0	0	0	0	0	0	0	1968	0	20-Oct	MEP - Lewis Bay	Lewis Bay	Lewis Bay	Stewarts Creek	M_299946_823783	1			41.65795858	-70.30003197
953	1	953	0	17.36504253	17.36504253	SEPTIC	-7825796.502	5109888.097		0	0	0	0	0	0	0	0	0	0	0	1977	0	20-Oct	MEP - Lewis Bay	Lewis Bay	Lewis Bay	Stewarts Creek	M_299921_823787	1			41.65800294	-70.30032582
954	1	954	0	8.259044439	8.259044439	SEPTIC	-7825830.062	5109897.691		0	0	0	0	0	0	0	0	0	0	0	1976	0	20-Oct	MEP - Lewis Bay	Lewis Bay	Lewis Bay	Stewarts Creek	M_299896_823794	1			41.65806733	-70.30062729
955	1	955	0	5.316032829	5.316032829	SEPTIC	-7825891.557	5109473.935		0	0	0	0	0	0	0	0	0	0	0	1979	0	20-Oct	MEP - Lewis Bay	Lewis Bay	Lewis Bay	Stewarts Creek	M_299855_823478	1			41.65522321	-70.30117971
956	1	956	0	2.419551047	2.419551047	SEPTIC	-7825611.61	5109744.552		0	0	0	0	0	0	0	0	0	0	0	1966	0	30 - 40	MEP - Lewis Bay	Lewis Bay	Lewis Bay	Stewarts Creek	M_300061_823682	1			41.65703952	-70.2986649
957	1	957	0	10.6204332	10.6204332	SEPTIC	-7825654.974	5109743.297		0	0	0	0	0	0	0	0	0	0	0	1974	0	20-Oct	MEP - Lewis Bay	Lewis Bay	Lewis Bay	Stewarts Creek	M_300029_823681	1			41.6570311	-70.29905444
958	1	958	0	6.03195768	6.03195768	SEPTIC	-7825699.263	5109744.917		0	0	0	0	0	0	0	0	0	0	0	1969	0	20-Oct	MEP - Lewis Bay	Lewis Bay	Lewis Bay	Stewarts Creek	M_299996_823682	1			41.65704197	-70.2994523
959	1	959	0	2.99165643	2.99165643	SEPTIC	-7825740.549	5109750.633		0	0	0	0	0	0	0	0	0	0	0	1969	0	20-Oct	MEP - Lewis Bay	Lewis Bay	Lewis Bay	Stewarts Creek	M_299965_823685	1			41.65708033	-70.29982318
960	1	960	0	11.50449993	11.50449993	SEPTIC	-7825784.08	5109757.031		0	0	0	0	0	0	0	0	0	0	0	1967	0	20-Oct	MEP - Lewis Bay	Lewis Bay	Lewis Bay	Stewarts Creek	M_299932_823690	1			41.65712328	-70.30021423
961	1	961	0	4.334253462	4.334253462	SEPTIC	-7825717.233	5109574.291		0	0	0	0	0	0	0	0	0	0	0	1965	0	< 10	MEP - Lewis Bay	Lewis Bay	Lewis Bay	Stewarts Creek	M_299984_823554	1			41.65589678	-70.29961372
962	1	962	0	13.76119658	13.76119658	SEPTIC	-7825678.348	5109581.347		0	0	0	0	0	0	0	0	0	0	0	1961	0	< 10	MEP - Lewis Bay	Lewis Bay	Lewis Bay	Stewarts Creek	M_300013_823560	1			41.65594414	-70.29926442
963	1	963	0	7.120853266	7.120853266	SEPTIC	-7825635.114	5109588.097		0	0	0	0	0	0	0	0	0	0	0	1961	0	20-Oct	MEP - Lewis Bay	Lewis Bay	Lewis Bay	Stewarts Creek	M_300045_823565	1			41.65598944	-70.29887604
964	1	964	0	2.079566055	2.079566055	SEPTIC	-7826078.512	5109665.534		0	0	0	0	0	0	0	0	0	0	0	1974	0	20-Oct	MEP - Lewis Bay	Lewis Bay	Lewis Bay	Stewarts Creek	M_299713_823618	1			41.65650918	-70.30285915
965	1	965	0	3.67268391	3.67268391	SEPTIC	-7826001.552	5109780.503		0	0	0	0	0	0	0	0	0	0	0	1974	0	20-Oct	MEP - Lewis Bay	Lewis Bay	Lewis Bay	Stewarts Creek	M_299769_823705	1			41.65728081	-70.30216781
966	1	966	0	9.887588413	9.887588413	SEPTIC	-7826024.282	5109615.271		0	0	0	0	0	0	0	0	0	0	0	1974	0	20-Oct	MEP - Lewis Bay	Lewis Bay	Lewis Bay	Stewarts Creek	M_299754_823582	1			41.65617182	-70.30237199
967	1	967	0	5.025221405	5.025221405	SEPTIC	-7826046.804	5109453.748		0	0	0	0	0	0	0	0	0	0	0	1974	0	< 10	MEP - Lewis Bay	Lewis Bay	Lewis Bay	Stewarts Creek	M_299739_823461	1			41.65508772	-70.30257431
968	1	968	0	7.444772452	7.444772452	SEPTIC	-7826060.447	5109355.534		0	0	0	0	0	0	0	0	0	0	0	1974	0	< 10	MEP - Lewis Bay	Lewis Bay	Lewis Bay	Stewarts Creek	M_299730_823388	1			41.65442852	-70.30269687
969	1	969	0	5.595211796	5.595211796	SEPTIC	-7826071.635	5109188.877		0	0	0	0	0	0	0	0	0	0	0	1979	0	< 10	MEP - Lewis Bay	Lewis Bay	Lewis Bay	Fawcetts Pond	M_299723_823263	0.5			41.65330992	-70.30279737
970	1	970	0	12.00310934	12.00310934	SEPTIC	-7825902.869	5109776.037		0	0	0	0	0	0	0	0	0	0	0	1974	0	20-Oct	MEP - Lewis Bay	Lewis Bay	Lewis Bay	Stewarts Creek	M_299843_823703	1			41.65725084	-70.30128133
971	1	971	0	7.625075535	7.625075535	SEPTIC	-7825941.019	5109552.246		0	0	0	0	0	0	0	0	0	0	0	1974	0	20-Oct	MEP - Lewis Bay	Lewis Bay	Lewis Bay	Stewarts Creek	M_299817_823535	1			41.65574882	-70.30162403
972	1	972	0	1.70720154	1.70720154	SEPTIC	-7825957.028	5109454.906		0	0	0	0	0	0	0	0	0	0	0	1973	0	20-Oct	MEP - Lewis Bay	Lewis Bay	Lewis Bay	Stewarts Creek	M_299806_823463	1			41.65509549	-70.30176784
973	1	973	0	3.117498464	3.117498464	SEPTIC	-7825961.884	5109423.374		0	0	0	0	0	0	0	0	0	0	0	1975	0	20-Oct	MEP - Lewis Bay	Lewis Bay	Lewis Bay	Stewarts Creek	M_299803_823439	1			41.65488385	-70.30181147
974	1	974	0	5.19970826	5.19970826	SEPTIC	-7825977.15	5109326.463		0	0	0	0	0	0	0	0	0	0	0	1973	0	< 10	MEP - Lewis Bay	Lewis Bay	Lewis Bay	Stewarts Creek	M_299792_823367	1			41.65423339	-70.3019486
975	1	975	0	3.931770451	3.931770451	SEPTIC	-7825700.388	5109867.195		0	0	0	0	0	0	0	0	0	0	0	1962	0	30 - 40	MEP - Lewis Bay	Lewis Bay	Lewis Bay	Stewarts Creek	M_299994_823773	1			41.65786265	-70.2994624
976	1	976	0	9.561879618	9.561879618	SEPTIC	-7825664.197	5109859.468		0	0	0	0	0	0	0	0	0	0	0	1973	0	30 - 40	MEP - Lewis Bay	Lewis Bay	Lewis Bay	Stewarts Creek	M_300021_823767	1			41.65781079	-70.2991373
977	1	977	0	185.0351663	185.0351663	SEPTIC	-7825321.344	5109904.869		0	0	0	0	0	0	0	0	0	0	0	1940	0	50 - 100	MEP - Lewis Bay	Lewis Bay	Lewis Bay	Snows Creek	M_300277_823805	0.7			41.6581155	-70.2960574
978	1	978	0	2.445077828	2.445077828	SEPTIC	-7825291.053	5109907.295		0	0	0	0	0	0	0	0	0	0	0	1940	0	50 - 100	MEP - Lewis Bay	Lewis Bay	Lewis Bay	Snows Creek	M_300299_823807	0.7			41.65813178	-70.29578528
979	1	979	0	8.883707378	8.883707378	SEPTIC	-7825237.894	5109975.657		0	0	0	0	0	0	0	0	0	0	0	1940	0	20 - 30	MEP - Lewis Bay	Lewis Bay	Lewis Bay	Snows Creek	M_300338_823858	0.7			41.65859059	-70.29530776
980	1	980	0	5.431194153	10.38898658	SEPTIC	-7825241.716	5110007.718		0	0	0	0	0	0	0	0	0	0	0	1940	0	20 - 30	MEP - Lewis Bay	Lewis Bay	Lewis Bay	Snows Creek	M_300335_823882	0.7			41.65880577	-70.29534209
981	1	981	0	4.934488241	9.892280663	SEPTIC	-7825260.724	5110035.278		0	0	0	0	0	0	0	0	0	0	0	1940	0	20 - 30	MEP - Lewis Bay	Lewis Bay	Lewis Bay	Snows Creek	M_300321_823903	0.7			41.65899074	-70.29551284
982	1	982	0	4.836775603	4.836775603	SEPTIC	-7825216.157	5110047.722		0	0	0	0	0	0	0	0	0	0	0	1983	0	20 - 30	MEP - Lewis Bay	Lewis Bay	Lewis Bay	Snows Creek	M_300354_823912	0.7			41.65907426	-70.29511249
983	1	983	0	4.373803816	4.373803816	SEPTIC	-7825618.558	5109855.753		0	0	0	0	0	0	0	0	0	0	0	1977	0	40 - 50	MEP - Lewis Bay	Lewis Bay	Lewis Bay	Stewarts Creek	M_300055_823765	1			41.65778586	-70.29872731
984	1	984	0	3.709167525	3.709167525	SEPTIC	-7825572.401	5109864.429		0	0	0	0	0	0	0	0	0	0	0	1977	0	40 - 50	MEP - Lewis Bay	Lewis Bay	Lewis Bay	Stewarts Creek	M_300089_823772	1			41.65784409	-70.29831268
985	1	985	0	5.118281061	5.118281061	SEPTIC	-7825567.951	5109906.78		0	0	0	0	0	0	0	0	0	0	0	1973	0	40 - 50	MEP - Lewis Bay	Lewis Bay	Lewis Bay	Stewarts Creek	M_300092_823804	1			41.65812833	-70.2982727
986	1	986	0	3.396677431	3.396677431	SEPTIC	-7825557.784	5109946.375		0	0	0	0	0	0	0	0	0	0	0	1973	0	50 - 100	MEP - Lewis Bay	Lewis Bay	Lewis Bay	Stewarts Creek	M_300099_823833	1			41.65839407	-70.29818137
987	1	987	0	3.949959384	3.949959384	SEPTIC	-7825112.927	5109859.044		0	0	0	0	0	0	0	0	0	0	0	1960	0	20-Oct	MEP - Lewis Bay	Lewis Bay	Lewis Bay	Snows Creek	M_300433_823773	0.7			41.65780795	-70.29418515
988	1	988	0	3.10237627	3.10237627	SEPTIC	-7825128.143	5109893.062		0	0	0	0	0	0	0	0	0	0	0	1960	0	20 - 30	MEP - Lewis Bay	Lewis Bay	Lewis Bay	Snows Creek	M_300421_823798	0.7			41.65803626	-70.29432184
989	1	989	0	2.792952915	2.792952915	SEPTIC	-7825185.023	5110016.275		0	0	0	0	0	0	0	0	0	0	0	1957	0	20 - 30	MEP - Lewis Bay	Lewis Bay	Lewis Bay	Snows Creek	M_300378_823889	0.7			41.6588632	-70.2948328
990	1	990	0	5.59293818	5.59293818	SEPTIC	-7825207.369	5109917.429		0	0	0	0	0	0	0	0	0	0	0	1981	0	20 - 30	MEP - Lewis Bay	Lewis Bay	Lewis Bay	Snows Creek	M_300362_823815	0.7			41.6581998	-70.29503354
991	1	991	0	2.955807313	2.955807313	SEPTIC	-7825191.047	5109967.36		0	0	0	0	0	0	0	0	0	0	0	1981	0	20-Oct	MEP - Lewis Bay	Lewis Bay	Lewis Bay	Snows Creek	M_300374_823853	0.7			41.65853491	-70.29488691
992	1	992	0	3.599082182	3.599082182	SEPTIC	-7825150.366	5109926.126		0	0	0	0	0	0	0	0	0	0	0	1960	0	20 - 30	MEP - Lewis Bay	Lewis Bay	Lewis Bay	Snows Creek	M_300404_823822	0.7			41.65825817	-70.29452147
993	1	993	0	2.719668436	2.719668436	SEPTIC	-7825158.312	5109963.174		0	0	0	0	0	0	0	0	0	0	0	1981	0	20 - 30	MEP - Lewis Bay	Lewis Bay	Lewis Bay	Snows Creek	M_300398_823850	0.7			41.65850682	-70.29459285
994	1	994	0	0.877270925	0.877270925	SEPTIC	-7825156.032	5109841.579		0	0	0	0	0	0	0	0	0	0	0	1958	0	20 - 30	MEP - Lewis Bay	Lewis Bay	Lewis Bay	Snows Creek	M_300401_823759	0.7			41.65769073	-70.29457237
995	1	995	0	3.265230668	3.265230668	SEPTIC	-7825172.994	5109880.579		0	0	0	0	0	0	0	0	0	0	0	1967	0	20 - 30	MEP - Lewis Bay	Lewis Bay	Lewis Bay	Snows Creek	M_300388_823788	0.7			41.65795248	-70.29472474
996	1	996	0	1.319120619	1.319120619	SEPTIC	-7825223.026	5109874.693		0	0	0	0	0	0	0	0	0	0	0	1956	0	50 - 100	MEP - Lewis Bay	Lewis Bay	Lewis Bay	Snows Creek	M_300351_823783	0.7			41.65791297	-70.29517419
997	1	997	0	5.585905831	5.585905831	SEPTIC	-7825296.797	5109857.611		0	0	0	0	0	0	0	0	0	0	0	1963	0	50 - 100	MEP - Lewis Bay	Lewis Bay	Lewis Bay	Snows Creek	M_300296_823770	0.7			41.65779833	-70.29583688
998	1	998	0	1.758827492	1.758827492	SEPTIC	-7825260.439	5109866.345		0	0	0	0	0	0	0	0	0	0	0	1958	0	50 - 100	MEP - Lewis Bay	Lewis Bay	Lewis Bay	Snows Creek	M_300323_823777	0.7			41.65785695	-70.29551028
999	1	999	0	2.736271125	2.736271125	SEPTIC	-7825547.617	5109985.972		0	0	0	0	0	0	0	0	0	0	0	1977	0	50 - 100	MEP - Lewis Bay	Lewis Bay	Lewis Bay	Stewarts Creek	M_300107_823863	1			41.65865982	-70.29809004
1000	1	1000	0	7.991497929	7.991497929	SEPTIC	-7825537.452	5110025.566		0	0	0	0	0	0	0	0	0	0	0	1973	0	50 - 100	MEP - Lewis Bay	Lewis Bay	Lewis Bay	Stewarts Creek	M_300114_823893	1			41.65892555	-70.29799873
1001	1	1001	0	5.219483436	10.17727586	SEPTIC	-7825240.305	5110085.965		0	0	0	0	0	0	0	0	0	0	0	1970	0	20 - 30	MEP - Lewis Bay	Lewis Bay	Lewis Bay	Snows Creek	M_300335_823941	0.7			41.65933092	-70.29532941
1002	1	1002	0	3.542083143	3.542083143	SEPTIC	-7825267.917	5110110.247		0	0	0	0	0	0	0	0	0	0	0	1940	0	20 - 30	MEP - Lewis Bay	Lewis Bay	Lewis Bay	Snows Creek	M_300315_823958	0.7			41.65949389	-70.29557746
1003	1	1003	0	4.213857533	4.213857533	SEPTIC	-7825281.948	5110055.982		0	0	0	0	0	0	0	0	0	0	0	1945	0	30 - 40	MEP - Lewis Bay	Lewis Bay	Lewis Bay	Snows Creek	M_300305_823918	0.7			41.65912969	-70.2957035
1004	1	1004	0	6.734029332	6.734029332	SEPTIC	-7825305.902	5110074.336		0	0	0	0	0	0	0	0	0	0	0	1940	0	30 - 40	MEP - Lewis Bay	Lewis Bay	Lewis Bay	Snows Creek	M_300287_823931	0.7			41.65925287	-70.29591868
1005	1	1005	0	2.996520912	2.996520912	SEPTIC	-7825257.752	5109919.41		0	0	0	0	0	0	0	0	0	0	0	1940	0	20 - 30	MEP - Lewis Bay	Lewis Bay	Lewis Bay	Snows Creek	M_300324_823816	0.7			41.65821309	-70.29548614
1006	1	1006	0	5.515471304	5.515471304	SEPTIC	-7825242.722	5109947.426		0	0	0	0	0	0	0	0	0	0	0	1940	0	20 - 30	MEP - Lewis Bay	Lewis Bay	Lewis Bay	Snows Creek	M_300335_823837	0.7			41.65840112	-70.29535113
1007	1	1007	0	4.93474674	4.93474674	SEPTIC	-7825487.859	5109998.467		0	0	0	0	0	0	0	0	0	0	0	1945	0	50 - 100	MEP - Lewis Bay	Lewis Bay	Lewis Bay	Stewarts Creek	M_300151_823873	1			41.65874368	-70.29755323
1008	1	1008	0	5.3509302	5.3509302	SEPTIC	-7825481.177	5110023.529		0	0	0	0	0	0	0	0	0	0	0	1945	0	50 - 100	MEP - Lewis Bay	Lewis Bay	Lewis Bay	Stewarts Creek	M_300156_823892	1			41.65891189	-70.2974932
1009	1	1009	0	25.52708466	25.52708466	SEPTIC	-7825474.242	5110050.751		0	0	0	0	0	0	0	0	0	0	0	1945	0	50 - 100	MEP - Lewis Bay	Lewis Bay	Lewis Bay	Stewarts Creek	M_300161_823912	1			41.65909459	-70.2974309
1010	1	1010	0	2.345103322	2.345103322	SEPTIC	-7825468.911	5110077.67		0	0	0	0	0	0	0	0	0	0	0	1945	0	50 - 100	MEP - Lewis Bay	Lewis Bay	Lewis Bay	Snows Creek	M_300165_823932	0.7			41.65927525	-70.29738301
1011	1	1011	0	0.65670507	0.65670507	SEPTIC	-7825526.274	5110069.101		0	0	0	0	0	0	0	0	0	0	0	1989	0	50 - 100	MEP - Lewis Bay	Lewis Bay	Lewis Bay	Stewarts Creek	M_300122_823925	1			41.65921774	-70.29789832
1012	1	1012	0	6.03724516	6.03724516	SEPTIC	-7825515.592	5110110.706		0	0	0	0	0	0	0	0	0	0	0	1945	0	50 - 100	MEP - Lewis Bay	Lewis Bay	Lewis Bay	Stewarts Creek	M_300129_823956	1			41.65949697	-70.29780236
1013	1	1013	0	3.159375309	3.159375309	SEPTIC	-7825492.66	5110200.016		0	0	0	0	0	0	0	0	0	0	0	1954	0	50 - 100	MEP - Lewis Bay	Lewis Bay	Lewis Bay	Snows Creek	M_300145_824023	0.7			41.66009636	-70.29759636
1014	1	1014	0	8.598712182	8.598712182	SEPTIC	-7825486.612	5110224.342		0	0	0	0	0	0	0	0	0	0	0	1990	0	50 - 100	MEP - Lewis Bay	Lewis Bay	Lewis Bay	Snows Creek	M_300150_824041	0.7			41.66025961	-70.29754202
1015	1	1015	0	6.991106631	6.991106631	SEPTIC	-7825773.161	5110067.941		0	0	0	0	0	0	0	0	0	0	0	1961	0	20 - 30	MEP - Lewis Bay	Lewis Bay	Lewis Bay	Stewarts Creek	M_299937_823922	1			41.65920995	-70.30011613
1016	1	1016	0	1.465689577	1.465689577	SEPTIC	-7825602.09	5110370.676		0	0	0	0	0	0	0	0	0	0	0	1960	0	50 - 100	MEP - Lewis Bay	Lewis Bay	Lewis Bay	Snows Creek	M_300062_824149	0.7			41.6612417	-70.29857938
1017	1	1017	0	5.724332068	5.724332068	SEPTIC	-7825505.436	5110328.919		0	0	0	0	0	0	0	0	0	0	0	1948	0	50 - 100	MEP - Lewis Bay	Lewis Bay	Lewis Bay	Snows Creek	M_300135_824119	0.7			41.66096146	-70.29771112
1018	1	1018	0	4.541602007	4.541602007	SEPTIC	-7825533.099	5110313.995		0	0	0	0	0	0	0	0	0	0	0	1961	0	50 - 100	MEP - Lewis Bay	Lewis Bay	Lewis Bay	Snows Creek	M_300114_824108	0.7			41.6608613	-70.29795962
1019	1	1019	0	3.460655945	3.460655945	SEPTIC	-7825545.952	5110365.598		0	0	0	0	0	0	0	0	0	0	0	1983	0	50 - 100	MEP - Lewis Bay	Lewis Bay	Lewis Bay	Snows Creek	M_300104_824146	0.7			41.66120762	-70.29807508
1020	1	1020	0	3.66920928	3.66920928	SEPTIC	-7825579.262	5110250.056		0	0	0	0	0	0	0	0	0	0	0	1945	0	50 - 100	MEP - Lewis Bay	Lewis Bay	Lewis Bay	Stewarts Creek	M_300080_824059	1			41.66043219	-70.29837431
1021	1	1021	0	6.130304816	6.130304816	SEPTIC	-7825636.303	5110289.078		0	0	0	0	0	0	0	0	0	0	0	1948	0	50 - 100	MEP - Lewis Bay	Lewis Bay	Lewis Bay	Stewarts Creek	M_300037_824088	1			41.66069408	-70.29888672
1022	1	1022	0	10.85308234	10.85308234	SEPTIC	-7825764.71	5110101.367		0	0	0	0	0	0	0	0	0	0	0	1950	0	30 - 40	MEP - Lewis Bay	Lewis Bay	Lewis Bay	Stewarts Creek	M_299943_823947	1			41.65943429	-70.30004022
1023	1	1023	0	5.09408555	5.09408555	SEPTIC	-7825629.113	5110436.423		0	0	0	0	0	0	0	0	0	0	0	1973	0	50 - 100	MEP - Lewis Bay	Lewis Bay	Lewis Bay	Snows Creek	M_300041_824198	0.7			41.66168294	-70.29882213
1024	1	1024	0	4.232585788	4.232585788	SEPTIC	-7825661.297	5110415.39		0	0	0	0	0	0	0	0	0	0	0	1973	0	50 - 100	MEP - Lewis Bay	Lewis Bay	Lewis Bay	Snows Creek	M_300017_824182	0.7			41.66154179	-70.29911124
1025	1	1025	0	11.53422732	11.53422732	SEPTIC	-7825696.202	5110406.011		0	0	0	0	0	0	0	0	0	0	0	1973	0	50 - 100	MEP - Lewis Bay	Lewis Bay	Lewis Bay	Stewarts Creek	M_299991_824174	1			41.66147884	-70.2994248
1026	1	1026	0	5.304400372	5.304400372	SEPTIC	-7825733.048	5110400.142		0	0	0	0	0	0	0	0	0	0	0	1973	0	50 - 100	MEP - Lewis Bay	Lewis Bay	Lewis Bay	Stewarts Creek	M_299964_824170	1			41.66143945	-70.2997558
1027	1	1027	0	16.02952569	16.02952569	SEPTIC	-7825799.197	5110303.707		0	0	0	0	0	0	0	0	0	0	0	1978	0	50 - 100	MEP - Lewis Bay	Lewis Bay	Lewis Bay	Stewarts Creek	M_299915_824097	1			41.66079226	-70.30035003
1028	1	1028	0	4.839102094	4.839102094	SEPTIC	-7825806.291	5110271.671		0	0	0	0	0	0	0	0	0	0	0	1978	0	40 - 50	MEP - Lewis Bay	Lewis Bay	Lewis Bay	Stewarts Creek	M_299910_824073	1			41.66057726	-70.30041375
1029	1	1029	0	5.432357399	5.432357399	SEPTIC	-7825812.993	5110241.506		0	0	0	0	0	0	0	0	0	0	0	1973	0	40 - 50	MEP - Lewis Bay	Lewis Bay	Lewis Bay	Stewarts Creek	M_299905_824051	1			41.66037481	-70.30047395
1030	1	1030	0	2.25669665	2.25669665	SEPTIC	-7825819.459	5110209.926		0	0	0	0	0	0	0	0	0	0	0	1973	0	40 - 50	MEP - Lewis Bay	Lewis Bay	Lewis Bay	Stewarts Creek	M_299901_824027	1			41.66016287	-70.30053204
1031	1	1031	0	4.885631922	4.885631922	SEPTIC	-7825840.639	5110082.843		0	0	0	0	0	0	0	0	0	0	0	1973	0	20-Oct	MEP - Lewis Bay	Lewis Bay	Lewis Bay	Stewarts Creek	M_299886_823932	1			41.65930997	-70.3007223
1032	1	1032	0	9.875955956	9.875955956	SEPTIC	-7825845.891	5110050.147		0	0	0	0	0	0	0	0	0	0	0	1973	0	20-Oct	MEP - Lewis Bay	Lewis Bay	Lewis Bay	Stewarts Creek	M_299883_823908	1			41.65909053	-70.30076948
1033	1	1033	0	6.894330188	6.894330188	SEPTIC	-7825608.269	5110084.018		0	0	0	0	0	0	0	0	0	0	0	1960	0	50 - 100	MEP - Lewis Bay	Lewis Bay	Lewis Bay	Stewarts Creek	M_300060_823935	1			41.65931786	-70.29863488
1034	1	1034	0	9.16954857	9.16954857	SEPTIC	-7825650.97	5109924.721		0	0	0	0	0	0	0	0	0	0	0	1973	0	40 - 50	MEP - Lewis Bay	Lewis Bay	Lewis Bay	Stewarts Creek	M_300030_823816	1			41.65824874	-70.29901848
1035	1	1035	0	2.617302815	2.617302815	SEPTIC	-7825640.078	5109964.07		0	0	0	0	0	0	0	0	0	0	0	1975	0	40 - 50	MEP - Lewis Bay	Lewis Bay	Lewis Bay	Stewarts Creek	M_300038_823846	1			41.65851283	-70.29892063
1036	1	1036	0	2.25928164	2.25928164	SEPTIC	-7825618.921	5110042.419		0	0	0	0	0	0	0	0	0	0	0	1975	0	40 - 50	MEP - Lewis Bay	Lewis Bay	Lewis Bay	Stewarts Creek	M_300053_823904	1			41.65903867	-70.29873058
1037	1	1037	0	10.37615161	10.37615161	SEPTIC	-7825630.013	5110000.805		0	0	0	0	0	0	0	0	0	0	0	1973	0	40 - 50	MEP - Lewis Bay	Lewis Bay	Lewis Bay	Stewarts Creek	M_300045_823873	1			41.65875937	-70.29883022
1038	1	1038	0	2.745259842	2.745259842	SEPTIC	-7825858.691	5109976.253		0	0	0	0	0	0	0	0	0	0	0	1973	0	20-Oct	MEP - Lewis Bay	Lewis Bay	Lewis Bay	Stewarts Creek	M_299874_823852	1			41.65859459	-70.30088447
1039	1	1039	0	4.304009074	4.304009074	SEPTIC	-7825850.484	5110016.216		0	0	0	0	0	0	0	0	0	0	0	1973	0	20-Oct	MEP - Lewis Bay	Lewis Bay	Lewis Bay	Stewarts Creek	M_299880_823882	1			41.65886281	-70.30081074
1040	1	1040	0	3.466472173	3.466472173	SEPTIC	-7825835.824	5110114.309		0	0	0	0	0	0	0	0	0	0	0	1973	0	20-Oct	MEP - Lewis Bay	Lewis Bay	Lewis Bay	Stewarts Creek	M_299890_823956	1			41.65952115	-70.30067905
1041	1	1041	0	7.095798743	7.095798743	SEPTIC	-7825831.342	5110145.758		0	0	0	0	0	0	0	0	0	0	0	1973	0	20 - 30	MEP - Lewis Bay	Lewis Bay	Lewis Bay	Stewarts Creek	M_299893_823979	1			41.65973222	-70.30063878
1042	1	1042	0	2.105474709	2.105474709	SEPTIC	-7825825.479	5110177.356		0	0	0	0	0	0	0	0	0	0	0	1973	0	20 - 30	MEP - Lewis Bay	Lewis Bay	Lewis Bay	Stewarts Creek	M_299897_824003	1			41.65994428	-70.30058612
1043	1	1043	0	1.352596245	1.352596245	SEPTIC	-7825792.389	5110335.658		0	0	0	0	0	0	0	0	0	0	0	1973	0	50 - 100	MEP - Lewis Bay	Lewis Bay	Lewis Bay	Stewarts Creek	M_299920_824121	1			41.66100669	-70.30028886
1044	1	1044	0	8.654547976	8.654547976	SEPTIC	-7825785.525	5110367.75		0	0	0	0	0	0	0	0	0	0	0	1973	0	50 - 100	MEP - Lewis Bay	Lewis Bay	Lewis Bay	Stewarts Creek	M_299925_824145	1			41.66122207	-70.3002272
1045	1	1045	0	6.190053345	6.190053345	SEPTIC	-7825779.516	5110399.355		0	0	0	0	0	0	0	0	0	0	0	1973	0	50 - 100	MEP - Lewis Bay	Lewis Bay	Lewis Bay	Stewarts Creek	M_299929_824169	1			41.66143418	-70.30017323
1046	1	1046	0	3.395514186	3.395514186	SEPTIC	-7825596.418	5110405.808		0	0	0	0	0	0	0	0	0	0	0	1950	0	50 - 100	MEP - Lewis Bay	Lewis Bay	Lewis Bay	Snows Creek	M_300066_824175	0.7			41.66147748	-70.29852843
1047	1	1047	0	9.178008539	16.26056914	SEPTIC	-7825642.483	5110204.419		0	0	0	0	0	0	0	0	0	0	0	1948	0	50 - 100	MEP - Lewis Bay	Lewis Bay	Lewis Bay	Stewarts Creek	M_300033_824025	1			41.66012591	-70.29894223
1048	1	1048	0	13.4843441	13.4843441	SEPTIC	-7825572.911	5110335.502		0	0	0	0	0	0	0	0	0	0	0	1986	0	50 - 100	MEP - Lewis Bay	Lewis Bay	Lewis Bay	Snows Creek	M_300084_824123	0.7			41.66100564	-70.29831726
1049	1	1049	0	2.309348823	2.309348823	SEPTIC	-7825708.223	5110333.569		0	0	0	0	0	0	0	0	0	0	0	1950	0	50 - 100	MEP - Lewis Bay	Lewis Bay	Lewis Bay	Stewarts Creek	M_299983_824120	1			41.66099267	-70.29953279
1050	1	1050	0	2.210166822	2.210166822	SEPTIC	-7825687.128	5110367.07		0	0	0	0	0	0	0	0	0	0	0	1949	0	50 - 100	MEP - Lewis Bay	Lewis Bay	Lewis Bay	Stewarts Creek	M_299998_824145	1			41.6612175	-70.29934329
1051	1	1051	0	1.023656212	1.023656212	SEPTIC	-7825717.348	5110295.899		0	0	0	0	0	0	0	0	0	0	0	1950	0	50 - 100	MEP - Lewis Bay	Lewis Bay	Lewis Bay	Stewarts Creek	M_299976_824092	1			41.66073986	-70.29961476
1052	1	1052	0	1.896090484	1.896090484	SEPTIC	-7825726.353	5110262.35		0	0	0	0	0	0	0	0	0	0	0	1964	0	50 - 100	MEP - Lewis Bay	Lewis Bay	Lewis Bay	Stewarts Creek	M_299970_824067	1			41.6605147	-70.29969565
1053	1	1053	0	3.12137595	3.12137595	SEPTIC	-7825732.954	5110232.476		0	0	0	0	0	0	0	0	0	0	0	1969	0	40 - 50	MEP - Lewis Bay	Lewis Bay	Lewis Bay	Stewarts Creek	M_299965_824045	1			41.6603142	-70.29975495
1054	1	1054	0	3.012806352	3.012806352	SEPTIC	-7825740.05	5110202.495		0	0	0	0	0	0	0	0	0	0	0	1968	0	40 - 50	MEP - Lewis Bay	Lewis Bay	Lewis Bay	Stewarts Creek	M_299960_824022	1			41.660113	-70.2998187
1055	1	1055	0	2.48436045	2.48436045	SEPTIC	-7825756.167	5110137.717		0	0	0	0	0	0	0	0	0	0	0	1984	0	40 - 50	MEP - Lewis Bay	Lewis Bay	Lewis Bay	Stewarts Creek	M_299949_823974	1			41.65967825	-70.29996347
1056	1	1056	0	1.209775523	1.209775523	SEPTIC	-7825747.912	5110172.501		0	0	0	0	0	0	0	0	0	0	0	1965	0	40 - 50	MEP - Lewis Bay	Lewis Bay	Lewis Bay	Stewarts Creek	M_299955_824000	1			41.65991169	-70.29988932
1057	1	1057	0	8.526590949	8.526590949	SEPTIC	-7825781.821	5110032.63		0	0	0	0	0	0	0	0	0	0	0	1966	0	20 - 30	MEP - Lewis Bay	Lewis Bay	Lewis Bay	Stewarts Creek	M_299931_823895	1			41.65897297	-70.30019393
1058	1	1058	0	5.711536366	5.711536366	SEPTIC	-7825798.802	5109961.844		0	0	0	0	0	0	0	0	0	0	0	1968	0	20-Oct	MEP - Lewis Bay	Lewis Bay	Lewis Bay	Stewarts Creek	M_299919_823842	1			41.65849789	-70.30034647
1059	1	1059	0	9.689836645	9.689836645	SEPTIC	-7825790.002	5109997.567		0	0	0	0	0	0	0	0	0	0	0	1967	0	20-Oct	MEP - Lewis Bay	Lewis Bay	Lewis Bay	Stewarts Creek	M_299925_823869	1			41.65873764	-70.30026742
1060	1	1060	0	9.63167436	9.63167436	SEPTIC	-7825714.325	5109937.165		0	0	0	0	0	0	0	0	0	0	0	1960	0	20 - 30	MEP - Lewis Bay	Lewis Bay	Lewis Bay	Stewarts Creek	M_299982_823825	1			41.65833225	-70.2995876
1061	1	1061	0	3.60550773	3.60550773	SEPTIC	-7825706.252	5109972.308		0	0	0	0	0	0	0	0	0	0	0	1976	0	40 - 50	MEP - Lewis Bay	Lewis Bay	Lewis Bay	Stewarts Creek	M_299988_823851	1			41.65856812	-70.29951508
1062	1	1062	0	2.221799279	2.221799279	SEPTIC	-7825696.108	5110008.033		0	0	0	0	0	0	0	0	0	0	0	1960	0	40 - 50	MEP - Lewis Bay	Lewis Bay	Lewis Bay	Stewarts Creek	M_299995_823878	1			41.65880789	-70.29942395
1063	1	1063	0	5.578344734	5.578344734	SEPTIC	-7825686.836	5110044.349		0	0	0	0	0	0	0	0	0	0	0	1962	0	40 - 50	MEP - Lewis Bay	Lewis Bay	Lewis Bay	Stewarts Creek	M_300002_823905	1			41.65905162	-70.29934066
1064	1	1064	0	5.397460028	5.397460028	SEPTIC	-7825675.427	5110084.644		0	0	0	0	0	0	0	0	0	0	0	1960	0	40 - 50	MEP - Lewis Bay	Lewis Bay	Lewis Bay	Stewarts Creek	M_300010_823935	1			41.65932205	-70.29923818
1065	1	1065	0	0.26754651	0.26754651	SEPTIC	-7825664.219	5110125.343		0	0	0	0	0	0	0	0	0	0	0	1957	0	40 - 50	MEP - Lewis Bay	Lewis Bay	Lewis Bay	Stewarts Creek	M_300018_823966	1			41.6595952	-70.29913749
1066	1	1066	0	3.734018683	3.734018683	SEPTIC	-7825654.28	5110162.283		0	0	0	0	0	0	0	0	0	0	0	1962	0	50 - 100	MEP - Lewis Bay	Lewis Bay	Lewis Bay	Stewarts Creek	M_300025_823993	1			41.65984312	-70.29904821
1067	1	1067	0	4.676247697	4.676247697	SEPTIC	-7825632.974	5110239.651		0	0	0	0	0	0	0	0	0	0	0	1985	0	50 - 100	MEP - Lewis Bay	Lewis Bay	Lewis Bay	Stewarts Creek	M_300040_824051	1			41.66036236	-70.29885681
1068	1	1068	0	2.72410992	2.72410992	SEPTIC	-7825605.727	5110278.032		0	0	0	0	0	0	0	0	0	0	0	1945	0	50 - 100	MEP - Lewis Bay	Lewis Bay	Lewis Bay	Stewarts Creek	M_300060_824080	1			41.66061994	-70.29861206
1069	1	1069	0	2.284435585	2.284435585	SEPTIC	-7825580.019	5110186.745		0	0	0	0	0	0	0	0	0	0	0	1948	0	50 - 100	MEP - Lewis Bay	Lewis Bay	Lewis Bay	Stewarts Creek	M_300080_824012	1			41.66000729	-70.29838111
1070	1	1070	0	7.988008192	7.988008192	SEPTIC	-7825551.372	5110233.759		0	0	0	0	0	0	0	0	0	0	0	1986	0	50 - 100	MEP - Lewis Bay	Lewis Bay	Lewis Bay	Snows Creek	M_300101_824048	0.7			41.66032282	-70.29812378
1071	1	1071	0	1.798507095	1.798507095	SEPTIC	-7825598.229	5110120.373		0	0	0	0	0	0	0	0	0	0	0	1963	0	50 - 100	MEP - Lewis Bay	Lewis Bay	Lewis Bay	Stewarts Creek	M_300067_823963	1			41.65956185	-70.2985447
1072	1	1072	0	5.05790307	5.05790307	SEPTIC	-7825589.933	5110150.723		0	0	0	0	0	0	0	0	0	0	0	1964	0	50 - 100	MEP - Lewis Bay	Lewis Bay	Lewis Bay	Stewarts Creek	M_300073_823985	1			41.65976554	-70.29847017
1073	1	1073	0	3.485973645	3.485973645	SEPTIC	-7826260.794	5109328.813		0	0	0	0	0	0	0	0	0	0	0	1986	0	< 10	MEP - Lewis Bay	Lewis Bay	Lewis Bay	Fawcetts Pond	M_299580_823366	0.5			41.65424917	-70.30449662
1074	1	1074	0	5.513784597	5.513784597	SEPTIC	-7826180.511	5109346.444		0	0	0	0	0	0	0	0	0	0	0	1945	0	< 10	MEP - Lewis Bay	Lewis Bay	Lewis Bay	Fawcetts Pond	M_299640_823380	0.5			41.65436751	-70.30377542
1075	1	1075	0	0.68797674	0.68797674	SEPTIC	-7826219.88	5109337.82		0	0	0	0	0	0	0	0	0	0	0	1972	0	< 10	MEP - Lewis Bay	Lewis Bay	Lewis Bay	Fawcetts Pond	M_299610_823373	0.5			41.65430962	-70.30412908
1076	1	1076	0	8.840667287	8.840667287	SEPTIC	-7826187.468	5109665.4		0	0	0	0	0	0	0	0	0	0	0	1982	0	< 10	MEP - Lewis Bay	Lewis Bay	Lewis Bay	Stewarts Creek	M_299631_823617	1			41.65650828	-70.30383792
1077	1	1077	0	2.663303895	2.663303895	SEPTIC	-7826196.166	5109618.98		0	0	0	0	0	0	0	0	0	0	0	1963	0	< 10	MEP - Lewis Bay	Lewis Bay	Lewis Bay	Fawcetts Pond	M_299625_823583	0.5			41.65619672	-70.30391606
1078	1	1078	0	4.210949418	4.210949418	SEPTIC	-7826152.222	5109613.626		0	0	0	0	0	0	0	0	0	0	0	1974	0	< 10	MEP - Lewis Bay	Lewis Bay	Lewis Bay	Stewarts Creek	M_299658_823579	1			41.65616079	-70.3035213
1079	1	1079	0	7.87517336	7.87517336	SEPTIC	-7826157.436	5109572.599		0	0	0	0	0	0	0	0	0	0	0	1973	0	< 10	MEP - Lewis Bay	Lewis Bay	Lewis Bay	Stewarts Creek	M_299655_823548	1			41.65588542	-70.30356814
1080	1	1080	0	2.347112565	2.347112565	SEPTIC	-7826212.91	5109531.63		0	0	0	0	0	0	0	0	0	0	0	2003	0	< 10	MEP - Lewis Bay	Lewis Bay	Lewis Bay	Fawcetts Pond	M_299614_823517	0.5			41.65561045	-70.30406646
1081	1	1081	0	2.070300375	2.070300375	SEPTIC	-7826204.89	5109574.68		0	0	0	0	0	0	0	0	0	0	0	1970	0	< 10	MEP - Lewis Bay	Lewis Bay	Lewis Bay	Fawcetts Pond	M_299619_823549	0.5			41.65589939	-70.30399442
1082	1	1082	0	1.964794683	1.964794683	SEPTIC	-7826163.152	5109530.341		0	0	0	0	0	0	0	0	0	0	0	1973	0	< 10	MEP - Lewis Bay	Lewis Bay	Lewis Bay	Fawcetts Pond	M_299651_823517	0.5			41.6556018	-70.30361948
1083	1	1083	0	1.09566666	1.09566666	SEPTIC	-7826169.106	5109490.612		0	0	0	0	0	0	0	0	0	0	0	1973	0	< 10	MEP - Lewis Bay	Lewis Bay	Lewis Bay	Fawcetts Pond	M_299647_823487	0.5			41.65533514	-70.30367297
1084	1	1084	0	0	0	SEPTIC	-7826210.122	5109828.918		0	0	0	0	0	0	0	0	0	0	0		0	< 10	MEP - Lewis Bay	Lewis Bay	Lewis Bay	Stewarts Creek	M_299613_823739	1			41.65760575	-70.30404142
1085	1	1085	0	9.65599677	9.65599677	SEPTIC	-7826080.114	5109880.2		0	0	0	0	0	0	0	0	0	0	0	1962	0	20-Oct	MEP - Lewis Bay	Lewis Bay	Lewis Bay	Stewarts Creek	M_299709_823778	1			41.65794993	-70.30287354
1086	1	1086	0	8.631283062	8.631283062	SEPTIC	-7826207.397	5109776.397		0	0	0	0	0	0	0	0	0	0	0	1986	0	< 10	MEP - Lewis Bay	Lewis Bay	Lewis Bay	Stewarts Creek	M_299615_823700	1			41.65725325	-70.30401694
1087	1	1087	0	5.571946882	5.571946882	SEPTIC	-7825941.837	5109904.387		0	0	0	0	0	0	0	0	0	0	0	1973	0	20-Oct	MEP - Lewis Bay	Lewis Bay	Lewis Bay	Stewarts Creek	M_299813_823798	1			41.65811226	-70.30163138
1088	1	1088	0	4.141154677	4.141154677	SEPTIC	-7825978.877	5109901.395		0	0	0	0	0	0	0	0	0	0	0	1974	0	20-Oct	MEP - Lewis Bay	Lewis Bay	Lewis Bay	Stewarts Creek	M_299785_823795	1			41.65809219	-70.30196411
1089	1	1089	0	5.316032829	5.316032829	SEPTIC	-7826016.056	5109890.949		0	0	0	0	0	0	0	0	0	0	0	1974	0	20-Oct	MEP - Lewis Bay	Lewis Bay	Lewis Bay	Stewarts Creek	M_299757_823787	1			41.65802208	-70.3022981
1090	1	1090	0	2.94301161	2.94301161	SEPTIC	-7825870.933	5109909.375		0	0	0	0	0	0	0	0	0	0	0	1973	0	20-Oct	MEP - Lewis Bay	Lewis Bay	Lewis Bay	Stewarts Creek	M_299866_823802	1			41.65814575	-70.30099444
1091	1	1091	0	2.756892299	2.756892299	SEPTIC	-7825882.224	5109869.883		0	0	0	0	0	0	0	0	0	0	0	1973	0	20-Oct	MEP - Lewis Bay	Lewis Bay	Lewis Bay	Stewarts Creek	M_299857_823773	1			41.65788069	-70.30109587
1092	1	1092	0	10.92287708	10.92287708	SEPTIC	-7825974.388	5109863.676		0	0	0	0	0	0	0	0	0	0	0	1973	0	20-Oct	MEP - Lewis Bay	Lewis Bay	Lewis Bay	Stewarts Creek	M_299789_823767	1			41.65783904	-70.30192379
1093	1	1093	0	3.466472173	3.466472173	SEPTIC	-7825972.207	5109359.229		0	0	0	0	0	0	0	0	0	0	0	1976	0	< 10	MEP - Lewis Bay	Lewis Bay	Lewis Bay	Stewarts Creek	M_299796_823391	1			41.65445332	-70.3019042
1094	1	1094	0	9.643306817	9.643306817	SEPTIC	-7825967.076	5109391.986		0	0	0	0	0	0	0	0	0	0	0	1979	0	20-Oct	MEP - Lewis Bay	Lewis Bay	Lewis Bay	Stewarts Creek	M_299799_823416	1			41.65467318	-70.3018581
1095	1	1095	0	2.182616266	2.182616266	SEPTIC	-7825951.43	5109487.404		0	0	0	0	0	0	0	0	0	0	0	1974	0	20-Oct	MEP - Lewis Bay	Lewis Bay	Lewis Bay	Stewarts Creek	M_299810_823487	1			41.65531361	-70.30171755
1096	1	1096	0	11.13226131	11.13226131	SEPTIC	-7825945.978	5109519.944		0	0	0	0	0	0	0	0	0	0	0	1974	0	20-Oct	MEP - Lewis Bay	Lewis Bay	Lewis Bay	Stewarts Creek	M_299813_823511	1			41.65553201	-70.30166858
1097	1	1097	0	5.246238087	5.246238087	SEPTIC	-7825935.606	5109584.485		0	0	0	0	0	0	0	0	0	0	0	1973	0	20-Oct	MEP - Lewis Bay	Lewis Bay	Lewis Bay	Stewarts Creek	M_299821_823560	1			41.6559652	-70.3015754
1098	1	1098	0	6.15356973	6.15356973	SEPTIC	-7825930.265	5109617.833		0	0	0	0	0	0	0	0	0	0	0	1974	0	20-Oct	MEP - Lewis Bay	Lewis Bay	Lewis Bay	Stewarts Creek	M_299824_823584	1			41.65618902	-70.30152742
1099	1	1099	0	5.409092485	5.409092485	SEPTIC	-7825924.747	5109651.401		0	0	0	0	0	0	0	0	0	0	0	1975	0	20-Oct	MEP - Lewis Bay	Lewis Bay	Lewis Bay	Stewarts Creek	M_299828_823610	1			41.65641432	-70.30147786
1100	1	1100	0	10.06819761	10.06819761	SEPTIC	-7825920.067	5109681.556		0	0	0	0	0	0	0	0	0	0	0	1973	0	20-Oct	MEP - Lewis Bay	Lewis Bay	Lewis Bay	Stewarts Creek	M_299831_823632	1			41.65661671	-70.30143582
1101	1	1101	0	10.59716829	10.59716829	SEPTIC	-7825915.378	5109711.783		0	0	0	0	0	0	0	0	0	0	0	1973	0	20-Oct	MEP - Lewis Bay	Lewis Bay	Lewis Bay	Stewarts Creek	M_299834_823655	1			41.65681959	-70.30139369
1102	1	1102	0	4.513393299	4.513393299	SEPTIC	-7825909.807	5109743.442		0	0	0	0	0	0	0	0	0	0	0	1974	0	20-Oct	MEP - Lewis Bay	Lewis Bay	Lewis Bay	Stewarts Creek	M_299838_823678	1			41.65703207	-70.30134364
1103	1	1103	0	3.52531872	3.52531872	SEPTIC	-7825896.095	5109807.623		0	0	0	0	0	0	0	0	0	0	0	1973	0	20-Oct	MEP - Lewis Bay	Lewis Bay	Lewis Bay	Stewarts Creek	M_299848_823726	1			41.65746283	-70.30122047
1104	1	1104	0	3.989932736	3.989932736	SEPTIC	-7825888.903	5109838.557		0	0	0	0	0	0	0	0	0	0	0	1974	0	20-Oct	MEP - Lewis Bay	Lewis Bay	Lewis Bay	Stewarts Creek	M_299853_823749	1			41.65767045	-70.30115586
1105	1	1105	0	2.75107607	2.75107607	SEPTIC	-7826078.246	5109225.116		0	0	0	0	0	0	0	0	0	0	0	1974	0	< 10	MEP - Lewis Bay	Lewis Bay	Lewis Bay	Fawcetts Pond	M_299718_823290	0.5			41.65355316	-70.30285676
1106	1	1106	0	3.699121312	3.699121312	SEPTIC	-7826074.356	5109259.199		0	0	0	0	0	0	0	0	0	0	0	1975	0	< 10	MEP - Lewis Bay	Lewis Bay	Lewis Bay	Stewarts Creek	M_299720_823316	1			41.65378192	-70.30282181
1107	1	1107	0	7.165593485	7.165593485	SEPTIC	-7826068.819	5109291.546		0	0	0	0	0	0	0	0	0	0	0	1975	0	< 10	MEP - Lewis Bay	Lewis Bay	Lewis Bay	Stewarts Creek	M_299724_823340	1			41.65399903	-70.30277208
1108	1	1108	0	1.198143067	1.198143067	SEPTIC	-7826064.82	5109323.189		0	0	0	0	0	0	0	0	0	0	0	1974	0	< 10	MEP - Lewis Bay	Lewis Bay	Lewis Bay	Stewarts Creek	M_299727_823363	1			41.65421142	-70.30273616
1109	1	1109	0	5.097465085	5.097465085	SEPTIC	-7826056.269	5109388.524		0	0	0	0	0	0	0	0	0	0	0	1974	0	< 10	MEP - Lewis Bay	Lewis Bay	Lewis Bay	Stewarts Creek	M_299732_823412	1			41.65464994	-70.30265934
1110	1	1110	0	9.678204188	9.678204188	SEPTIC	-7826051.015	5109421.433		0	0	0	0	0	0	0	0	0	0	0	1974	0	< 10	MEP - Lewis Bay	Lewis Bay	Lewis Bay	Stewarts Creek	M_299736_823437	1			41.65487083	-70.30261214
1111	1	1111	0	8.212514611	8.212514611	SEPTIC	-7826042.061	5109485.225		0	0	0	0	0	0	0	0	0	0	0	1974	0	20-Oct	MEP - Lewis Bay	Lewis Bay	Lewis Bay	Stewarts Creek	M_299742_823484	1			41.65529899	-70.3025317
1112	1	1112	0	3.838710796	3.838710796	SEPTIC	-7826037.998	5109517.483		0	0	0	0	0	0	0	0	0	0	0	1974	0	20-Oct	MEP - Lewis Bay	Lewis Bay	Lewis Bay	Stewarts Creek	M_299745_823509	1			41.65551549	-70.3024952
1113	1	1113	0	8.305574267	8.305574267	SEPTIC	-7826033.618	5109550.694		0	0	0	0	0	0	0	0	0	0	0	1974	0	20-Oct	MEP - Lewis Bay	Lewis Bay	Lewis Bay	Stewarts Creek	M_299748_823533	1			41.6557384	-70.30245586
1114	1	1114	0	0.668866275	0.668866275	SEPTIC	-7826019.853	5109647.437		0	0	0	0	0	0	0	0	0	0	0	1974	0	20-Oct	MEP - Lewis Bay	Lewis Bay	Lewis Bay	Stewarts Creek	M_299757_823606	1			41.65638771	-70.30233221
1115	1	1115	0	5.651047589	5.651047589	SEPTIC	-7825336.763	5110104.939		0	0	0	0	0	0	0	0	0	0	0	1950	0	30 - 40	MEP - Lewis Bay	Lewis Bay	Lewis Bay	Snows Creek	M_300263_823954	0.7			41.65945826	-70.29619591
1116	1	1116	0	3.11051899	3.11051899	SEPTIC	-7825358.513	5110126.531		0	0	0	0	0	0	0	0	0	0	0	1940	0	30 - 40	MEP - Lewis Bay	Lewis Bay	Lewis Bay	Snows Creek	M_300247_823970	0.7			41.65960318	-70.29639129
1117	1	1117	0	4.814263377	4.814263377	SEPTIC	-7825395.202	5110154.82		0	0	0	0	0	0	0	0	0	0	0	1945	0	50 - 100	MEP - Lewis Bay	Lewis Bay	Lewis Bay	Snows Creek	M_300219_823990	0.7			41.65979303	-70.29672088
1118	1	1118	0	3.843363778	3.843363778	SEPTIC	-7825439.405	5110162.399		0	0	0	0	0	0	0	0	0	0	0	1945	0	50 - 100	MEP - Lewis Bay	Lewis Bay	Lewis Bay	Snows Creek	M_300186_823996	0.7			41.6598439	-70.29711796
1119	1	1119	0	1.726256612	6.684049035	SEPTIC	-7825460.533	5110107.463		0	0	0	0	0	0	0	0	0	0	0	1940	0	50 - 100	MEP - Lewis Bay	Lewis Bay	Lewis Bay	Snows Creek	M_300170_823954	0.7			41.6594752	-70.29730775
1120	1	1120	0	2.535875617	2.535875617	SEPTIC	-7825496.399	5109971.265		0	0	0	0	0	0	0	0	0	0	0	1945	0	50 - 100	MEP - Lewis Bay	Lewis Bay	Lewis Bay	Stewarts Creek	M_300145_823852	1			41.65856112	-70.29762994
1121	1	1121	0	4.641350326	4.641350326	SEPTIC	-7825507.902	5109913.303		0	0	0	0	0	0	0	0	0	0	0	1940	0	50 - 100	MEP - Lewis Bay	Lewis Bay	Lewis Bay	Stewarts Creek	M_300137_823809	1			41.6581721	-70.29773327
1122	1	1122	0	4.066706952	4.066706952	SEPTIC	-7825427.379	5109885.161		0	0	0	0	0	0	0	0	0	0	0	1945	0	50 - 100	MEP - Lewis Bay	Lewis Bay	Lewis Bay	Stewarts Creek	M_300198_823789	1			41.65798323	-70.29700993
1123	1	1123	0	4.722777524	4.722777524	SEPTIC	-7825478.469	5109880.629		0	0	0	0	0	0	0	0	0	0	0	1946	0	50 - 100	MEP - Lewis Bay	Lewis Bay	Lewis Bay	Stewarts Creek	M_300159_823785	1			41.65795282	-70.29746887
1124	1	1124	0	2.977908981	2.977908981	SEPTIC	-7825400.026	5109891.935		0	0	0	0	0	0	0	0	0	0	0	1940	0	50 - 100	MEP - Lewis Bay	Lewis Bay	Lewis Bay	Stewarts Creek	M_300218_823794	1			41.65802869	-70.29676421
1125	1	1125	0	5.81305599	5.81305599	SEPTIC	-7825373.863	5109896.029		0	0	0	0	0	0	0	0	0	0	0	1945	0	50 - 100	MEP - Lewis Bay	Lewis Bay	Lewis Bay	Stewarts Creek	M_300238_823798	1			41.65805617	-70.29652918
1126	1	1126	0	1.183285247	1.183285247	SEPTIC	-7825347.879	5109900.429		0	0	0	0	0	0	0	0	0	0	0	1991	0	50 - 100	MEP - Lewis Bay	Lewis Bay	Lewis Bay	Snows Creek	M_300257_823801	0.7			41.6580857	-70.29629577
1127	1	1127	0	1.547116775	1.547116775	SEPTIC	-7826238.628	5110386.199		0	0	0	0	0	0	0	0	0	0	0	1972	0	20 - 30	MEP - Lewis Bay	Lewis Bay	Lewis Bay	Stewarts Creek	M_299585_824154	1			41.66134588	-70.30429749
1128	1	1128	0	9.48045242	9.48045242	SEPTIC	-7826283.679	5110357.438		0	0	0	0	0	0	0	0	0	0	0	1972	0	20 - 30	MEP - Lewis Bay	Lewis Bay	Lewis Bay	Stewarts Creek	M_299552_824132	1			41.66115286	-70.30470219
1129	1	1129	0	10.07370772	10.07370772	SEPTIC	-7826313.253	5110336.255		0	0	0	0	0	0	0	0	0	0	0	1972	0	20 - 30	MEP - Lewis Bay	Lewis Bay	Lewis Bay	Stewarts Creek	M_299530_824116	1			41.6610107	-70.30496786
1130	1	1130	0	3.786364739	3.786364739	SEPTIC	-7826403.788	5110341.737		0	0	0	0	0	0	0	0	0	0	0	1972	0	< 10	MEP - Lewis Bay	Lewis Bay	Lewis Bay	Fawcetts Pond	M_299462_824119	0.5			41.66104749	-70.30578116
1131	1	1131	0	4.019013878	4.019013878	SEPTIC	-7826415.963	5110291.909		0	0	0	0	0	0	0	0	0	0	0	1972	0	< 10	MEP - Lewis Bay	Lewis Bay	Lewis Bay	Fawcetts Pond	M_299454_824082	0.5			41.66071308	-70.30589053
1132	1	1132	0	2.884849325	2.884849325	SEPTIC	-7826289.459	5110203.329		0	0	0	0	0	0	0	0	0	0	0	1972	0	20-Oct	MEP - Lewis Bay	Lewis Bay	Lewis Bay	Stewarts Creek	M_299549_824017	1			41.6601186	-70.30475412
1133	1	1133	0	5.106648604	5.106648604	SEPTIC	-7826332.682	5110212.328		0	0	0	0	0	0	0	0	0	0	0	1972	0	< 10	MEP - Lewis Bay	Lewis Bay	Lewis Bay	Stewarts Creek	M_299517_824023	1			41.66017899	-70.3051424
1134	1	1134	0	5.758066193	5.758066193	SEPTIC	-7826168.899	5110257.237		0	0	0	0	0	0	0	0	0	0	0	1988	0	20-Oct	MEP - Lewis Bay	Lewis Bay	Lewis Bay	Stewarts Creek	M_299639_824059	1			41.66048039	-70.30367111
1135	1	1135	0	11.81857627	11.81857627	SEPTIC	-7826202.9	5110214.37		0	0	0	0	0	0	0	0	0	0	0	1969	0	20-Oct	MEP - Lewis Bay	Lewis Bay	Lewis Bay	Stewarts Creek	M_299614_824026	1			41.66019269	-70.30397654
1136	1	1136	0	6.83988469	6.83988469	SEPTIC	-7826161.381	5110522.998		0	0	0	0	0	0	0	0	0	0	0	1930	0	20-Oct	MEP - Lewis Bay	Lewis Bay	Lewis Bay	Stewarts Creek	M_299642_824257	1			41.66226396	-70.30360358
1137	1	1137	0	14.55453014	14.55453014	SEPTIC	-7826123.469	5110529.235		0	0	0	0	0	0	0	0	0	0	0	1972	0	20 - 30	MEP - Lewis Bay	Lewis Bay	Lewis Bay	Stewarts Creek	M_299670_824262	1			41.66230582	-70.303263
1138	1	1138	0	6.68866275	6.68866275	SEPTIC	-7826096.327	5110556.123		0	0	0	0	0	0	0	0	0	0	0	1955	0	20 - 30	MEP - Lewis Bay	Lewis Bay	Lewis Bay	Stewarts Creek	M_299690_824282	1			41.66248626	-70.30301919
1139	1	1139	0	4.071359935	4.071359935	SEPTIC	-7825866.146	5110487.898		0	0	0	0	0	0	0	0	0	0	0	1973	0	50 - 100	MEP - Lewis Bay	Lewis Bay	Lewis Bay	Stewarts Creek	M_299863_824234	1			41.6620284	-70.30095143
1140	1	1140	0	1.98915014	1.98915014	SEPTIC	-7825838.303	5110469.46		0	0	0	0	0	0	0	0	0	0	0	1973	0	50 - 100	MEP - Lewis Bay	Lewis Bay	Lewis Bay	Stewarts Creek	M_299884_824220	1			41.66190466	-70.30070131
1141	1	1141	0	3.308658507	3.308658507	SEPTIC	-7825679.609	5110491.91		0	0	0	0	0	0	0	0	0	0	0	1973	0	50 - 100	MEP - Lewis Bay	Lewis Bay	Lewis Bay	Snows Creek	M_300003_824239	0.7			41.66205532	-70.29927574
1142	1	1142	0	0	0	SEPTIC	-7826465.269	5109901.568		0	0	0	0	0	0	0	0	0	0	0		0	< 10	MEP - Lewis Bay	Lewis Bay	Lewis Bay	Fawcetts Pond	M_299421_823790	0.5			41.65809334	-70.30633345
1143	1	1143	0	0	0	SEPTIC	-7826432.16	5109987.716		0	0	0	0	0	0	0	0	0	0	0		0	< 10	MEP - Lewis Bay	Lewis Bay	Lewis Bay	Fawcetts Pond	M_299445_823855	0.5			41.65867153	-70.30603602
1144	1	1144	0	0	0	SEPTIC	-7826399.392	5110072.661		0	0	0	0	0	0	0	0	0	0	0		0	< 10	MEP - Lewis Bay	Lewis Bay	Lewis Bay	Fawcetts Pond	M_299468_823919	0.5			41.65924164	-70.30574167
1145	1	1145	0	1.613639888	1.613639888	SEPTIC	-7826320.498	5110116.368		0	0	0	0	0	0	0	0	0	0	0	1984	0	< 10	MEP - Lewis Bay	Lewis Bay	Lewis Bay	Fawcetts Pond	M_299527_823952	0.5			41.65953497	-70.30503294
1146	1	1146	0	0	0	SEPTIC	-7826388.536	5110099.198		0	0	0	0	0	0	0	0	0	0	0		0	< 10	MEP - Lewis Bay	Lewis Bay	Lewis Bay	Fawcetts Pond	M_299476_823938	0.5			41.65941973	-70.30564414
1147	1	1147	0	3.547899372	3.547899372	SEPTIC	-7826484.491	5110206.441		0	0	0	0	0	0	0	0	0	0	0	1978	0	< 10	MEP - Lewis Bay	Lewis Bay	Lewis Bay	Fawcetts Pond	M_299403_824017	0.5			41.66013948	-70.30650612
1148	1	1148	0	3.177114806	3.177114806	SEPTIC	-7826516.93	5109969.235		0	0	0	0	0	0	0	0	0	0	0	2006	0	< 10	MEP - Lewis Bay	Lewis Bay	Lewis Bay	Fawcetts Pond	M_299382_823840	0.5			41.65854749	-70.30679752
1149	1	1149	0	0	0	SEWERED	-7825784.008	5110561.932		0	0	0	0	0	0	0	0	0	0	0	1975	0	50 - 100	MEP - Lewis Bay	Lewis Bay	Lewis Bay	Stewarts Creek	M_299924_824290	1			41.66252525	-70.30021357
1150	1	1150	0	3.30784776	20.66265655	SEPTIC	-7825887.205	5110582.342		0	0	0	0	0	0	0	0	0	0	0	1975	0	50 - 100	MEP - Lewis Bay	Lewis Bay	Lewis Bay	Stewarts Creek	M_299846_824304	1			41.66266222	-70.30114061
1151	1	1151	0	11.94653329	11.94653329	SEPTIC	-7825901.197	5110494.017		0	0	0	0	0	0	0	0	0	0	0	1957	0	50 - 100	MEP - Lewis Bay	Lewis Bay	Lewis Bay	Stewarts Creek	M_299837_824238	1			41.66206946	-70.3012663
1152	1	1152	0	0.26754651	0.26754651	SEPTIC	-7826106.073	5110284.151		0	0	0	0	0	0	0	0	0	0	0	1978	0	20-Oct	MEP - Lewis Bay	Lewis Bay	Lewis Bay	Stewarts Creek	M_299686_824079	1			41.66066102	-70.30310674
1153	1	1153	0	2.55914053	2.55914053	SEPTIC	-7826062.799	5110273.042		0	0	0	0	0	0	0	0	0	0	0	1978	0	20-Oct	MEP - Lewis Bay	Lewis Bay	Lewis Bay	Stewarts Creek	M_299718_824071	1			41.66058645	-70.302718
1154	1	1154	0	3.705519164	3.705519164	SEPTIC	-7826076.567	5110219.167		0	0	0	0	0	0	0	0	0	0	0	1978	0	20-Oct	MEP - Lewis Bay	Lewis Bay	Lewis Bay	Stewarts Creek	M_299708_824031	1			41.66022489	-70.30284168
1155	1	1155	0	0.44591085	0.44591085	SEPTIC	-7826170.708	5110061.647		0	0	0	0	0	0	0	0	0	0	0	1989	0	20-Oct	MEP - Lewis Bay	Lewis Bay	Lewis Bay	Stewarts Creek	M_299640_823913	1			41.65916771	-70.30368736
1156	1	1156	0	0	0	SEPTIC	-7826134.849	5110132.303		0	0	0	0	0	0	0	0	0	0	0		0	20-Oct	MEP - Lewis Bay	Lewis Bay	Lewis Bay	Stewarts Creek	M_299666_823966	1			41.65964191	-70.30336523
1157	1	1157	0	6.61222089	6.61222089	SEPTIC	-7825978.657	5110421.355		0	0	0	0	0	0	0	0	0	0	0	1977	0	30 - 40	MEP - Lewis Bay	Lewis Bay	Lewis Bay	Stewarts Creek	M_299780_824183	1			41.66158182	-70.30196214
1158	1	1158	0	6.42111624	13.50367684	SEPTIC	-7825968.411	5110459.001		0	0	0	0	0	0	0	0	0	0	0	1976	0	50 - 100	MEP - Lewis Bay	Lewis Bay	Lewis Bay	Stewarts Creek	M_299787_824211	1			41.66183447	-70.3018701
1159	1	1159	0	3.408309888	3.408309888	SEPTIC	-7826000.091	5110342.078		0	0	0	0	0	0	0	0	0	0	0	1978	0	20 - 30	MEP - Lewis Bay	Lewis Bay	Lewis Bay	Stewarts Creek	M_299764_824124	1			41.66104977	-70.30215469
1160	1	1160	0	12.80401155	12.80401155	SEPTIC	-7825989.102	5110382.762		0	0	0	0	0	0	0	0	0	0	0	1978	0	20 - 30	MEP - Lewis Bay	Lewis Bay	Lewis Bay	Stewarts Creek	M_299772_824154	1			41.66132281	-70.30205596
1161	1	1161	0	0	0	SEPTIC	-7826120.236	5110183.225		0	0	0	0	0	0	0	0	0	0	0		0	20-Oct	MEP - Lewis Bay	Lewis Bay	Lewis Bay	Stewarts Creek	M_299676_824004	1			41.65998367	-70.30323396
1162	1	1162	0	11.52776484	11.52776484	SEPTIC	-7826117.596	5110229.501		0	0	0	0	0	0	0	0	0	0	0	1978	0	20-Oct	MEP - Lewis Bay	Lewis Bay	Lewis Bay	Stewarts Creek	M_299678_824038	1			41.66029424	-70.30321025
1163	1	1163	0	0	7.082560603	SEPTIC	-7826066.797	5110154.127		0	0	0	0	0	0	0	0	0	0	0		0	20-Oct	MEP - Lewis Bay	Lewis Bay	Lewis Bay	Stewarts Creek	M_299716_823983	1			41.65978838	-70.30275391
1164	1	1164	0	6.237178014	6.237178014	SEPTIC	-7826037.987	5110208.921		0	0	0	0	0	0	0	0	0	0	0	1978	0	20-Oct	MEP - Lewis Bay	Lewis Bay	Lewis Bay	Stewarts Creek	M_299737_824024	1			41.66015612	-70.30249511
1165	1	1165	0	0	7.082560603	SEPTIC	-7825936.576	5110549.573		0	0	0	0	0	0	0	0	0	0	0		0	50 - 100	MEP - Lewis Bay	Lewis Bay	Lewis Bay	Stewarts Creek	M_299810_824279	1			41.66244231	-70.30158412
1166	1	1166	0	11.07409902	11.07409902	SEPTIC	-7825953.604	5110500.354		0	0	0	0	0	0	0	0	0	0	0	1978	0	50 - 100	MEP - Lewis Bay	Lewis Bay	Lewis Bay	Stewarts Creek	M_299797_824242	1			41.66211199	-70.30173708
1167	1	1167	0	2.628935272	2.628935272	SEPTIC	-7826100.255	5109738.762		0	0	0	0	0	0	0	0	0	0	0	1989	0	20-Oct	MEP - Lewis Bay	Lewis Bay	Lewis Bay	Stewarts Creek	M_299696_823673	1			41.65700066	-70.30305447
1168	1	1168	0	2.815054583	2.815054583	SEPTIC	-7826084.056	5109780.296		0	0	0	0	0	0	0	0	0	0	0	1961	0	20-Oct	MEP - Lewis Bay	Lewis Bay	Lewis Bay	Stewarts Creek	M_299707_823704	1			41.65727942	-70.30290895
1169	1	1169	0	13.94731589	13.94731589	SEPTIC	-7826077.91	5109824.806		0	0	0	0	0	0	0	0	0	0	0	1984	0	20-Oct	MEP - Lewis Bay	Lewis Bay	Lewis Bay	Stewarts Creek	M_299712_823737	1			41.65757815	-70.30285374
1170	1	1170	0	0	7.082560603	SEPTIC	-7826187.967	5109873.133		0	0	0	0	0	0	0	0	0	0	0		0	20-Oct	MEP - Lewis Bay	Lewis Bay	Lewis Bay	Stewarts Creek	M_299629_823772	1			41.6579025	-70.3038424
1171	1	1171	0	0	7.082560603	SEPTIC	-7826137.826	5109888.596		0	0	0	0	0	0	0	0	0	0	0		0	20-Oct	MEP - Lewis Bay	Lewis Bay	Lewis Bay	Stewarts Creek	M_299666_823784	1			41.65800629	-70.30339198
1172	1	1172	0	0	0	SEPTIC	-7826141.728	5109719.741		0	0	0	0	0	0	0	0	0	0	0		0	20-Oct	MEP - Lewis Bay	Lewis Bay	Lewis Bay	Stewarts Creek	M_299665_823658	1			41.656873	-70.30342703
1173	1	1173	0	9.526982247	9.526982247	SEPTIC	-7826190.171	5109734.952		0	0	0	0	0	0	0	0	0	0	0	1984	0	< 10	MEP - Lewis Bay	Lewis Bay	Lewis Bay	Stewarts Creek	M_299628_823669	1			41.65697509	-70.3038622
1174	1	1174	0	11.43470519	11.43470519	SEPTIC	-7825922.111	5110416.96		0	0	0	0	0	0	0	0	0	0	0	1983	0	50 - 100	MEP - Lewis Bay	Lewis Bay	Lewis Bay	Stewarts Creek	M_299822_824180	1			41.66155233	-70.30145418
1175	1	1175	0	10.83563366	10.83563366	SEPTIC	-7825934.402	5110369.213		0	0	0	0	0	0	0	0	0	0	0	1978	0	40 - 50	MEP - Lewis Bay	Lewis Bay	Lewis Bay	Stewarts Creek	M_299813_824144	1			41.66123189	-70.30156459
1176	1	1176	0	3.640959027	3.640959027	SEPTIC	-7825945.136	5110329.671		0	0	0	0	0	0	0	0	0	0	0	1979	0	40 - 50	MEP - Lewis Bay	Lewis Bay	Lewis Bay	Stewarts Creek	M_299806_824115	1			41.66096651	-70.30166101
1177	1	1177	0	10.05044281	10.05044281	SEPTIC	-7825954.907	5110289.921		0	0	0	0	0	0	0	0	0	0	0	1978	0	20 - 30	MEP - Lewis Bay	Lewis Bay	Lewis Bay	Stewarts Creek	M_299799_824085	1			41.66069974	-70.30174879
1178	1	1178	0	9.24780328	9.24780328	SEPTIC	-7825965.44	5110251.673		0	0	0	0	0	0	0	0	0	0	0	1978	0	20-Oct	MEP - Lewis Bay	Lewis Bay	Lewis Bay	Stewarts Creek	M_299791_824057	1			41.66044305	-70.30184341
1179	1	1179	0	5.758066193	5.758066193	SEPTIC	-7825975.165	5110213.265		0	0	0	0	0	0	0	0	0	0	0	1978	0	20-Oct	MEP - Lewis Bay	Lewis Bay	Lewis Bay	Stewarts Creek	M_299784_824028	1			41.66018528	-70.30193076
1180	1	1180	0	6.220456358	6.220456358	SEPTIC	-7825987.81	5110172.081		0	0	0	0	0	0	0	0	0	0	0	1978	0	20-Oct	MEP - Lewis Bay	Lewis Bay	Lewis Bay	Stewarts Creek	M_299775_823997	1			41.65990887	-70.30204436
1181	1	1181	0	3.606061657	3.606061657	SEPTIC	-7826002.901	5110132.301		0	0	0	0	0	0	0	0	0	0	0	1985	0	20-Oct	MEP - Lewis Bay	Lewis Bay	Lewis Bay	Stewarts Creek	M_299764_823967	1			41.6596419	-70.30217992
1182	1	1182	0	10.20166475	10.20166475	SEPTIC	-7826010.43	5110088.659		0	0	0	0	0	0	0	0	0	0	0	1984	0	20-Oct	MEP - Lewis Bay	Lewis Bay	Lewis Bay	Stewarts Creek	M_299759_823935	1			41.659349	-70.30224756
1183	1	1183	0	4.920529293	4.920529293	SEPTIC	-7826025.931	5110037.196		0	0	0	0	0	0	0	0	0	0	0	1984	0	20-Oct	MEP - Lewis Bay	Lewis Bay	Lewis Bay	Stewarts Creek	M_299748_823896	1			41.65900361	-70.30238681
1184	1	1184	0	3.955035365	3.955035365	SEPTIC	-7826044.022	5109971.152		0	0	0	0	0	0	0	0	0	0	0	1990	0	20-Oct	MEP - Lewis Bay	Lewis Bay	Lewis Bay	Stewarts Creek	M_299735_823847	1			41.65856036	-70.30254932
1185	1	1185	0	7.782113704	7.782113704	SEPTIC	-7825947.353	5110021.631		0	0	0	0	0	0	0	0	0	0	0	1973	0	20-Oct	MEP - Lewis Bay	Lewis Bay	Lewis Bay	Stewarts Creek	M_299807_823885	1			41.65889915	-70.30168093
1186	1	1186	0	1.982276415	1.982276415	SEPTIC	-7825941.465	5110054.579		0	0	0	0	0	0	0	0	0	0	0	1973	0	20-Oct	MEP - Lewis Bay	Lewis Bay	Lewis Bay	Stewarts Creek	M_299811_823910	1			41.65912027	-70.30162804
1187	1	1187	0	4.117889763	4.117889763	SEPTIC	-7825936.245	5110087.077		0	0	0	0	0	0	0	0	0	0	0	1973	0	20-Oct	MEP - Lewis Bay	Lewis Bay	Lewis Bay	Stewarts Creek	M_299815_823934	1			41.65933838	-70.30158115
1188	1	1188	0	4.210949418	4.210949418	SEPTIC	-7825929.938	5110119.966		0	0	0	0	0	0	0	0	0	0	0	1973	0	20-Oct	MEP - Lewis Bay	Lewis Bay	Lewis Bay	Stewarts Creek	M_299819_823959	1			41.65955911	-70.30152449
1189	1	1189	0	9.526982247	9.526982247	SEPTIC	-7825923.95	5110152.481		0	0	0	0	0	0	0	0	0	0	0	1973	0	20-Oct	MEP - Lewis Bay	Lewis Bay	Lewis Bay	Stewarts Creek	M_299823_823983	1			41.65977734	-70.30147069
1190	1	1190	0	3.280352862	3.280352862	SEPTIC	-7825917.932	5110186.333		0	0	0	0	0	0	0	0	0	0	0	1973	0	20-Oct	MEP - Lewis Bay	Lewis Bay	Lewis Bay	Stewarts Creek	M_299827_824008	1			41.66000453	-70.30141663
1191	1	1191	0	3.24028551	3.24028551	SEPTIC	-7825910.569	5110220.144		0	0	0	0	0	0	0	0	0	0	0	1973	0	20 - 30	MEP - Lewis Bay	Lewis Bay	Lewis Bay	Stewarts Creek	M_299833_824034	1			41.66023145	-70.30135049
1192	1	1192	0	7.037636459	7.037636459	SEPTIC	-7825902.904	5110252.121		0	0	0	0	0	0	0	0	0	0	0	1973	0	20 - 30	MEP - Lewis Bay	Lewis Bay	Lewis Bay	Stewarts Creek	M_299838_824058	1			41.66044605	-70.30128164
1193	1	1193	0	9.887588413	9.887588413	SEPTIC	-7825895.771	5110283.644		0	0	0	0	0	0	0	0	0	0	0	1973	0	30 - 40	MEP - Lewis Bay	Lewis Bay	Lewis Bay	Stewarts Creek	M_299843_824081	1			41.66065761	-70.30121756
1194	1	1194	0	2.314858934	2.314858934	SEPTIC	-7825888.422	5110315.547		0	0	0	0	0	0	0	0	0	0	0	1973	0	30 - 40	MEP - Lewis Bay	Lewis Bay	Lewis Bay	Stewarts Creek	M_299848_824105	1			41.66087172	-70.30115154
1195	1	1195	0	7.770481247	7.770481247	SEPTIC	-7825880.084	5110347.769		0	0	0	0	0	0	0	0	0	0	0	1973	0	50 - 100	MEP - Lewis Bay	Lewis Bay	Lewis Bay	Stewarts Creek	M_299854_824129	1			41.66108797	-70.30107664
1196	1	1196	0	5.653374081	5.653374081	SEPTIC	-7825872.633	5110379.757		0	0	0	0	0	0	0	0	0	0	0	1974	0	50 - 100	MEP - Lewis Bay	Lewis Bay	Lewis Bay	Stewarts Creek	M_299859_824153	1			41.66130265	-70.30100971
1197	1	1197	0	11.24911463	11.24911463	SEPTIC	-7825866.029	5110413.19		0	0	0	0	0	0	0	0	0	0	0	1972	0	50 - 100	MEP - Lewis Bay	Lewis Bay	Lewis Bay	Stewarts Creek	M_299864_824178	1			41.66152702	-70.30095038
1198	1	1198	0	9.771263843	9.771263843	SEPTIC	-7825999.517	5109967.775		0	0	0	0	0	0	0	0	0	0	0	1973	0	20-Oct	MEP - Lewis Bay	Lewis Bay	Lewis Bay	Stewarts Creek	M_299769_823845	1			41.6585377	-70.30214953
1199	1	1199	0	6.30479167	6.30479167	SEPTIC	-7825925.172	5109977.563		0	0	0	0	0	0	0	0	0	0	0	1973	0	20-Oct	MEP - Lewis Bay	Lewis Bay	Lewis Bay	Stewarts Creek	M_299824_823853	1			41.65860339	-70.30148167
1200	1	1200	0	3.803813425	3.803813425	SEPTIC	-7825965.529	5109974.336		0	0	0	0	0	0	0	0	0	0	0	1973	0	20-Oct	MEP - Lewis Bay	Lewis Bay	Lewis Bay	Stewarts Creek	M_299794_823850	1			41.65858173	-70.30184421
1201	1	1201	0	2.233431736	2.233431736	SEPTIC	-7826348.514	5110327.695		0	0	0	0	0	0	0	0	0	0	0	1972	0	20-Oct	MEP - Lewis Bay	Lewis Bay	Lewis Bay	Stewarts Creek	M_299504_824109	1			41.66095325	-70.30528461
1202	1	1202	0	2.79178967	2.79178967	SEPTIC	-7826273.1	5110266.892		0	0	0	0	0	0	0	0	0	0	0	1972	0	20-Oct	MEP - Lewis Bay	Lewis Bay	Lewis Bay	Stewarts Creek	M_299561_824065	1			41.66054518	-70.30460716
1203	1	1203	0	0	0	SEPTIC	-7826476.329	5109872.16		0	0	0	0	0	0	0	0	0	0	0		0	< 10	MEP - Lewis Bay	Lewis Bay	Lewis Bay	Fawcetts Pond	M_299413_823768	0.5			41.65789597	-70.3064328
1204	1	1204	0	6.677030293	6.677030293	SEPTIC	-7826473.263	5110240.709		0	0	0	0	0	0	0	0	0	0	0	1978	0	< 10	MEP - Lewis Bay	Lewis Bay	Lewis Bay	Fawcetts Pond	M_299411_824043	0.5			41.66036946	-70.30640526
1205	1	1205	0	3.28413341	3.28413341	SEPTIC	-7826571.362	5109828.91		0	0	0	0	0	0	0	0	0	0	0	2006	0	< 10	MEP - Lewis Bay	Lewis Bay	Lewis Bay	Fawcetts Pond	M_299342_823735	0.5			41.6576057	-70.30728649
1206	1	1206	0	7.089982515	7.089982515	SEPTIC	-7826549.669	5109883.044		0	0	0	0	0	0	0	0	0	0	0	2006	0	< 10	MEP - Lewis Bay	Lewis Bay	Lewis Bay	Fawcetts Pond	M_299358_823776	0.5			41.65796902	-70.30709162
1207	1	1207	0	0.526732192	0.526732192	SEPTIC	-7826402.004	5109390.278		0	0	0	0	0	0	0	0	0	0	0	1957	0	< 10	MEP - Lewis Bay	Lewis Bay	Lewis Bay	Fawcetts Pond	M_299474_823410	0.5			41.65466172	-70.30576512
1208	1	1208	0	5.240421859	5.240421859	SEPTIC	-7826410.243	5109352.082		0	0	0	0	0	0	0	0	0	0	0	1957	0	< 10	MEP - Lewis Bay	Lewis Bay	Lewis Bay	Fawcetts Pond	M_299468_823381	0.5			41.65440535	-70.30583914
1209	1	1209	0	10.63788189	10.63788189	SEPTIC	-7826375.291	5109306.003		0	0	0	0	0	0	0	0	0	0	0	1961	0	< 10	MEP - Lewis Bay	Lewis Bay	Lewis Bay	Fawcetts Pond	M_299494_823347	0.5			41.65409607	-70.30552516
1210	1	1210	0	4.112073534	4.112073534	SEPTIC	-7826445.332	5109302.692		0	0	0	0	0	0	0	0	0	0	0	1950	0	< 10	MEP - Lewis Bay	Lewis Bay	Lewis Bay	Fawcetts Pond	M_299442_823344	0.5			41.65407384	-70.30615435
1211	1	1211	0	3.140763378	3.140763378	SEPTIC	-7826272.914	5109571.542		0	0	0	0	0	0	0	0	0	0	0	1985	0	< 10	MEP - Lewis Bay	Lewis Bay	Lewis Bay	Fawcetts Pond	M_299568_823546	0.5			41.65587833	-70.30460549
1212	1	1212	0	1.558749232	1.558749232	SEPTIC	-7826264.16	5109612.125		0	0	0	0	0	0	0	0	0	0	0	1966	0	< 10	MEP - Lewis Bay	Lewis Bay	Lewis Bay	Fawcetts Pond	M_299574_823577	0.5			41.65615071	-70.30452686
1213	1	1213	0	1.867009342	1.867009342	SEPTIC	-7826255.661	5109652.354		0	0	0	0	0	0	0	0	0	0	0	1965	0	< 10	MEP - Lewis Bay	Lewis Bay	Lewis Bay	Fawcetts Pond	M_299580_823607	0.5			41.65642072	-70.30445051
1214	1	1214	0	8.05071771	8.05071771	SEPTIC	-7826249.403	5109702.218		0	0	0	0	0	0	0	0	0	0	0	1974	0	< 10	MEP - Lewis Bay	Lewis Bay	Lewis Bay	Fawcetts Pond	M_299585_823644	0.5			41.65675539	-70.30439429
1215	1	1215	0	8.247411982	8.247411982	SEPTIC	-7826307.2	5110160.681		0	0	0	0	0	0	0	0	0	0	0	1984	0	< 10	MEP - Lewis Bay	Lewis Bay	Lewis Bay	Stewarts Creek	M_299536_823985	1			41.65983237	-70.30491349
1216	1	1216	0	6.630500465	6.630500465	SEPTIC	-7826255.33	5110004.418		0	0	0	0	0	0	0	0	0	0	0	1990	0	20-Oct	MEP - Lewis Bay	Lewis Bay	Lewis Bay	Stewarts Creek	M_299577_823869	1			41.65878362	-70.30444753
1217	1	1217	0	5.86170081	5.86170081	SEPTIC	-7826158.36	5109976.083		0	0	0	0	0	0	0	0	0	0	0	1984	0	20-Oct	MEP - Lewis Bay	Lewis Bay	Lewis Bay	Stewarts Creek	M_299650_823849	1			41.65859346	-70.30357643
1218	1	1218	0	21.24319289	21.24319289	SEPTIC	-7826115.766	5109950.468		0	0	0	0	0	0	0	0	0	0	0	1984	0	20-Oct	MEP - Lewis Bay	Lewis Bay	Lewis Bay	Stewarts Creek	M_299682_823830	1			41.65842154	-70.30319381
1219	1	1219	0	0.97575786	0.97575786	SEPTIC	-7826236.156	5110073.563		0	0	0	0	0	0	0	0	0	0	0	1990	0	20-Oct	MEP - Lewis Bay	Lewis Bay	Lewis Bay	Stewarts Creek	M_299591_823921	1			41.65924769	-70.30427529
1220	1	1220	0	5.374195114	5.374195114	SEPTIC	-7826231.68	5110134.006		0	0	0	0	0	0	0	0	0	0	0	1984	0	20-Oct	MEP - Lewis Bay	Lewis Bay	Lewis Bay	Stewarts Creek	M_299593_823966	1			41.65965334	-70.30423509
1221	1	1221	0	3.757283597	3.757283597	SEPTIC	-7826126.991	5110410.294		0	0	0	0	0	0	0	0	0	0	0	1956	0	20-Oct	MEP - Lewis Bay	Lewis Bay	Lewis Bay	Stewarts Creek	M_299669_824173	1			41.66150759	-70.30329465
1222	1	1222	0	6.886414518	6.886414518	SEPTIC	-7826172.534	5110406.439		0	0	0	0	0	0	0	0	0	0	0	1972	0	20-Oct	MEP - Lewis Bay	Lewis Bay	Lewis Bay	Stewarts Creek	M_299635_824170	1			41.66148172	-70.30370376
1223	1	1223	0	6.781722406	6.781722406	SEPTIC	-7826161.286	5110339.716		0	0	0	0	0	0	0	0	0	0	0	1956	0	20-Oct	MEP - Lewis Bay	Lewis Bay	Lewis Bay	Stewarts Creek	M_299644_824120	1			41.66103392	-70.30360272
1224	1	1224	0	8.782505002	8.782505002	SEPTIC	-7826213.421	5110173.452		0	0	0	0	0	0	0	0	0	0	0	1997	0	20-Oct	MEP - Lewis Bay	Lewis Bay	Lewis Bay	Stewarts Creek	M_299607_823996	1			41.65991808	-70.30407106
1225	1	1225	0	12.64448071	26.80960192	SEPTIC	-7826338.365	5110460.311		0	0	0	0	0	0	0	0	0	0	0	1945	0	20 - 30	MEP - Lewis Bay	Lewis Bay	Lewis Bay	Stewarts Creek	M_299510_824208	1			41.66184326	-70.30519345
1226	1	1226	0	9.48045242	9.48045242	SEPTIC	-7826224.453	5110498.312		0	0	0	0	0	0	0	0	0	0	0	1950	0	20-Oct	MEP - Lewis Bay	Lewis Bay	Lewis Bay	Stewarts Creek	M_299595_824238	1			41.66209829	-70.30417016
1227	1	1227	0	3.782134755	3.782134755	SEPTIC	-7825985.313	5110541.244		0	0	0	0	0	0	0	0	0	0	0	1981	0	50 - 100	MEP - Lewis Bay	Lewis Bay	Lewis Bay	Stewarts Creek	M_299773_824272	1			41.66238641	-70.30202193
1228	1	1228	0	5.624846865	5.624846865	SEPTIC	-7826474.075	5110082.796		0	0	0	0	0	0	0	0	0	0	0	2006	0	< 10	MEP - Lewis Bay	Lewis Bay	Lewis Bay	Fawcetts Pond	M_299412_823925	0.5			41.65930965	-70.30641255
1229	1	1229	0	0	0	SEPTIC	-7826442.168	5110168.43		0	0	0	0	0	0	0	0	0	0	0		0	< 10	MEP - Lewis Bay	Lewis Bay	Lewis Bay	Fawcetts Pond	M_299435_823990	0.5			41.65988437	-70.30612593
1230	1	1230	0	0	0	SEPTIC	-7826421.144	5110016.344		0	0	0	0	0	0	0	0	0	0	0		0	< 10	MEP - Lewis Bay	Lewis Bay	Lewis Bay	Fawcetts Pond	M_299453_823876	0.5			41.65886367	-70.30593706
1231	1	1231	0	0	0	SEPTIC	-7826410.185	5110045.02		0	0	0	0	0	0	0	0	0	0	0		0	< 10	MEP - Lewis Bay	Lewis Bay	Lewis Bay	Fawcetts Pond	M_299461_823898	0.5			41.65905612	-70.30583861
1232	1	1232	0	0	0	SEPTIC	-7826454.574	5109930.36		0	0	0	0	0	0	0	0	0	0	0		0	< 10	MEP - Lewis Bay	Lewis Bay	Lewis Bay	Fawcetts Pond	M_299429_823812	0.5			41.65828659	-70.30623737
1233	1	1233	0	0	0	SEPTIC	-7826442.906	5109958.83		0	0	0	0	0	0	0	0	0	0	0		0	< 10	MEP - Lewis Bay	Lewis Bay	Lewis Bay	Fawcetts Pond	M_299437_823833	0.5			41.65847766	-70.30613255
1234	1	1234	0	8.00207289	8.00207289	SEPTIC	-7825743.396	5110472.828		0	0	0	0	0	0	0	0	0	0	0	1973	0	50 - 100	MEP - Lewis Bay	Lewis Bay	Lewis Bay	Stewarts Creek	M_299955_824224	1			41.66192726	-70.29984875
1235	1	1235	0	2.489345789	2.489345789	SEPTIC	-7825713.08	5110479.109		0	0	0	0	0	0	0	0	0	0	0	1973	0	50 - 100	MEP - Lewis Bay	Lewis Bay	Lewis Bay	Stewarts Creek	M_299978_824229	1			41.66196941	-70.29957642
1236	1	1236	0	15.42463792	15.42463792	SEPTIC	-7825805.34	5110463.585		0	0	0	0	0	0	0	0	0	0	0	1973	0	50 - 100	MEP - Lewis Bay	Lewis Bay	Lewis Bay	Stewarts Creek	M_299909_824216	1			41.66186523	-70.3004052
1237	1	1237	0	11.98143067	11.98143067	SEPTIC	-7825773.726	5110465.939		0	0	0	0	0	0	0	0	0	0	0	1973	0	50 - 100	MEP - Lewis Bay	Lewis Bay	Lewis Bay	Stewarts Creek	M_299932_824218	1			41.66188103	-70.30012121
1238	1	1238	0	2.048843011	2.048843011	SEPTIC	-7826424.162	5110229.719		0	0	0	0	0	0	0	0	0	0	0	1972	0	< 10	MEP - Lewis Bay	Lewis Bay	Lewis Bay	Fawcetts Pond	M_299448_824035	0.5			41.66029571	-70.30596418
1239	1	1239	0	2.668776437	2.668776437	SEPTIC	-7826358.205	5110283.958		0	0	0	0	0	0	0	0	0	0	0	1972	0	20-Oct	MEP - Lewis Bay	Lewis Bay	Lewis Bay	Fawcetts Pond	M_299497_824076	0.5			41.66065972	-70.30537167
1240	1	1240	0	2.082209795	2.082209795	SEPTIC	-7826316.071	5110275.501		0	0	0	0	0	0	0	0	0	0	0	1972	0	20-Oct	MEP - Lewis Bay	Lewis Bay	Lewis Bay	Stewarts Creek	M_299529_824071	1			41.66060296	-70.30499318
1241	1	1241	0	11.56266221	11.56266221	SEPTIC	-7826261.408	5110308.505		0	0	0	0	0	0	0	0	0	0	0	1972	0	20 - 30	MEP - Lewis Bay	Lewis Bay	Lewis Bay	Stewarts Creek	M_299569_824096	1			41.66082446	-70.30450213
1242	1	1242	0	3.62932657	3.62932657	SEPTIC	-7826248.865	5110350.155		0	0	0	0	0	0	0	0	0	0	0	1972	0	20 - 30	MEP - Lewis Bay	Lewis Bay	Lewis Bay	Stewarts Creek	M_299578_824127	1			41.66110398	-70.30438945
1243	1	1243	0	0	0	SEPTIC	-7826429.509	5110193.312		0	0	0	0	0	0	0	0	0	0	0		0	< 10	MEP - Lewis Bay	Lewis Bay	Lewis Bay	Fawcetts Pond	M_299445_824008	0.5			41.66005137	-70.30601221
1244	1	1244	0	3.024438809	3.024438809	SEPTIC	-7826377.908	5110220.613		0	0	0	0	0	0	0	0	0	0	0	1972	0	< 10	MEP - Lewis Bay	Lewis Bay	Lewis Bay	Fawcetts Pond	M_299483_824029	0.5			41.66023459	-70.30554867
1245	1	1245	0	3.571164286	3.571164286	SEPTIC	-7826208.934	5110271.336		0	0	0	0	0	0	0	0	0	0	0	1985	0	20-Oct	MEP - Lewis Bay	Lewis Bay	Lewis Bay	Stewarts Creek	M_299609_824069	1			41.66057501	-70.30403075
1246	1	1246	0	2.233431736	2.233431736	SEPTIC	-7826195.434	5110322.55		0	0	0	0	0	0	0	0	0	0	0	1982	0	20-Oct	MEP - Lewis Bay	Lewis Bay	Lewis Bay	Stewarts Creek	M_299618_824107	1			41.66091872	-70.30390948
1247	1	1247	0	0	0	SEWERED	-7827045.694	5108679.967		0	0	0	0	0	0	0	0	0	0	0	1930	0	< 10	MEP - Lewis Bay	Lewis Bay	Lewis Bay	WELL_SimmonsHyannisport	M_298999_822874	0			41.64989401	-70.31154749
1248	1	1248	0	0	0	SEWERED	-7827040.533	5108643.933		0	0	0	0	0	0	0	0	0	0	0	1914	0	< 10	MEP - Lewis Bay	Lewis Bay	Lewis Bay	WELL_SimmonsHyannisport	M_299004_822847	0			41.64965213	-70.31150113
1249	1	1249	0	0	0	SEWERED	-7826944.615	5108757.634		0	0	0	0	0	0	0	0	0	0	0	1986	0	< 10	MEP - Lewis Bay	Lewis Bay	Lewis Bay	WELL_SimmonsHyannisport	M_299074_822933	0			41.65041534	-70.31063948
1250	1	1250	0	0	0	SEWERED	-7826851.103	5108552.196		0	0	0	0	0	0	0	0	0	0	0	1972	0	< 10	MEP - Lewis Bay	Lewis Bay	Lewis Bay	WELL_SimmonsHyannisport	M_299146_822780	0			41.64903636	-70.30979945
1251	1	1251	0	0	0	SEPTIC	-7826851.649	5108600.567		0	0	0	0	0	0	0	0	0	0	0	1940	0	< 10	MEP - Lewis Bay	Lewis Bay	Lewis Bay	WELL_SimmonsHyannisport	M_299145_822817	0			41.64936105	-70.30980436
1252	1	1252	0	0	0	SEPTIC	-7826854.629	5108636.121		0	0	0	0	0	0	0	0	0	0	0	1930	0	< 10	MEP - Lewis Bay	Lewis Bay	Lewis Bay	WELL_SimmonsHyannisport	M_299143_822843	0			41.6495997	-70.30983113
1253	1	1253	0	0	0	SEPTIC	-7826857.931	5108670.495		0	0	0	0	0	0	0	0	0	0	0	1925	0	< 10	MEP - Lewis Bay	Lewis Bay	Lewis Bay	WELL_SimmonsHyannisport	M_299140_822869	0			41.64983043	-70.30986079
1254	1	1254	0	0	0	SEPTIC	-7826861.121	5108701.383		0	0	0	0	0	0	0	0	0	0	0	1900	0	< 10	MEP - Lewis Bay	Lewis Bay	Lewis Bay	WELL_SimmonsHyannisport	M_299137_822892	0			41.65003776	-70.30988945
1255	1	1255	0	0	0	SEPTIC	-7826863.778	5108731.434		0	0	0	0	0	0	0	0	0	0	0	1965	0	< 10	MEP - Lewis Bay	Lewis Bay	Lewis Bay	WELL_SimmonsHyannisport	M_299135_822914	0			41.65023948	-70.30991331
1256	1	1256	0	0	0	SEPTIC	-7826867.831	5108776.462		0	0	0	0	0	0	0	0	0	0	0	1930	0	< 10	MEP - Lewis Bay	Lewis Bay	Lewis Bay	WELL_SimmonsHyannisport	M_299131_822947	0			41.65054172	-70.30994972
1257	1	1257	0	0	0	SEPTIC	-7826871.715	5108821.443		0	0	0	0	0	0	0	0	0	0	0	1930	0	< 10	MEP - Lewis Bay	Lewis Bay	Lewis Bay	WELL_SimmonsHyannisport	M_299128_822981	0			41.65084365	-70.30998462
1258	1	1258	0	0	0	SEPTIC	-7826875.994	5108867.405		0	0	0	0	0	0	0	0	0	0	0	1923	0	< 10	MEP - Lewis Bay	Lewis Bay	Lewis Bay	WELL_SimmonsHyannisport	M_299124_823015	0			41.65115216	-70.31002305
1259	1	1259	0	0	0	SEPTIC	-7826880.394	5108918.997		0	0	0	0	0	0	0	0	0	0	0	1987	0	< 10	MEP - Lewis Bay	Lewis Bay	Lewis Bay	WELL_SimmonsHyannisport	M_299121_823054	0			41.65149846	-70.31006258
1260	1	1260	0	0	0	SEPTIC	-7826883.78	5108960.8		0	0	0	0	0	0	0	0	0	0	0	1987	0	< 10	MEP - Lewis Bay	Lewis Bay	Lewis Bay	WELL_SimmonsHyannisport	M_299118_823085	0			41.65177904	-70.310093
1261	1	1261	0	0	0	SEPTIC	-7826806.598	5108936.137		0	0	0	0	0	0	0	0	0	0	0	2003	0	< 10	MEP - Lewis Bay	Lewis Bay	Lewis Bay	WELL_SimmonsHyannisport	M_299176_823067	0			41.6516135	-70.30939966
1262	1	1262	0	0	0	SEPTIC	-7826667.623	5108838.09		0	0	0	0	0	0	0	0	0	0	0	1966	0	< 10	MEP - Lewis Bay	Lewis Bay	Lewis Bay	WELL_SimmonsHyannisport	M_299281_822996	0			41.65095538	-70.30815122
1263	1	1263	0	0	0	SEPTIC	-7826550.591	5108896.253		0	0	0	0	0	0	0	0	0	0	0	1966	0	40 - 50	MEP - Lewis Bay	Lewis Bay	Lewis Bay	WELL_SimmonsHyannisport	M_299368_823040	0			41.65134579	-70.30709991
1264	1	1264	0	0	0	SEPTIC	-7826525.045	5108837.297		0	0	0	0	0	0	0	0	0	0	0	1970	0	30 - 40	MEP - Lewis Bay	Lewis Bay	Lewis Bay	WELL_SimmonsHyannisport	M_299387_822996	0			41.65095006	-70.30687043
1265	1	1265	0	0	0	SEPTIC	-7826566.473	5108828.207		0	0	0	0	0	0	0	0	0	0	0	1966	0	30 - 40	MEP - Lewis Bay	Lewis Bay	Lewis Bay	WELL_SimmonsHyannisport	M_299356_822989	0			41.65088905	-70.30724257
1266	1	1266	0	0	0	SEPTIC	-7826607.748	5108817.614		0	0	0	0	0	0	0	0	0	0	0	1966	0	< 10	MEP - Lewis Bay	Lewis Bay	Lewis Bay	WELL_SimmonsHyannisport	M_299326_822981	0			41.65081794	-70.30761336
1267	1	1267	0	0	0	SEPTIC	-7826558.783	5108779.548		0	0	0	0	0	0	0	0	0	0	0	1965	0	30 - 40	MEP - Lewis Bay	Lewis Bay	Lewis Bay	WELL_SimmonsHyannisport	M_299363_822953	0			41.65056244	-70.30717349
1268	1	1268	0	0	0	SEPTIC	-7826501.064	5108908.532		0	0	0	0	0	0	0	0	0	0	0	1968	0	40 - 50	MEP - Lewis Bay	Lewis Bay	Lewis Bay	WELL_SimmonsHyannisport	M_299405_823050	0			41.65142821	-70.30665499
1269	1	1269	0	0	0	SEPTIC	-7826507.264	5108947.044		0	0	0	0	0	0	0	0	0	0	0	1968	0	40 - 50	MEP - Lewis Bay	Lewis Bay	Lewis Bay	WELL_SimmonsHyannisport	M_299399_823078	0			41.65168671	-70.30671069
1270	1	1270	0	0	0	SEPTIC	-7826515.751	5108788.941		0	0	0	0	0	0	0	0	0	0	0	1970	0	30 - 40	MEP - Lewis Bay	Lewis Bay	Lewis Bay	WELL_SimmonsHyannisport	M_299395_822960	0			41.65062549	-70.30678694
1271	1	1271	0	0	0	SEPTIC	-7826473.344	5108799.89		0	0	0	0	0	0	0	0	0	0	0		0	30 - 40	MEP - Lewis Bay	Lewis Bay	Lewis Bay	WELL_SimmonsHyannisport	M_299426_822969	0			41.65069898	-70.30640599
1272	1	1272	0	0	0	SEPTIC	-7826484.769	5108844.94		0	0	0	0	0	0	0	0	0	0	0	1966	0	30 - 40	MEP - Lewis Bay	Lewis Bay	Lewis Bay	WELL_SimmonsHyannisport	M_299417_823003	0			41.65100137	-70.30650861
1273	1	1273	0	0	0	SEWERED	-7827058.095	5108771.63		0	0	0	0	0	0	0	0	0	0	0	1935	0	20-Oct	MEP - Lewis Bay	Lewis Bay	Lewis Bay	WELL_SimmonsHyannisport	M_298989_822942	0			41.65050929	-70.31165889
1274	1	1274	0	0	0	SEPTIC	-7827062.35	5108802.725		0	0	0	0	0	0	0	0	0	0	0		0	20-Oct	MEP - Lewis Bay	Lewis Bay	Lewis Bay	WELL_SimmonsHyannisport	M_298986_822965	0			41.65071801	-70.31169711
1275	1	1275	0	0	0	SEPTIC	-7827065.362	5108827.56		0	0	0	0	0	0	0	0	0	0	0		0	< 10	MEP - Lewis Bay	Lewis Bay	Lewis Bay	WELL_SimmonsHyannisport	M_298983_822984	0			41.6508847	-70.31172417
1276	1	1276	0	0	0	SEPTIC	-7827067.901	5108852.375		0	0	0	0	0	0	0	0	0	0	0		0	< 10	MEP - Lewis Bay	Lewis Bay	Lewis Bay	WELL_SimmonsHyannisport	M_298981_823002	0			41.65105127	-70.31174698
1277	1	1277	0	0	0	SEPTIC	-7827070.726	5108875.12		0	0	0	0	0	0	0	0	0	0	0		0	< 10	MEP - Lewis Bay	Lewis Bay	Lewis Bay	WELL_SimmonsHyannisport	M_298979_823019	0			41.65120394	-70.31177236
1278	1	1278	0	0	0	SEPTIC	-7827073.442	5108897.401		0	0	0	0	0	0	0	0	0	0	0		0	< 10	MEP - Lewis Bay	Lewis Bay	Lewis Bay	WELL_SimmonsHyannisport	M_298976_823035	0			41.6513535	-70.31179676
1279	1	1279	0	0	0	SEPTIC	-7827076.337	5108922.944		0	0	0	0	0	0	0	0	0	0	0		0	20-Oct	MEP - Lewis Bay	Lewis Bay	Lewis Bay	WELL_SimmonsHyannisport	M_298974_823055	0			41.65152495	-70.31182276
1280	1	1280	0	0	0	SEWERED	-7827018.039	5108763.832		0	0	0	0	0	0	0	0	0	0	0	1982	0	20-Oct	MEP - Lewis Bay	Lewis Bay	Lewis Bay	WELL_SimmonsHyannisport	M_299019_822937	0			41.65045694	-70.31129906
1281	1	1281	0	0	0	SEPTIC	-7827078.63	5108947.151		0	0	0	0	0	0	0	0	0	0	0		0	20-Oct	MEP - Lewis Bay	Lewis Bay	Lewis Bay	WELL_SimmonsHyannisport	M_298972_823073	0			41.65168743	-70.31184336
1282	1	1282	0	1.649870145	1.649870145	SEPTIC	-7826774.29	5108654.139		0	0	0	0	0	0	0	0	0	0	0	1940	0	< 10	MEP - Lewis Bay	Lewis Bay	Lewis Bay	Simmons Pond	M_299203_822857	0.5			41.64972065	-70.30910943
1283	1	1283	0	0	0	SEPTIC	-7826563.356	5108995.518		0	0	0	0	0	0	0	0	0	0	0	1968	0	40 - 50	MEP - Lewis Bay	Lewis Bay	Lewis Bay	WELL_SimmonsHyannisport	M_299357_823114	0			41.65201208	-70.30721457
1284	1	1284	0	0	0	SEPTIC	-7826517.717	5109006.501		0	0	0	0	0	0	0	0	0	0	0	1968	0	40 - 50	MEP - Lewis Bay	Lewis Bay	Lewis Bay	WELL_SimmonsHyannisport	M_299391_823123	0			41.65208579	-70.3068046
1285	1	1285	0	0	0	SEPTIC	-7826531.527	5109052.331		0	0	0	0	0	0	0	0	0	0	0	1967	0	30 - 40	MEP - Lewis Bay	Lewis Bay	Lewis Bay	WELL_SimmonsHyannisport	M_299380_823157	0			41.65239342	-70.30692865
1286	1	1286	0	0	0	SEPTIC	-7827231.176	5108893.92		0	0	0	0	0	0	0	0	0	0	0	1976	0	20-Oct	MEP - Lewis Bay	Lewis Bay	Lewis Bay	WELL_SimmonsHyannisport	M_298858_823031	0			41.65133013	-70.3132137
1287	1	1287	0	0	0	SEPTIC	-7827268.029	5108909.348		0	0	0	0	0	0	0	0	0	0	0	1976	0	20-Oct	MEP - Lewis Bay	Lewis Bay	Lewis Bay	WELL_SimmonsHyannisport	M_298831_823042	0			41.65143368	-70.31354476
1288	1	1288	0	0	0	SEPTIC	-7827220.577	5109025.741		0	0	0	0	0	0	0	0	0	0	0	1971	0	20 - 30	MEP - Lewis Bay	Lewis Bay	Lewis Bay	WELL_SimmonsHyannisport	M_298865_823130	0			41.65221494	-70.31311849
1289	1	1289	0	0	3.541280302	SEPTIC	-7826702.495	5108573.573		0	0	0	0	0	0	0	0	0	0	0	1950	0	< 10	MEP - Lewis Bay	Lewis Bay	Lewis Bay	Simmons Pond	M_299257_822798	0.5			41.64917985	-70.30846448
1290	1	1290	0	4.365872595	4.365872595	SEPTIC	-7826635.699	5108651.873		0	0	0	0	0	0	0	0	0	0	0	1968	0	< 10	MEP - Lewis Bay	Lewis Bay	Lewis Bay	Simmons Pond	M_299306_822857	0.5			41.64970544	-70.30786444
1291	1	1291	0	3.466472173	3.466472173	SEPTIC	-7826697.03	5108599.682		0	0	0	0	0	0	0	0	0	0	0	1971	0	< 10	MEP - Lewis Bay	Lewis Bay	Lewis Bay	Simmons Pond	M_299261_822817	0.5			41.6493551	-70.30841539
1292	1	1292	0	2.919746696	2.919746696	SEPTIC	-7826651.849	5108698.538		0	0	0	0	0	0	0	0	0	0	0	1970	0	< 10	MEP - Lewis Bay	Lewis Bay	Lewis Bay	Simmons Pond	M_299294_822892	0.5			41.65001867	-70.30800952
1293	1	1293	0	0	0	SEPTIC	-7826661.846	5108748.645		0	0	0	0	0	0	0	0	0	0	0	1965	0	< 10	MEP - Lewis Bay	Lewis Bay	Lewis Bay	WELL_SimmonsHyannisport	M_299286_822929	0			41.650355	-70.30809933
1294	1	1294	0	0	0	SEWERED	-7827070.894	5108979.818		0	0	0	0	0	0	0	0	0	0	0	1985	0	20-Oct	MEP - Lewis Bay	Lewis Bay	Lewis Bay	WELL_SimmonsHyannisport	M_298977_823097	0			41.6519067	-70.31177386
1295	1	1295	0	0	0	SEWERED	-7827024.839	5109037.621		0	0	0	0	0	0	0	0	0	0	0	1984	0	< 10	MEP - Lewis Bay	Lewis Bay	Lewis Bay	WELL_SimmonsHyannisport	M_299011_823141	0			41.65229468	-70.31136015
1296	1	1296	0	0	0	SEPTIC	-7826892.625	5109001.028		0	0	0	0	0	0	0	0	0	0	0	1985	0	< 10	MEP - Lewis Bay	Lewis Bay	Lewis Bay	WELL_SimmonsHyannisport	M_299111_823115	0			41.65204906	-70.31017245
1297	1	1297	0	0	0	SEPTIC	-7826891.731	5109045.573		0	0	0	0	0	0	0	0	0	0	0	1985	0	< 10	MEP - Lewis Bay	Lewis Bay	Lewis Bay	WELL_SimmonsHyannisport	M_299111_823148	0			41.65234805	-70.31016441
1298	1	1298	0	0	0	SEPTIC	-7827211.674	5109243.726		0	0	0	0	0	0	0	0	0	0	0	1972	0	20-Oct	MEP - Lewis Bay	Lewis Bay	Lewis Bay	WELL_SimmonsHyannisport	M_298869_823292	0			41.65367807	-70.31303851
1299	1	1299	0	0	0	SEPTIC	-7827246.673	5109090.778		0	0	0	0	0	0	0	0	0	0	0	1961	0	30 - 40	MEP - Lewis Bay	Lewis Bay	Lewis Bay	WELL_SimmonsHyannisport	M_298845_823178	0			41.65265148	-70.31335292
1300	1	1300	0	0	0	SEPTIC	-7827256.658	5109053.241		0	0	0	0	0	0	0	0	0	0	0	1960	0	30 - 40	MEP - Lewis Bay	Lewis Bay	Lewis Bay	WELL_SimmonsHyannisport	M_298838_823150	0			41.65239952	-70.31344261
1301	1	1301	0	0	0	SEPTIC	-7826051.056	5110401.922		0	0	0	0	0	0	0	0	0	0	0		0	20-Oct	MEP - Lewis Bay	Lewis Bay	Lewis Bay	Stewarts Creek	M_299726_824168	1			41.6614514	-70.30261251
1302	1	1302	0	7.503463485	7.503463485	SEPTIC	-7826051.448	5110514.798		0	0	0	0	0	0	0	0	0	0	0	1981	0	30 - 40	MEP - Lewis Bay	Lewis Bay	Lewis Bay	Stewarts Creek	M_299724_824252	1			41.66220892	-70.30261603
1303	1	1303	0	3.5944292	3.5944292	SEPTIC	-7826038.887	5110565.54		0	0	0	0	0	0	0	0	0	0	0	1952	0	30 - 40	MEP - Lewis Bay	Lewis Bay	Lewis Bay	Stewarts Creek	M_299733_824290	1			41.66254946	-70.30250319
1304	1	1304	0	25.20882672	25.20882672	SEPTIC	-7825977.211	5110582.816		0	0	0	0	0	0	0	0	0	0	0	1981	0	50 - 100	MEP - Lewis Bay	Lewis Bay	Lewis Bay	Stewarts Creek	M_299779_824303	1			41.6626654	-70.30194914
1305	1	1305	0	2.082209795	2.082209795	SEPTIC	-7825943.066	5110594.61		0	0	0	0	0	0	0	0	0	0	0	1956	0	50 - 100	MEP - Lewis Bay	Lewis Bay	Lewis Bay	Stewarts Creek	M_299804_824312	1			41.66274455	-70.30164242
1306	1	1306	0	5.478887227	5.478887227	SEPTIC	-7826093.32	5110061.019		0	0	0	0	0	0	0	0	0	0	0	1990	0	20-Oct	MEP - Lewis Bay	Lewis Bay	Lewis Bay	Stewarts Creek	M_299698_823913	1			41.6591635	-70.30299217
1307	1	1307	0	1.081818497	1.081818497	SEPTIC	-7826134.69	5110044.303		0	0	0	0	0	0	0	0	0	0	0	1990	0	20-Oct	MEP - Lewis Bay	Lewis Bay	Lewis Bay	Stewarts Creek	M_299667_823900	1			41.65905131	-70.30336381
1308	1	1308	0	4.408701187	4.408701187	SEPTIC	-7826346.593	5110027.367		0	0	0	0	0	0	0	0	0	0	0	1984	0	< 10	MEP - Lewis Bay	Lewis Bay	Lewis Bay	Fawcetts Pond	M_299508_823885	0.5			41.65893765	-70.30526737
1309	1	1309	0	6.054693846	6.054693846	SEPTIC	-7826333.605	5110073.121		0	0	0	0	0	0	0	0	0	0	0	1984	0	< 10	MEP - Lewis Bay	Lewis Bay	Lewis Bay	Fawcetts Pond	M_299518_823920	0.5			41.65924472	-70.30515069
1310	1	1310	0	0	0	SEPTIC	-7826364.2	5110161.855		0	0	0	0	0	0	0	0	0	0	0		0	< 10	MEP - Lewis Bay	Lewis Bay	Lewis Bay	Fawcetts Pond	M_299494_823985	0.5			41.65984025	-70.30542553
1311	1	1311	0	0	0	SEPTIC	-7826335.914	5109867.176		0	0	0	0	0	0	0	0	0	0	0		0	< 10	MEP - Lewis Bay	Lewis Bay	Lewis Bay	Fawcetts Pond	M_299518_823766	0.5			41.65786252	-70.30517143
1312	1	1312	0	1.785582143	1.785582143	SEPTIC	-7826281.658	5109531.06		0	0	0	0	0	0	0	0	0	0	0	1985	0	< 10	MEP - Lewis Bay	Lewis Bay	Lewis Bay	Fawcetts Pond	M_299562_823516	0.5			41.65560662	-70.30468404
1313	1	1313	0	3.01862258	3.01862258	SEPTIC	-7826290.33	5109491.171		0	0	0	0	0	0	0	0	0	0	0	1985	0	< 10	MEP - Lewis Bay	Lewis Bay	Lewis Bay	Fawcetts Pond	M_299556_823486	0.5			41.65533889	-70.30476194
1314	1	1314	0	1.35047286	1.35047286	SEPTIC	-7826298.641	5109451.963		0	0	0	0	0	0	0	0	0	0	0	1945	0	< 10	MEP - Lewis Bay	Lewis Bay	Lewis Bay	Fawcetts Pond	M_299550_823457	0.5			41.65507574	-70.3048366
1315	1	1315	0	2.553324302	2.553324302	SEPTIC	-7826307.353	5109411.831		0	0	0	0	0	0	0	0	0	0	0	1945	0	< 10	MEP - Lewis Bay	Lewis Bay	Lewis Bay	Fawcetts Pond	M_299544_823427	0.5			41.65480638	-70.30491486
1316	1	1316	0	3.05933618	3.05933618	SEPTIC	-7826320.985	5109343.858		0	0	0	0	0	0	0	0	0	0	0	1960	0	< 10	MEP - Lewis Bay	Lewis Bay	Lewis Bay	Fawcetts Pond	M_299535_823376	0.5			41.65435015	-70.30503732
1317	1	1317	0	1.675073802	1.675073802	SEPTIC	-7826431	5109412.928		0	0	0	0	0	0	0	0	0	0	0	1968	0	< 10	MEP - Lewis Bay	Lewis Bay	Lewis Bay	Fawcetts Pond	M_299452_823426	0.5			41.65481374	-70.3060256
1318	1	1318	0	2.181085679	2.181085679	SEPTIC	-7826365.149	5109417.752		0	0	0	0	0	0	0	0	0	0	0	1967	0	< 10	MEP - Lewis Bay	Lewis Bay	Lewis Bay	Fawcetts Pond	M_299501_823431	0.5			41.65484612	-70.30543405
1319	1	1319	0	3.447165094	17.6122863	SEPTIC	-7826382.433	5109585.941		0	0	0	0	0	0	0	0	0	0	0	1950	0	< 10	MEP - Lewis Bay	Lewis Bay	Lewis Bay	Fawcetts Pond	M_299486_823556	0.5			41.65597497	-70.30558932
1320	1	1320	0	3.517449705	3.517449705	SEPTIC	-7826534.771	5110043.056		0	0	0	0	0	0	0	0	0	0	0	1978	0	< 10	MEP - Lewis Bay	Lewis Bay	Lewis Bay	Fawcetts Pond	M_299367_823895	0.5			41.65904294	-70.3069578
1321	1	1321	0	0.645601361	0.645601361	SEPTIC	-7826523.534	5110091.516		0	0	0	0	0	0	0	0	0	0	0	1978	0	< 10	MEP - Lewis Bay	Lewis Bay	Lewis Bay	Fawcetts Pond	M_299375_823931	0.5			41.65936818	-70.30685685
1322	1	1322	0	2.076393567	2.076393567	SEPTIC	-7826510.75	5110131.758		0	0	0	0	0	0	0	0	0	0	0	1977	0	< 10	MEP - Lewis Bay	Lewis Bay	Lewis Bay	Fawcetts Pond	M_299385_823961	0.5			41.65963826	-70.30674201
1323	1	1323	0	2.466080875	2.466080875	SEPTIC	-7826498.066	5110170.862		0	0	0	0	0	0	0	0	0	0	0	1978	0	< 10	MEP - Lewis Bay	Lewis Bay	Lewis Bay	Fawcetts Pond	M_299394_823991	0.5			41.65990069	-70.30662807
1324	1	1324	0	2.60188981	2.60188981	SEPTIC	-7826456.253	5110309.516		0	0	0	0	0	0	0	0	0	0	0	1978	0	< 10	MEP - Lewis Bay	Lewis Bay	Lewis Bay	Fawcetts Pond	M_299423_824095	0.5			41.66083125	-70.30625245
1325	1	1325	0	3.082601093	3.082601093	SEPTIC	-7826449.185	5110365.692		0	0	0	0	0	0	0	0	0	0	0	1978	0	< 10	MEP - Lewis Bay	Lewis Bay	Lewis Bay	Fawcetts Pond	M_299428_824136	0.5			41.66120826	-70.30618896
1326	1	1326	0	1.483138262	1.483138262	SEPTIC	-7826436.969	5110414.045		0	0	0	0	0	0	0	0	0	0	0	1978	0	< 10	MEP - Lewis Bay	Lewis Bay	Lewis Bay	Fawcetts Pond	M_299437_824173	0.5			41.66153276	-70.30607922
1327	1	1327	0	3.158212064	3.158212064	SEPTIC	-7826428.987	5110454.313		0	0	0	0	0	0	0	0	0	0	0	1978	0	20-Oct	MEP - Lewis Bay	Lewis Bay	Lewis Bay	Fawcetts Pond	M_299442_824203	0.5			41.66180301	-70.30600752
1328	1	1328	0	2.442815961	2.442815961	SEPTIC	-7826418.607	5110494.958		0	0	0	0	0	0	0	0	0	0	0	1984	0	20-Oct	MEP - Lewis Bay	Lewis Bay	Lewis Bay	Stewarts Creek	M_299450_824233	1			41.66207578	-70.30591427
1329	1	1329	0	2.035679967	2.035679967	SEPTIC	-7826626.076	5109804.671		0	0	0	0	0	0	0	0	0	0	0	1977	0	< 10	MEP - Lewis Bay	Lewis Bay	Lewis Bay	Fawcetts Pond	M_299302_823716	0.5			41.65744302	-70.307778
1330	1	1330	0	4.786756038	4.786756038	SEPTIC	-7826536.728	5109638.099		0	0	0	0	0	0	0	0	0	0	0	1953	0	< 10	MEP - Lewis Bay	Lewis Bay	Lewis Bay	Fawcetts Pond	M_299370_823593	0.5			41.65632504	-70.30697538
1331	1	1331	0	8.494601693	8.494601693	SEPTIC	-7826556.02	5109697.446		0	0	0	0	0	0	0	0	0	0	0	1955	0	< 10	MEP - Lewis Bay	Lewis Bay	Lewis Bay	Fawcetts Pond	M_299355_823637	0.5			41.65672336	-70.30714868
1332	1	1332	0	3.0576744	3.0576744	SEPTIC	-7826524.503	5109748.652		0	0	0	0	0	0	0	0	0	0	0	2015	0	< 10	MEP - Lewis Bay	Lewis Bay	Lewis Bay	Fawcetts Pond	M_299378_823676	0.5			41.65706704	-70.30686555
1333	1	1333	0	3.447165094	3.447165094	SEPTIC	-7826508.98	5109784.369		0	0	0	0	0	0	0	0	0	0	0	1932	0	< 10	MEP - Lewis Bay	Lewis Bay	Lewis Bay	Fawcetts Pond	M_299389_823703	0.5			41.65730676	-70.3067261
1334	1	1334	0	0	7.082560603	SEPTIC	-7826480.802	5109668.893		0	0	0	0	0	0	0	0	0	0	0		0	< 10	MEP - Lewis Bay	Lewis Bay	Lewis Bay	Fawcetts Pond	M_299412_823617	0.5			41.65653172	-70.30647298
1335	1	1335	0	1.653055223	1.653055223	SEPTIC	-7826493.17	5109828.078		0	0	0	0	0	0	0	0	0	0	0	2006	0	< 10	MEP - Lewis Bay	Lewis Bay	Lewis Bay	Fawcetts Pond	M_299401_823735	0.5			41.65760011	-70.30658408
1336	1	1336	0	0	3.541280302	SEPTIC	-7826587.297	5109771.218		0	0	0	0	0	0	0	0	0	0	0		0	< 10	MEP - Lewis Bay	Lewis Bay	Lewis Bay	Fawcetts Pond	M_299331_823692	0.5			41.65721849	-70.30742964
1337	1	1337	0	0.685587932	0.685587932	SEPTIC	-7826607.352	5109777.704		0	0	0	0	0	0	0	0	0	0	0	1951	0	< 10	MEP - Lewis Bay	Lewis Bay	Lewis Bay	Fawcetts Pond	M_299316_823697	0.5			41.65726202	-70.30760979
1338	1	1338	0	0	0	SEWERED	-7826598.928	5110228.124		0	0	0	0	0	0	0	0	0	0	0	2004	0	< 10	MEP - Lewis Bay	Lewis Bay	Lewis Bay	Fawcetts Pond	M_299318_824032	0.5			41.660285	-70.30753412
1339	1	1339	0	0	0	SEWERED	-7826584.985	5110207.188		0	0	0	0	0	0	0	0	0	0	0	2004	0	< 10	MEP - Lewis Bay	Lewis Bay	Lewis Bay	Fawcetts Pond	M_299328_824017	0.5			41.66014449	-70.30740887
1340	1	1340	0	0	0	SEWERED	-7826631.493	5110154.25		0	0	0	0	0	0	0	0	0	0	0	2004	0	< 10	MEP - Lewis Bay	Lewis Bay	Lewis Bay	Fawcetts Pond	M_299294_823977	0.5			41.65978921	-70.30782666
1341	1	1341	0	0	0	SEPTIC	-7826795.072	5110405.257		0	0	0	0	0	0	0	0	0	0	0	2005	0	50 - 100	MEP - Lewis Bay	Lewis Bay	Lewis Bay	WELL_SimmonsHyannisport	M_299169_824162	0			41.66147378	-70.30929612
1342	1	1342	0	0	0	SEWERED	-7826670.225	5110167.033		0	0	0	0	0	0	0	0	0	0	0	1940	0	< 10	MEP - Lewis Bay	Lewis Bay	Lewis Bay	Fawcetts Pond	M_299265_823986	0.5			41.659875	-70.30817459
1343	1	1343	0	1.285386494	1.285386494	SEPTIC	-7826554.552	5110199.391		0	0	0	0	0	0	0	0	0	0	0	1978	0	< 10	MEP - Lewis Bay	Lewis Bay	Lewis Bay	Fawcetts Pond	M_299351_824011	0.5			41.66009217	-70.30713549
1344	1	1344	0	0.849169358	0.849169358	SEPTIC	-7826505.447	5110397.36		0	0	0	0	0	0	0	0	0	0	0	1978	0	< 10	MEP - Lewis Bay	Lewis Bay	Lewis Bay	Fawcetts Pond	M_299386_824159	0.5			41.66142079	-70.30669437
1345	1	1345	0	5.00777272	5.00777272	SEPTIC	-7826662.573	5109899.439		0	0	0	0	0	0	0	0	0	0	0	1962	0	< 10	MEP - Lewis Bay	Lewis Bay	Lewis Bay	Fawcetts Pond	M_299273_823787	0.5			41.65807906	-70.30810586
1346	1	1346	0	3.23603874	3.23603874	SEPTIC	-7826661.731	5110099.493		0	0	0	0	0	0	0	0	0	0	0	1977	0	< 10	MEP - Lewis Bay	Lewis Bay	Lewis Bay	Fawcetts Pond	M_299272_823936	0.5			41.65942171	-70.30809829
1347	1	1347	0	5.851125849	5.851125849	SEPTIC	-7826618.962	5110114.24		0	0	0	0	0	0	0	0	0	0	0	1977	0	< 10	MEP - Lewis Bay	Lewis Bay	Lewis Bay	Fawcetts Pond	M_299304_823947	0.5			41.65952069	-70.3077141
1348	1	1348	0	0.622336447	0.622336447	SEPTIC	-7826649.158	5110032.722		0	0	0	0	0	0	0	0	0	0	0	1977	0	< 10	MEP - Lewis Bay	Lewis Bay	Lewis Bay	Fawcetts Pond	M_299282_823886	0.5			41.65897359	-70.30798535
1349	1	1349	0	1.624389525	1.624389525	SEPTIC	-7826630.081	5110070.552		0	0	0	0	0	0	0	0	0	0	0	1977	0	< 10	MEP - Lewis Bay	Lewis Bay	Lewis Bay	Fawcetts Pond	M_299296_823915	0.5			41.65922748	-70.30781397
1350	1	1350	0	2.40791859	2.40791859	SEPTIC	-7826659.429	5109951.674		0	0	0	0	0	0	0	0	0	0	0	1977	0	< 10	MEP - Lewis Bay	Lewis Bay	Lewis Bay	Fawcetts Pond	M_299275_823826	0.5			41.65842963	-70.30807762
1351	1	1351	0	6.177176775	6.177176775	SEPTIC	-7826654.768	5109992.013		0	0	0	0	0	0	0	0	0	0	0	1977	0	< 10	MEP - Lewis Bay	Lewis Bay	Lewis Bay	Fawcetts Pond	M_299278_823856	0.5			41.65870037	-70.30803574
1352	1	1352	0	2.774340984	2.774340984	SEPTIC	-7826495.793	5110437.213		0	0	0	0	0	0	0	0	0	0	0	1978	0	< 10	MEP - Lewis Bay	Lewis Bay	Lewis Bay	Fawcetts Pond	M_299393_824189	0.5			41.66168824	-70.30660765
1353	1	1353	0	3.13759089	3.13759089	SEPTIC	-7826484.802	5110478.931		0	0	0	0	0	0	0	0	0	0	0	1984	0	20-Oct	MEP - Lewis Bay	Lewis Bay	Lewis Bay	Fawcetts Pond	M_299400_824220	0.5			41.66196822	-70.30650891
1354	1	1354	0	2.704546242	2.704546242	SEPTIC	-7826520.018	5110345.296		0	0	0	0	0	0	0	0	0	0	0	1978	0	< 10	MEP - Lewis Bay	Lewis Bay	Lewis Bay	Fawcetts Pond	M_299375_824121	0.5			41.66107138	-70.30682527
1355	1	1355	0	6.019796475	6.019796475	SEPTIC	-7826543.705	5110240.523		0	0	0	0	0	0	0	0	0	0	0	1978	0	< 10	MEP - Lewis Bay	Lewis Bay	Lewis Bay	Fawcetts Pond	M_299359_824042	0.5			41.66036821	-70.30703805
1356	1	1356	0	3.5944292	3.5944292	SEPTIC	-7826529.579	5110286.916		0	0	0	0	0	0	0	0	0	0	0	1978	0	< 10	MEP - Lewis Bay	Lewis Bay	Lewis Bay	Fawcetts Pond	M_299369_824077	0.5			41.66067957	-70.30691115
1357	1	1357	0	4.849280494	4.849280494	SEPTIC	-7826579.479	5110104.474		0	0	0	0	0	0	0	0	0	0	0	1978	0	< 10	MEP - Lewis Bay	Lewis Bay	Lewis Bay	Fawcetts Pond	M_299333_823940	0.5			41.65945514	-70.30735941
1358	1	1358	0	1.971701454	1.971701454	SEPTIC	-7826566.561	5110153.776		0	0	0	0	0	0	0	0	0	0	0	1978	0	< 10	MEP - Lewis Bay	Lewis Bay	Lewis Bay	Fawcetts Pond	M_299343_823977	0.5			41.65978603	-70.30724337
1359	1	1359	0	4.059727478	4.059727478	SEPTIC	-7826589.747	5110057.939		0	0	0	0	0	0	0	0	0	0	0	1978	0	< 10	MEP - Lewis Bay	Lewis Bay	Lewis Bay	Fawcetts Pond	M_299326_823906	0.5			41.65914283	-70.30745165
1360	1	1360	0	4.20513319	4.20513319	SEPTIC	-7826599.652	5109975.36		0	0	0	0	0	0	0	0	0	0	0	1978	0	< 10	MEP - Lewis Bay	Lewis Bay	Lewis Bay	Fawcetts Pond	M_299320_823844	0.5			41.6585886	-70.30754063
1361	1	1361	0	1.366813692	1.366813692	SEPTIC	-7826591.69	5110014.572		0	0	0	0	0	0	0	0	0	0	0	1978	0	< 10	MEP - Lewis Bay	Lewis Bay	Lewis Bay	Fawcetts Pond	M_299325_823873	0.5			41.65885177	-70.30746911
1362	1	1362	0	5.880206992	5.880206992	SEPTIC	-7826623.958	5109896.029		0	0	0	0	0	0	0	0	0	0	0	1978	0	< 10	MEP - Lewis Bay	Lewis Bay	Lewis Bay	Fawcetts Pond	M_299302_823785	0.5			41.65805617	-70.30775897
1363	1	1363	0	1.977517683	1.977517683	SEPTIC	-7826611.233	5109935.846		0	0	0	0	0	0	0	0	0	0	0	1978	0	< 10	MEP - Lewis Bay	Lewis Bay	Lewis Bay	Fawcetts Pond	M_299311_823814	0.5			41.65832341	-70.30764467
1364	1	1364	0	0	0	SEPTIC	-7826753.571	5110375.088		0	0	0	0	0	0	0	0	0	0	0		0	40 - 50	MEP - Lewis Bay	Lewis Bay	Lewis Bay	WELL_SimmonsHyannisport	M_299200_824140	0			41.66127132	-70.30892331
1365	1	1365	0	0	0	SEWERED	-7826663.527	5110338.396		0	0	0	0	0	0	0	0	0	0	0	1988	0	< 10	MEP - Lewis Bay	Lewis Bay	Lewis Bay	Fawcetts Pond	M_299268_824114	0.5			41.66102506	-70.30811443
1366	1	1366	0	0	0	SEWERED	-7826600.182	5110158.009		0	0	0	0	0	0	0	0	0	0	0	2004	0	< 10	MEP - Lewis Bay	Lewis Bay	Lewis Bay	Fawcetts Pond	M_299317_823980	0.5			41.65981443	-70.30754539
1367	1	1367	0	0	0	SEWERED	-7826587.191	5110247.885		0	0	0	0	0	0	0	0	0	0	0	2004	0	< 10	MEP - Lewis Bay	Lewis Bay	Lewis Bay	Fawcetts Pond	M_299326_824047	0.5			41.66041762	-70.30742869
1368	1	1368	0	0	0	SEWERED	-7826582.051	5110268.66		0	0	0	0	0	0	0	0	0	0	0	2004	0	< 10	MEP - Lewis Bay	Lewis Bay	Lewis Bay	Fawcetts Pond	M_299330_824063	0.5			41.66055705	-70.30738251
1369	1	1369	0	0	0	SEWERED	-7826577.526	5110288.657		0	0	0	0	0	0	0	0	0	0	0	2003	0	< 10	MEP - Lewis Bay	Lewis Bay	Lewis Bay	Fawcetts Pond	M_299333_824078	0.5			41.66069126	-70.30734186
1370	1	1370	0	0	0	SEWERED	-7826572.865	5110306.687		0	0	0	0	0	0	0	0	0	0	0	2003	0	< 10	MEP - Lewis Bay	Lewis Bay	Lewis Bay	Fawcetts Pond	M_299336_824091	0.5			41.66081226	-70.3073
1371	1	1371	0	0	0	SEWERED	-7826568.331	5110325.894		0	0	0	0	0	0	0	0	0	0	0	2003	0	< 10	MEP - Lewis Bay	Lewis Bay	Lewis Bay	Fawcetts Pond	M_299339_824106	0.5			41.66094116	-70.30725927
1372	1	1372	0	0	0	SEWERED	-7826563.883	5110345.377		0	0	0	0	0	0	0	0	0	0	0	2003	0	< 10	MEP - Lewis Bay	Lewis Bay	Lewis Bay	Fawcetts Pond	M_299343_824120	0.5			41.66107191	-70.30721931
1373	1	1373	0	0	0	SEWERED	-7826559.066	5110364.646		0	0	0	0	0	0	0	0	0	0	0	2003	0	< 10	MEP - Lewis Bay	Lewis Bay	Lewis Bay	Fawcetts Pond	M_299346_824135	0.5			41.66120123	-70.30717604
1374	1	1374	0	0	0	SEWERED	-7826554.295	5110384.142		0	0	0	0	0	0	0	0	0	0	0	2003	0	< 10	MEP - Lewis Bay	Lewis Bay	Lewis Bay	Fawcetts Pond	M_299349_824149	0.5			41.66133207	-70.30713318
1375	1	1375	0	0	0	SEWERED	-7826549.339	5110404.075		0	0	0	0	0	0	0	0	0	0	0	2003	0	< 10	MEP - Lewis Bay	Lewis Bay	Lewis Bay	Fawcetts Pond	M_299353_824164	0.5			41.66146585	-70.30708866
1376	1	1376	0	0	0	SEWERED	-7826544.667	5110425.075		0	0	0	0	0	0	0	0	0	0	0	2004	0	< 10	MEP - Lewis Bay	Lewis Bay	Lewis Bay	Fawcetts Pond	M_299356_824180	0.5			41.66160678	-70.30704669
1377	1	1377	0	0	0	SEWERED	-7826539.45	5110445.922		0	0	0	0	0	0	0	0	0	0	0	2003	0	< 10	MEP - Lewis Bay	Lewis Bay	Lewis Bay	Fawcetts Pond	M_299360_824195	0.5			41.66174669	-70.30699982
1378	1	1378	0	0	0	SEWERED	-7826530.427	5110474.099		0	0	0	0	0	0	0	0	0	0	0	2003	0	< 10	MEP - Lewis Bay	Lewis Bay	Lewis Bay	Fawcetts Pond	M_299366_824216	0.5			41.66193579	-70.30691877
1379	1	1379	0	2.488182543	2.488182543	SEPTIC	-7826639.013	5109858.307		0	0	0	0	0	0	0	0	0	0	0	1977	0	< 10	MEP - Lewis Bay	Lewis Bay	Lewis Bay	Fawcetts Pond	M_299291_823756	0.5			41.657803	-70.30789422
1380	1	1380	0	0	0	SEWERED	-7826821.231	5109783.098		0	0	0	0	0	0	0	0	0	0	0	1983	0	20-Oct	MEP - Lewis Bay	Lewis Bay	Lewis Bay	WELL_SimmonsHyannisport	M_299156_823698	0			41.65729823	-70.30953111
1381	1	1381	0	0	0	SEPTIC	-7826708.883	5109861.804		0	0	0	0	0	0	0	0	0	0	0	1977	0	50 - 100	MEP - Lewis Bay	Lewis Bay	Lewis Bay	WELL_SimmonsHyannisport	M_299239_823758	0			41.65782647	-70.30852187
1382	1	1382	0	0	0	SEPTIC	-7826757.454	5109854.834		0	0	0	0	0	0	0	0	0	0	0	1977	0	50 - 100	MEP - Lewis Bay	Lewis Bay	Lewis Bay	WELL_SimmonsHyannisport	M_299203_823752	0			41.65777969	-70.30895819
1383	1	1383	0	0	0	SEPTIC	-7826720.418	5108848.304		0	0	0	0	0	0	0	0	0	0	0	1971	0	< 10	MEP - Lewis Bay	Lewis Bay	Lewis Bay	WELL_SimmonsHyannisport	M_299241_823003	0			41.65102394	-70.30862549
1384	1	1384	0	0	0	SEPTIC	-7826669.625	5108878.904		0	0	0	0	0	0	0	0	0	0	0	1967	0	< 10	MEP - Lewis Bay	Lewis Bay	Lewis Bay	WELL_SimmonsHyannisport	M_299279_823026	0			41.65122934	-70.30816921
1385	1	1385	0	0	0	SEPTIC	-7826718.326	5108818.307		0	0	0	0	0	0	0	0	0	0	0	1971	0	< 10	MEP - Lewis Bay	Lewis Bay	Lewis Bay	WELL_SimmonsHyannisport	M_299243_822980	0			41.6508226	-70.30860669
1386	1	1386	0	0	0	SEPTIC	-7826665.631	5108796.758		0	0	0	0	0	0	0	0	0	0	0	1966	0	< 10	MEP - Lewis Bay	Lewis Bay	Lewis Bay	WELL_SimmonsHyannisport	M_299283_822965	0			41.65067795	-70.30813333
1387	1	1387	0	0	0	SEWERED	-7826774.209	5108561.219		0	0	0	0	0	0	0	0	0	0	0	1970	0	< 10	MEP - Lewis Bay	Lewis Bay	Lewis Bay	Simmons Pond	M_299203_822788	0.5			41.64909692	-70.3091087
1388	1	1388	0	0	0	SEPTIC	-7826807.528	5108665.023		0	0	0	0	0	0	0	0	0	0	0	1935	0	< 10	MEP - Lewis Bay	Lewis Bay	Lewis Bay	WELL_SimmonsHyannisport	M_299178_822865	0			41.6497937	-70.30940801
1389	1	1389	0	0	0	SEPTIC	-7826791.703	5108702.524		0	0	0	0	0	0	0	0	0	0	0	1930	0	< 10	MEP - Lewis Bay	Lewis Bay	Lewis Bay	WELL_SimmonsHyannisport	M_299189_822893	0			41.65004542	-70.30926585
1390	1	1390	0	0	0	SEPTIC	-7826793.887	5108733.602		0	0	0	0	0	0	0	0	0	0	0	1995	0	< 10	MEP - Lewis Bay	Lewis Bay	Lewis Bay	WELL_SimmonsHyannisport	M_299187_822916	0			41.65025403	-70.30928547
1391	1	1391	0	0	0	SEPTIC	-7826795.736	5108764.911		0	0	0	0	0	0	0	0	0	0	0	1962	0	< 10	MEP - Lewis Bay	Lewis Bay	Lewis Bay	WELL_SimmonsHyannisport	M_299186_822940	0			41.65046419	-70.30930208
1392	1	1392	0	0	0	SEPTIC	-7826797.666	5108795.546		0	0	0	0	0	0	0	0	0	0	0	1950	0	< 10	MEP - Lewis Bay	Lewis Bay	Lewis Bay	WELL_SimmonsHyannisport	M_299184_822962	0			41.65066982	-70.30931942
1393	1	1393	0	0	0	SEPTIC	-7826799.129	5108826.014		0	0	0	0	0	0	0	0	0	0	0	1962	0	< 10	MEP - Lewis Bay	Lewis Bay	Lewis Bay	WELL_SimmonsHyannisport	M_299182_822985	0			41.65087433	-70.30933256
1394	1	1394	0	0	0	SEPTIC	-7826785.787	5108882.711		0	0	0	0	0	0	0	0	0	0	0	1985	0	< 10	MEP - Lewis Bay	Lewis Bay	Lewis Bay	WELL_SimmonsHyannisport	M_299192_823028	0			41.65125489	-70.30921271
1395	1	1395	0	0	0	SEPTIC	-7826807.441	5108857.404		0	0	0	0	0	0	0	0	0	0	0	1985	0	< 10	MEP - Lewis Bay	Lewis Bay	Lewis Bay	WELL_SimmonsHyannisport	M_299176_823008	0			41.65108502	-70.30940723
1396	1	1396	0	0	0	SEWERED	-7827121.991	5108852.464		0	0	0	0	0	0	0	0	0	0	0	1935	0	< 10	MEP - Lewis Bay	Lewis Bay	Lewis Bay	WELL_SimmonsHyannisport	M_298940_823001	0			41.65105187	-70.31223288
1397	1	1397	0	0	0	SEWERED	-7827126.256	5108889.008		0	0	0	0	0	0	0	0	0	0	0	1935	0	20-Oct	MEP - Lewis Bay	Lewis Bay	Lewis Bay	WELL_SimmonsHyannisport	M_298937_823029	0			41.65129716	-70.31227119
1398	1	1398	0	0	0	SEWERED	-7827130.716	5108926.225		0	0	0	0	0	0	0	0	0	0	0	1935	0	20-Oct	MEP - Lewis Bay	Lewis Bay	Lewis Bay	WELL_SimmonsHyannisport	M_298933_823056	0			41.65154697	-70.31231125
1399	1	1399	0	0	0	SEPTIC	-7827175.16	5108847.695		0	0	0	0	0	0	0	0	0	0	0	1935	0	20-Oct	MEP - Lewis Bay	Lewis Bay	Lewis Bay	WELL_SimmonsHyannisport	M_298901_822997	0			41.65101986	-70.3127105
1400	1	1400	0	0	0	SEPTIC	-7827167.918	5108818.687		0	0	0	0	0	0	0	0	0	0	0	1930	0	< 10	MEP - Lewis Bay	Lewis Bay	Lewis Bay	WELL_SimmonsHyannisport	M_298906_822976	0			41.65082515	-70.31264545
1401	1	1401	0	0	0	SEWERED	-7827185.457	5108740.968		0	0	0	0	0	0	0	0	0	0	0	1970	0	< 10	MEP - Lewis Bay	Lewis Bay	Lewis Bay	WELL_SimmonsHyannisport	M_298894_822918	0			41.65030347	-70.312803
1402	1	1402	0	0	0	SEWERED	-7827112.239	5108742.527		0	0	0	0	0	0	0	0	0	0	0	1940	0	< 10	MEP - Lewis Bay	Lewis Bay	Lewis Bay	WELL_SimmonsHyannisport	M_298949_822920	0			41.65031393	-70.31214527
1403	1	1403	0	0	0	SEWERED	-7827113.669	5108709.953		0	0	0	0	0	0	0	0	0	0	0	1920	0	< 10	MEP - Lewis Bay	Lewis Bay	Lewis Bay	WELL_SimmonsHyannisport	M_298948_822895	0			41.65009529	-70.31215813
1404	1	1404	0	0	0	SEPTIC	-7827122.845	5108661.703		0	0	0	0	0	0	0	0	0	0	0		0	< 10	MEP - Lewis Bay	Lewis Bay	Lewis Bay	WELL_SimmonsHyannisport	M_298942_822859	0			41.64977142	-70.31224055
1405	1	1405	0	0	0	SEWERED	-7827240.071	5108758.459		0	0	0	0	0	0	0	0	0	0	0	1937	0	20-Oct	MEP - Lewis Bay	Lewis Bay	Lewis Bay	WELL_SimmonsHyannisport	M_298853_822930	0			41.65042088	-70.31329361
1406	1	1406	0	0	0	SEPTIC	-7827279.039	5108858.985		0	0	0	0	0	0	0	0	0	0	0	1977	0	20-Oct	MEP - Lewis Bay	Lewis Bay	Lewis Bay	WELL_SimmonsHyannisport	M_298823_823005	0			41.65109564	-70.31364366
1407	1	1407	0	0	0	SEWERED	-7827283.885	5108802.864		0	0	0	0	0	0	0	0	0	0	0	1963	0	20-Oct	MEP - Lewis Bay	Lewis Bay	Lewis Bay	Halls Creek	M_298820_822963	1			41.65071894	-70.31368719
1408	1	1408	0	5.141545975	5.141545975	SEPTIC	-7827302.57	5108972.462		0	0	0	0	0	0	0	0	0	0	0	1950	0	20-Oct	MEP - Lewis Bay	Lewis Bay	Lewis Bay	Halls Creek	M_298804_823089	1			41.65185732	-70.31385505
1409	1	1409	0	5.397460028	5.397460028	SEPTIC	-7827309.225	5109009.633		0	0	0	0	0	0	0	0	0	0	0	1930	0	20 - 30	MEP - Lewis Bay	Lewis Bay	Lewis Bay	Halls Creek	M_298799_823117	1			41.65210682	-70.31391483
1410	1	1410	0	0	0	SEPTIC	-7826728.429	5109954.386		0	0	0	0	0	0	0	0	0	0	0	1977	0	50 - 100	MEP - Lewis Bay	Lewis Bay	Lewis Bay	WELL_SimmonsHyannisport	M_299224_823827	0			41.65844784	-70.30869745
1411	1	1411	0	0	0	SEPTIC	-7826721.563	5109998.703		0	0	0	0	0	0	0	0	0	0	0	1977	0	40 - 50	MEP - Lewis Bay	Lewis Bay	Lewis Bay	WELL_SimmonsHyannisport	M_299228_823860	0			41.65874527	-70.30863578
1412	1	1412	0	0	0	SEPTIC	-7826715.57	5109911.857		0	0	0	0	0	0	0	0	0	0	0	1977	0	50 - 100	MEP - Lewis Bay	Lewis Bay	Lewis Bay	WELL_SimmonsHyannisport	M_299234_823795	0			41.65816241	-70.30858194
1413	1	1413	0	0	0	SEPTIC	-7826752.351	5109903.773		0	0	0	0	0	0	0	0	0	0	0	1977	0	50 - 100	MEP - Lewis Bay	Lewis Bay	Lewis Bay	WELL_SimmonsHyannisport	M_299206_823789	0			41.65810814	-70.30891234
1414	1	1414	0	0	0	SEPTIC	-7826971.232	5110308.861		0	0	0	0	0	0	0	0	0	0	0	1966	0	20-Oct	MEP - Lewis Bay	Lewis Bay	Lewis Bay	WELL_SimmonsHyannisport	M_299038_824089	0			41.66082685	-70.31087859
1415	1	1415	0	0	0	SEPTIC	-7826982.17	5110264.005		0	0	0	0	0	0	0	0	0	0	0	1964	0	20-Oct	MEP - Lewis Bay	Lewis Bay	Lewis Bay	WELL_SimmonsHyannisport	M_299030_824055	0			41.66052581	-70.31097685
1416	1	1416	0	0	0	SEPTIC	-7826991.127	5110212.538		0	0	0	0	0	0	0	0	0	0	0	1966	0	20-Oct	MEP - Lewis Bay	Lewis Bay	Lewis Bay	WELL_SimmonsHyannisport	M_299024_824017	0			41.6601804	-70.31105731
1417	1	1417	0	0	0	SEPTIC	-7827001.465	5110171.316		0	0	0	0	0	0	0	0	0	0	0	1990	0	20-Oct	MEP - Lewis Bay	Lewis Bay	Lewis Bay	WELL_SimmonsHyannisport	M_299017_823986	0			41.65990375	-70.31115018
1418	1	1418	0	0	0	SEPTIC	-7827008.132	5110140.188		0	0	0	0	0	0	0	0	0	0	0	1963	0	20-Oct	MEP - Lewis Bay	Lewis Bay	Lewis Bay	WELL_SimmonsHyannisport	M_299012_823963	0			41.65969484	-70.31121006
1419	1	1419	0	0	0	SEPTIC	-7827014.975	5110108.93		0	0	0	0	0	0	0	0	0	0	0	1984	0	20-Oct	MEP - Lewis Bay	Lewis Bay	Lewis Bay	WELL_SimmonsHyannisport	M_299008_823939	0			41.65948505	-70.31127154
1420	1	1420	0	0	0	SEPTIC	-7826845.693	5110336.181		0	0	0	0	0	0	0	0	0	0	0	1978	0	20-Oct	MEP - Lewis Bay	Lewis Bay	Lewis Bay	WELL_SimmonsHyannisport	M_299132_824110	0			41.6610102	-70.30975085
1421	1	1421	0	0	0	SEPTIC	-7826905.431	5110387.538		0	0	0	0	0	0	0	0	0	0	0	1984	0	20-Oct	MEP - Lewis Bay	Lewis Bay	Lewis Bay	WELL_SimmonsHyannisport	M_299087_824148	0			41.66135487	-70.31028749
1422	1	1422	0	0	0	SEPTIC	-7826856.262	5110389.85		0	0	0	0	0	0	0	0	0	0	0	1965	0	20-Oct	MEP - Lewis Bay	Lewis Bay	Lewis Bay	WELL_SimmonsHyannisport	M_299123_824150	0			41.66137038	-70.3098458
1423	1	1423	0	4.16441959	4.16441959	SEPTIC	-7826731.952	5110134.697		0	0	0	0	0	0	0	0	0	0	0	1978	0	< 10	MEP - Lewis Bay	Lewis Bay	Lewis Bay	Fawcetts Pond	M_299219_823961	0.5			41.65965798	-70.3087291
1424	1	1424	0	0	0	SEPTIC	-7826748.578	5110184.438		0	0	0	0	0	0	0	0	0	0	0	1978	0	50 - 100	MEP - Lewis Bay	Lewis Bay	Lewis Bay	WELL_SimmonsHyannisport	M_299206_823998	0			41.65999181	-70.30887845
1425	1	1425	0	0	0	SEPTIC	-7826800.006	5110279.888		0	0	0	0	0	0	0	0	0	0	0	1978	0	50 - 100	MEP - Lewis Bay	Lewis Bay	Lewis Bay	WELL_SimmonsHyannisport	M_299167_824069	0			41.6606324	-70.30934044
1426	1	1426	0	0	0	SEPTIC	-7826894.072	5110343.709		0	0	0	0	0	0	0	0	0	0	0	1983	0	20-Oct	MEP - Lewis Bay	Lewis Bay	Lewis Bay	WELL_SimmonsHyannisport	M_299096_824115	0			41.66106072	-70.31018545
1427	1	1427	0	0	0	SEPTIC	-7826926.603	5110324.563		0	0	0	0	0	0	0	0	0	0	0	1983	0	20-Oct	MEP - Lewis Bay	Lewis Bay	Lewis Bay	WELL_SimmonsHyannisport	M_299071_824101	0			41.66093223	-70.31047768
1428	1	1428	0	0	0	SEPTIC	-7826842.716	5110277.979		0	0	0	0	0	0	0	0	0	0	0	1983	0	20-Oct	MEP - Lewis Bay	Lewis Bay	Lewis Bay	WELL_SimmonsHyannisport	M_299135_824067	0			41.66061959	-70.30972411
1429	1	1429	0	0	0	SEPTIC	-7826776.065	5110240.451		0	0	0	0	0	0	0	0	0	0	0	1978	0	50 - 100	MEP - Lewis Bay	Lewis Bay	Lewis Bay	WELL_SimmonsHyannisport	M_299185_824040	0			41.66036773	-70.30912537
1430	1	1430	0	0	0	SEPTIC	-7826884.701	5110266.448		0	0	0	0	0	0	0	0	0	0	0	1983	0	20-Oct	MEP - Lewis Bay	Lewis Bay	Lewis Bay	WELL_SimmonsHyannisport	M_299103_824058	0			41.66054221	-70.31010127
1431	1	1431	0	0	0	SEPTIC	-7826903.683	5110228.05		0	0	0	0	0	0	0	0	0	0	0	1982	0	20-Oct	MEP - Lewis Bay	Lewis Bay	Lewis Bay	WELL_SimmonsHyannisport	M_299090_824029	0			41.66028451	-70.31027178
1432	1	1432	0	0	0	SEPTIC	-7826930.143	5110273.654		0	0	0	0	0	0	0	0	0	0	0	1983	0	20-Oct	MEP - Lewis Bay	Lewis Bay	Lewis Bay	WELL_SimmonsHyannisport	M_299069_824063	0			41.66059056	-70.31050948
1433	1	1433	0	0	0	SEPTIC	-7826978.714	5110040.997		0	0	0	0	0	0	0	0	0	0	0	1982	0	20-Oct	MEP - Lewis Bay	Lewis Bay	Lewis Bay	WELL_SimmonsHyannisport	M_299035_823889	0			41.65902912	-70.3109458
1434	1	1434	0	0	0	SEPTIC	-7826988.932	5110000.999		0	0	0	0	0	0	0	0	0	0	0	1982	0	20-Oct	MEP - Lewis Bay	Lewis Bay	Lewis Bay	WELL_SimmonsHyannisport	M_299028_823859	0			41.65876068	-70.31103759
1435	1	1435	0	0	0	SEPTIC	-7826998.32	5109876.769		0	0	0	0	0	0	0	0	0	0	0	1982	0	20-Oct	MEP - Lewis Bay	Lewis Bay	Lewis Bay	WELL_SimmonsHyannisport	M_299022_823766	0			41.65792691	-70.31112192
1436	1	1436	0	0	0	SEPTIC	-7826952.012	5109862.375		0	0	0	0	0	0	0	0	0	0	0	1982	0	20-Oct	MEP - Lewis Bay	Lewis Bay	Lewis Bay	WELL_SimmonsHyannisport	M_299057_823756	0			41.6578303	-70.31070593
1437	1	1437	0	0	0	SEPTIC	-7826910.888	5109852.563		0	0	0	0	0	0	0	0	0	0	0	1982	0	20-Oct	MEP - Lewis Bay	Lewis Bay	Lewis Bay	WELL_SimmonsHyannisport	M_299088_823749	0			41.65776444	-70.3103365
1438	1	1438	0	0	0	SEPTIC	-7826803.208	5109862.363		0	0	0	0	0	0	0	0	0	0	0	1983	0	20-Oct	MEP - Lewis Bay	Lewis Bay	Lewis Bay	WELL_SimmonsHyannisport	M_299169_823758	0			41.65783022	-70.3093692
1439	1	1439	0	0	0	SEPTIC	-7826795.661	5109903.345		0	0	0	0	0	0	0	0	0	0	0	1982	0	50 - 100	MEP - Lewis Bay	Lewis Bay	Lewis Bay	WELL_SimmonsHyannisport	M_299174_823788	0			41.65810527	-70.3093014
1440	1	1440	0	0	0	SEPTIC	-7826783.259	5109983.068		0	0	0	0	0	0	0	0	0	0	0	1982	0	20-Oct	MEP - Lewis Bay	Lewis Bay	Lewis Bay	WELL_SimmonsHyannisport	M_299182_823848	0			41.65864033	-70.30918999
1441	1	1441	0	0	0	SEPTIC	-7826789.427	5110183.025		0	0	0	0	0	0	0	0	0	0	0	1982	0	50 - 100	MEP - Lewis Bay	Lewis Bay	Lewis Bay	WELL_SimmonsHyannisport	M_299175_823997	0			41.65998233	-70.30924541
1442	1	1442	0	0	0	SEPTIC	-7826860.469	5109903.535		0	0	0	0	0	0	0	0	0	0	0	1982	0	20-Oct	MEP - Lewis Bay	Lewis Bay	Lewis Bay	WELL_SimmonsHyannisport	M_299125_823788	0			41.65810655	-70.30988358
1443	1	1443	0	0	0	SEPTIC	-7826940.255	5109926.441		0	0	0	0	0	0	0	0	0	0	0	1982	0	20-Oct	MEP - Lewis Bay	Lewis Bay	Lewis Bay	WELL_SimmonsHyannisport	M_299065_823804	0			41.65826028	-70.31060032
1444	1	1444	0	0	0	SEPTIC	-7826900.469	5109914.224		0	0	0	0	0	0	0	0	0	0	0	1982	0	20-Oct	MEP - Lewis Bay	Lewis Bay	Lewis Bay	WELL_SimmonsHyannisport	M_299095_823795	0			41.65817829	-70.31024292
1445	1	1445	0	0	0	SEPTIC	-7826923.683	5109962.433		0	0	0	0	0	0	0	0	0	0	0	1982	0	20-Oct	MEP - Lewis Bay	Lewis Bay	Lewis Bay	WELL_SimmonsHyannisport	M_299077_823831	0			41.65850184	-70.31045144
1446	1	1446	0	0	0	SEPTIC	-7826912.64	5110001.658		0	0	0	0	0	0	0	0	0	0	0	1982	0	20-Oct	MEP - Lewis Bay	Lewis Bay	Lewis Bay	WELL_SimmonsHyannisport	M_299085_823860	0			41.6587651	-70.31035224
1447	1	1447	0	0	0	SEPTIC	-7826901.731	5110041.457		0	0	0	0	0	0	0	0	0	0	0	1982	0	20-Oct	MEP - Lewis Bay	Lewis Bay	Lewis Bay	WELL_SimmonsHyannisport	M_299093_823890	0			41.65903221	-70.31025425
1448	1	1448	0	0	0	SEPTIC	-7826892.881	5110081.955		0	0	0	0	0	0	0	0	0	0	0	1982	0	20-Oct	MEP - Lewis Bay	Lewis Bay	Lewis Bay	WELL_SimmonsHyannisport	M_299099_823920	0			41.65930401	-70.31017475
1449	1	1449	0	0	0	SEPTIC	-7826840.061	5110138.633		0	0	0	0	0	0	0	0	0	0	0	1982	0	20-Oct	MEP - Lewis Bay	Lewis Bay	Lewis Bay	WELL_SimmonsHyannisport	M_299138_823963	0			41.65968439	-70.30970026
1450	1	1450	0	0	0	SEPTIC	-7826865.569	5109947.075		0	0	0	0	0	0	0	0	0	0	0	1982	0	20-Oct	MEP - Lewis Bay	Lewis Bay	Lewis Bay	WELL_SimmonsHyannisport	M_299121_823820	0			41.65839877	-70.3099294
1451	1	1451	0	0	0	SEPTIC	-7826859.259	5109988.409		0	0	0	0	0	0	0	0	0	0	0	1982	0	20-Oct	MEP - Lewis Bay	Lewis Bay	Lewis Bay	WELL_SimmonsHyannisport	M_299125_823851	0			41.65867618	-70.30987272
1452	1	1452	0	0	0	SEPTIC	-7826845.652	5110027.663		0	0	0	0	0	0	0	0	0	0	0	1982	0	20-Oct	MEP - Lewis Bay	Lewis Bay	Lewis Bay	WELL_SimmonsHyannisport	M_299135_823880	0			41.65893963	-70.30975048
1453	1	1453	0	0	0	SEPTIC	-7826831.798	5110065.883		0	0	0	0	0	0	0	0	0	0	0	1982	0	20-Oct	MEP - Lewis Bay	Lewis Bay	Lewis Bay	WELL_SimmonsHyannisport	M_299145_823909	0			41.65919614	-70.30962603
1454	1	1454	0	0	0	SEPTIC	-7826891.761	5110126.103		0	0	0	0	0	0	0	0	0	0	0	1982	0	20-Oct	MEP - Lewis Bay	Lewis Bay	Lewis Bay	WELL_SimmonsHyannisport	M_299100_823953	0			41.6596003	-70.31016469
1455	1	1455	0	0	0	SEPTIC	-7826825.665	5110102.866		0	0	0	0	0	0	0	0	0	0	0	1982	0	20-Oct	MEP - Lewis Bay	Lewis Bay	Lewis Bay	WELL_SimmonsHyannisport	M_299149_823937	0			41.65944435	-70.30957094
1456	1	1456	0	0	0	SEPTIC	-7826852.193	5110177.406		0	0	0	0	0	0	0	0	0	0	0	1982	0	20-Oct	MEP - Lewis Bay	Lewis Bay	Lewis Bay	WELL_SimmonsHyannisport	M_299129_823992	0			41.65994462	-70.30980924
1457	1	1457	0	0	0	SEPTIC	-7826895.082	5110170.648		0	0	0	0	0	0	0	0	0	0	0	1982	0	20-Oct	MEP - Lewis Bay	Lewis Bay	Lewis Bay	WELL_SimmonsHyannisport	M_299097_823986	0			41.65989926	-70.31019452
1458	1	1458	0	0	0	SEPTIC	-7826774.26	5110144.38		0	0	0	0	0	0	0	0	0	0	0	1982	0	50 - 100	MEP - Lewis Bay	Lewis Bay	Lewis Bay	WELL_SimmonsHyannisport	M_299187_823968	0			41.65972297	-70.30910916
1459	1	1459	0	0	0	SEPTIC	-7826757.647	5110103.287		0	0	0	0	0	0	0	0	0	0	0	1982	0	50 - 100	MEP - Lewis Bay	Lewis Bay	Lewis Bay	WELL_SimmonsHyannisport	M_299200_823938	0			41.65944718	-70.30895992
1460	1	1460	0	0	0	SEPTIC	-7826769.307	5110021.686		0	0	0	0	0	0	0	0	0	0	0	1982	0	20-Oct	MEP - Lewis Bay	Lewis Bay	Lewis Bay	WELL_SimmonsHyannisport	M_299192_823877	0			41.65889952	-70.30906467
1461	1	1461	0	0	0	SEPTIC	-7826757.736	5110062.511		0	0	0	0	0	0	0	0	0	0	0	1982	0	50 - 100	MEP - Lewis Bay	Lewis Bay	Lewis Bay	WELL_SimmonsHyannisport	M_299200_823907	0			41.65917351	-70.30896072
1462	1	1462	0	0	0	SEPTIC	-7826790.89	5109944.73		0	0	0	0	0	0	0	0	0	0	0	1982	0	20-Oct	MEP - Lewis Bay	Lewis Bay	Lewis Bay	WELL_SimmonsHyannisport	M_299177_823819	0			41.65838303	-70.30925855
1463	1	1463	0	0	0	SEPTIC	-7827010.445	5109915.439		0	0	0	0	0	0	0	0	0	0	0	1983	0	20-Oct	MEP - Lewis Bay	Lewis Bay	Lewis Bay	WELL_SimmonsHyannisport	M_299013_823795	0			41.65818644	-70.31123084
1464	1	1464	0	0	0	SEPTIC	-7826998.977	5109960.93		0	0	0	0	0	0	0	0	0	0	0	1982	0	20-Oct	MEP - Lewis Bay	Lewis Bay	Lewis Bay	WELL_SimmonsHyannisport	M_299021_823829	0			41.65849176	-70.31112783
1465	1	1465	0	0	0	SEPTIC	-7826969.568	5110081.051		0	0	0	0	0	0	0	0	0	0	0	1982	0	20-Oct	MEP - Lewis Bay	Lewis Bay	Lewis Bay	WELL_SimmonsHyannisport	M_299042_823919	0			41.65929794	-70.31086364
1466	1	1466	0	0	0	SEPTIC	-7826964.056	5110121.923		0	0	0	0	0	0	0	0	0	0	0	1982	0	20-Oct	MEP - Lewis Bay	Lewis Bay	Lewis Bay	WELL_SimmonsHyannisport	M_299045_823949	0			41.65957225	-70.31081412
1467	1	1467	0	0	0	SEPTIC	-7826959.101	5110166.363		0	0	0	0	0	0	0	0	0	0	0	1982	0	20-Oct	MEP - Lewis Bay	Lewis Bay	Lewis Bay	WELL_SimmonsHyannisport	M_299049_823983	0			41.6598705	-70.31076961
1468	1	1468	0	0	0	SEPTIC	-7826944.535	5110212.488		0	0	0	0	0	0	0	0	0	0	0	1983	0	20-Oct	MEP - Lewis Bay	Lewis Bay	Lewis Bay	WELL_SimmonsHyannisport	M_299059_824017	0			41.66018006	-70.31063876
1469	1	1469	0	0	0	SEPTIC	-7826859.937	5110231.757		0	0	0	0	0	0	0	0	0	0	0	1982	0	20-Oct	MEP - Lewis Bay	Lewis Bay	Lewis Bay	WELL_SimmonsHyannisport	M_299122_824032	0			41.66030938	-70.3098788
1470	1	1470	0	0	0	SEPTIC	-7826819.932	5110236.273		0	0	0	0	0	0	0	0	0	0	0	1982	0	20-Oct	MEP - Lewis Bay	Lewis Bay	Lewis Bay	WELL_SimmonsHyannisport	M_299152_824036	0			41.66033969	-70.30951943
1471	1	1471	0	0.692131189	0.692131189	SEPTIC	-7826715.51	5110042.678		0	0	0	0	0	0	0	0	0	0	0	1977	0	< 10	MEP - Lewis Bay	Lewis Bay	Lewis Bay	Fawcetts Pond	M_299232_823893	0.5			41.6590404	-70.3085814
1472	1	1472	0	1.046921126	1.046921126	SEPTIC	-7826710.842	5110095.882		0	0	0	0	0	0	0	0	0	0	0	1977	0	< 10	MEP - Lewis Bay	Lewis Bay	Lewis Bay	Fawcetts Pond	M_299235_823933	0.5			41.65939748	-70.30853947
1473	1	1473	0	0	0	SEPTIC	-7827062.737	5109891.662		0	0	0	0	0	0	0	0	0	0	0	1970	0	20-Oct	MEP - Lewis Bay	Lewis Bay	Lewis Bay	WELL_SimmonsHyannisport	M_298974_823777	0			41.65802687	-70.31170059
1474	1	1474	0	0	0	SEPTIC	-7827055.575	5109923.869		0	0	0	0	0	0	0	0	0	0	0		0	20-Oct	MEP - Lewis Bay	Lewis Bay	Lewis Bay	WELL_SimmonsHyannisport	M_298979_823801	0			41.65824302	-70.31163625
1475	1	1475	0	0	0	SEPTIC	-7827021.649	5110078.302		0	0	0	0	0	0	0	0	0	0	0	1975	0	< 10	MEP - Lewis Bay	Lewis Bay	Lewis Bay	WELL_SimmonsHyannisport	M_299003_823916	0			41.65927949	-70.31133149
1476	1	1476	0	0	0	SEPTIC	-7827028.537	5110047.383		0	0	0	0	0	0	0	0	0	0	0	1974	0	< 10	MEP - Lewis Bay	Lewis Bay	Lewis Bay	WELL_SimmonsHyannisport	M_298998_823893	0			41.65907198	-70.31139336
1477	1	1477	0	0	0	SEPTIC	-7827045.495	5109969.855		0	0	0	0	0	0	0	0	0	0	0	1980	0	20-Oct	MEP - Lewis Bay	Lewis Bay	Lewis Bay	WELL_SimmonsHyannisport	M_298986_823835	0			41.65855165	-70.31154571
1478	1	1478	0	0	0	SEPTIC	-7827035.372	5110015.654		0	0	0	0	0	0	0	0	0	0	0	1985	0	20-Oct	MEP - Lewis Bay	Lewis Bay	Lewis Bay	WELL_SimmonsHyannisport	M_298993_823869	0			41.65885904	-70.31145476
1479	1	1479	0	0	0	SEPTIC	-7826952.166	5110386.445		0	0	0	0	0	0	0	0	0	0	0	1984	0	20-Oct	MEP - Lewis Bay	Lewis Bay	Lewis Bay	WELL_SimmonsHyannisport	M_299052_824147	0			41.66134753	-70.31070731
1480	1	1480	0	0	0	SEPTIC	-7826962.868	5110347.466		0	0	0	0	0	0	0	0	0	0	0	1961	0	20-Oct	MEP - Lewis Bay	Lewis Bay	Lewis Bay	WELL_SimmonsHyannisport	M_299044_824118	0			41.66108594	-70.31080345
1481	1	1481	0	0	0	SEPTIC	-7827149.204	5110105.441		0	0	0	0	0	0	0	0	0	0	0	1967	0	20 - 30	MEP - Lewis Bay	Lewis Bay	Lewis Bay	WELL_SimmonsHyannisport	M_298907_823935	0			41.65946164	-70.31247734
1482	1	1482	0	0	0	SEPTIC	-7827156.493	5110074.247		0	0	0	0	0	0	0	0	0	0	0	1965	0	20 - 30	MEP - Lewis Bay	Lewis Bay	Lewis Bay	WELL_SimmonsHyannisport	M_298902_823912	0			41.65925228	-70.31254281
1483	1	1483	0	0	0	SEPTIC	-7827163.674	5110044.19		0	0	0	0	0	0	0	0	0	0	0	1966	0	20 - 30	MEP - Lewis Bay	Lewis Bay	Lewis Bay	WELL_SimmonsHyannisport	M_298897_823889	0			41.65905055	-70.31260732
1484	1	1484	0	0	0	SEPTIC	-7827169.907	5110014.31		0	0	0	0	0	0	0	0	0	0	0	1965	0	20 - 30	MEP - Lewis Bay	Lewis Bay	Lewis Bay	WELL_SimmonsHyannisport	M_298893_823867	0			41.65885001	-70.31266332
1485	1	1485	0	0	0	SEPTIC	-7827183.272	5109953.769		0	0	0	0	0	0	0	0	0	0	0	1964	0	20-Oct	MEP - Lewis Bay	Lewis Bay	Lewis Bay	WELL_SimmonsHyannisport	M_298883_823822	0			41.65844369	-70.31278338
1486	1	1486	0	0	0	SEPTIC	-7827176.75	5109983.948		0	0	0	0	0	0	0	0	0	0	0	1966	0	20 - 30	MEP - Lewis Bay	Lewis Bay	Lewis Bay	WELL_SimmonsHyannisport	M_298888_823844	0			41.65864624	-70.31272478
1487	1	1487	0	0	0	SEPTIC	-7827193.987	5109905.909		0	0	0	0	0	0	0	0	0	0	0	1965	0	20-Oct	MEP - Lewis Bay	Lewis Bay	Lewis Bay	WELL_SimmonsHyannisport	M_298876_823786	0			41.65812248	-70.31287963
1488	1	1488	0	0	0	SEPTIC	-7827215.988	5109807.423		0	0	0	0	0	0	0	0	0	0	0	1953	0	20-Oct	MEP - Lewis Bay	Lewis Bay	Lewis Bay	WELL_SimmonsHyannisport	M_298860_823712	0			41.65746148	-70.31307727
1489	1	1489	0	0	0	SEPTIC	-7827207.431	5109846.321		0	0	0	0	0	0	0	0	0	0	0	1955	0	20-Oct	MEP - Lewis Bay	Lewis Bay	Lewis Bay	WELL_SimmonsHyannisport	M_298866_823741	0			41.65772256	-70.31300039
1490	1	1490	0	0	0	SEPTIC	-7827221.425	5109783.222		0	0	0	0	0	0	0	0	0	0	0	1955	0	20-Oct	MEP - Lewis Bay	Lewis Bay	Lewis Bay	WELL_SimmonsHyannisport	M_298856_823694	0			41.65729906	-70.31312611
1491	1	1491	0	0	0	SEPTIC	-7827226.657	5109759.524		0	0	0	0	0	0	0	0	0	0	0	1955	0	20-Oct	MEP - Lewis Bay	Lewis Bay	Lewis Bay	WELL_SimmonsHyannisport	M_298853_823677	0			41.65714001	-70.31317311
1492	1	1492	0	0	0	SEPTIC	-7827233.38	5109729.756		0	0	0	0	0	0	0	0	0	0	0	1954	0	20-Oct	MEP - Lewis Bay	Lewis Bay	Lewis Bay	WELL_SimmonsHyannisport	M_298848_823654	0			41.65694021	-70.3132335
1493	1	1493	0	0	0	SEPTIC	-7827241.353	5109694.181		0	0	0	0	0	0	0	0	0	0	0	1965	0	20-Oct	MEP - Lewis Bay	Lewis Bay	Lewis Bay	WELL_SimmonsHyannisport	M_298842_823628	0			41.65670144	-70.31330512
1494	1	1494	0	0	0	SEPTIC	-7827253.315	5109640.103		0	0	0	0	0	0	0	0	0	0	0	1951	0	20-Oct	MEP - Lewis Bay	Lewis Bay	Lewis Bay	WELL_SimmonsHyannisport	M_298834_823587	0			41.65633849	-70.31341258
1495	1	1495	0	0	0	SEPTIC	-7827247.643	5109664.706		0	0	0	0	0	0	0	0	0	0	0	1950	0	20-Oct	MEP - Lewis Bay	Lewis Bay	Lewis Bay	WELL_SimmonsHyannisport	M_298838_823606	0			41.65650362	-70.31336162
1496	1	1496	0	0	0	SEPTIC	-7827274.589	5109544.082		0	0	0	0	0	0	0	0	0	0	0	1950	0	20-Oct	MEP - Lewis Bay	Lewis Bay	Lewis Bay	WELL_SimmonsHyannisport	M_298819_823515	0			41.65569402	-70.31360369
1497	1	1497	0	0	0	SEPTIC	-7827264.308	5109591.887		0	0	0	0	0	0	0	0	0	0	0	1950	0	20-Oct	MEP - Lewis Bay	Lewis Bay	Lewis Bay	WELL_SimmonsHyannisport	M_298826_823551	0			41.65601488	-70.31351133
1498	1	1498	0	0	0	SEPTIC	-7827300.952	5109425.683		0	0	0	0	0	0	0	0	0	0	0	1940	0	30 - 40	MEP - Lewis Bay	Lewis Bay	Lewis Bay	WELL_SimmonsHyannisport	M_298801_823427	0			41.65489935	-70.31384051
1499	1	1499	0	0	0	SEPTIC	-7827295.756	5109449.134		0	0	0	0	0	0	0	0	0	0	0	1960	0	30 - 40	MEP - Lewis Bay	Lewis Bay	Lewis Bay	WELL_SimmonsHyannisport	M_298804_823444	0			41.65505675	-70.31379383
1500	1	1500	0	0	0	SEPTIC	-7827285.428	5109496.48		0	0	0	0	0	0	0	0	0	0	0	1950	0	30 - 40	MEP - Lewis Bay	Lewis Bay	Lewis Bay	WELL_SimmonsHyannisport	M_298812_823480	0			41.65537453	-70.31370105
1501	1	1501	0	0	0	SEPTIC	-7827306.892	5109401.328		0	0	0	0	0	0	0	0	0	0	0	1945	0	30 - 40	MEP - Lewis Bay	Lewis Bay	Lewis Bay	WELL_SimmonsHyannisport	M_298796_823409	0			41.65473589	-70.31389387
1502	1	1502	0	0	0	SEPTIC	-7827317.835	5109354.366		0	0	0	0	0	0	0	0	0	0	0	1950	0	30 - 40	MEP - Lewis Bay	Lewis Bay	Lewis Bay	WELL_SimmonsHyannisport	M_298789_823374	0			41.65442068	-70.31399217
1503	1	1503	0	0	0	SEWERED	-7827712.207	5109034.896		0	0	0	0	0	0	0	0	0	0	0	1950	0	30 - 40	MEP - Lewis Bay	Lewis Bay	Lewis Bay	Halls Creek	M_298497_823131	1			41.65227639	-70.31753488
1504	1	1504	0	0	0	SEPTIC	-7827451.647	5109009.554		0	0	0	0	0	0	0	0	0	0	0	2014	0	20-Oct	MEP - Lewis Bay	Lewis Bay	Lewis Bay	Halls Creek	M_298692_823115	1			41.65210629	-70.31519423
1505	1	1505	0	2.395757385	2.395757385	SEPTIC	-7827380.297	5109103.083		0	0	0	0	0	0	0	0	0	0	0	1931	0	20 - 30	MEP - Lewis Bay	Lewis Bay	Lewis Bay	Halls Creek	M_298745_823186	1			41.65273407	-70.31455328
1506	1	1506	0	0	0	SEWERED	-7827403.343	5108892.138		0	0	0	0	0	0	0	0	0	0	0	2002	0	20 - 30	MEP - Lewis Bay	Lewis Bay	Lewis Bay	Halls Creek	M_298730_823028	1			41.65131817	-70.31476031
1507	1	1507	0	0	0	SEPTIC	-7827352.291	5109043.195		0	0	0	0	0	0	0	0	0	0	0		0	20 - 30	MEP - Lewis Bay	Lewis Bay	Lewis Bay	Halls Creek	M_298766_823141	1			41.65233209	-70.31430169
1508	1	1508	0	9.980648069	9.980648069	SEPTIC	-7827356.843	5108995.156		0	0	0	0	0	0	0	0	0	0	0	1940	0	20 - 30	MEP - Lewis Bay	Lewis Bay	Lewis Bay	Halls Creek	M_298763_823105	1			41.65200965	-70.31434259
1509	1	1509	0	0	9.290186624	SEPTIC	-7827483.072	5108940.397		0	0	0	0	0	0	0	0	0	0	0	2014	0	20-Oct	MEP - Lewis Bay	Lewis Bay	Lewis Bay	Halls Creek	M_298669_823063	1			41.6516421	-70.31547652
1510	1	1510	0	0	0	SEWERED	-7827664.572	5109028.931		0	0	0	0	0	0	0	0	0	0	0	1983	0	30 - 40	MEP - Lewis Bay	Lewis Bay	Lewis Bay	Halls Creek	M_298533_823127	1			41.65223635	-70.31710696
1511	1	1511	0	0	0	SEWERED	-7827640.74	5109092.533		0	0	0	0	0	0	0	0	0	0	0	1961	0	30 - 40	MEP - Lewis Bay	Lewis Bay	Lewis Bay	Halls Creek	M_298550_823175	1			41.65266325	-70.31689288
1512	1	1512	0	3.24028551	3.24028551	SEPTIC	-7827609.463	5109314.302		0	0	0	0	0	0	0	0	0	0	0	1950	0	30 - 40	MEP - Lewis Bay	Lewis Bay	Lewis Bay	Halls Creek	M_298571_823341	1			41.65415177	-70.31661191
1513	1	1513	0	7.689054048	7.689054048	SEPTIC	-7827623.759	5109276.133		0	0	0	0	0	0	0	0	0	0	0	1949	0	30 - 40	MEP - Lewis Bay	Lewis Bay	Lewis Bay	Halls Creek	M_298561_823312	1			41.65389558	-70.31674033
1514	1	1514	0	8.575569715	8.575569715	SEPTIC	-7827637.651	5109238.084		0	0	0	0	0	0	0	0	0	0	0	1949	0	30 - 40	MEP - Lewis Bay	Lewis Bay	Lewis Bay	Halls Creek	M_298551_823284	1			41.6536402	-70.31686513
1515	1	1515	0	5.409092485	12.49165309	SEPTIC	-7827693.202	5109083.833		0	0	0	0	0	0	0	0	0	0	0	1948	0	30 - 40	MEP - Lewis Bay	Lewis Bay	Lewis Bay	Halls Creek	M_298511_823168	1			41.65260486	-70.31736416
1516	1	1516	0	4.17882168	4.17882168	SEPTIC	-7827386.782	5109398.869		0	0	0	0	0	0	0	0	0	0	0	1939	0	40 - 50	MEP - Lewis Bay	Lewis Bay	Lewis Bay	Halls Creek	M_298737_823406	1			41.65471938	-70.31461154
1517	1	1517	0	3.74565114	3.74565114	SEPTIC	-7827390.846	5109371.022		0	0	0	0	0	0	0	0	0	0	0	1960	0	40 - 50	MEP - Lewis Bay	Lewis Bay	Lewis Bay	Halls Creek	M_298734_823385	1			41.65453247	-70.31464804
1518	1	1518	0	5.54203485	5.54203485	SEPTIC	-7827326.496	5109318.172		0	0	0	0	0	0	0	0	0	0	0	1950	0	30 - 40	MEP - Lewis Bay	Lewis Bay	Lewis Bay	Halls Creek	M_298783_823347	1			41.65417775	-70.31406998
1519	1	1519	0	2.6754651	2.6754651	SEPTIC	-7827334.779	5109280.827		0	0	0	0	0	0	0	0	0	0	0	1952	0	30 - 40	MEP - Lewis Bay	Lewis Bay	Lewis Bay	Halls Creek	M_298777_823319	1			41.65392709	-70.31414438
1520	1	1520	0	3.344331375	3.344331375	SEPTIC	-7827363.19	5109149.56		0	0	0	0	0	0	0	0	0	0	0	1950	0	20 - 30	MEP - Lewis Bay	Lewis Bay	Lewis Bay	Halls Creek	M_298757_823220	1			41.65304602	-70.3143996
1521	1	1521	0	0	0	SEPTIC	-7827305.557	5109144.283		0	0	0	0	0	0	0	0	0	0	0	1963	0	30 - 40	MEP - Lewis Bay	Lewis Bay	Lewis Bay	WELL_SimmonsHyannisport	M_298800_823217	0			41.65301061	-70.31388188
1522	1	1522	0	1.22140798	1.22140798	SEPTIC	-7827350.865	5109208.932		0	0	0	0	0	0	0	0	0	0	0	1940	0	30 - 40	MEP - Lewis Bay	Lewis Bay	Lewis Bay	Halls Creek	M_298766_823265	1			41.65344453	-70.31428889
1523	1	1523	0	2.035679967	2.035679967	SEPTIC	-7827339.908	5109257.63		0	0	0	0	0	0	0	0	0	0	0	1940	0	30 - 40	MEP - Lewis Bay	Lewis Bay	Lewis Bay	Halls Creek	M_298773_823301	1			41.65377139	-70.31419046
1524	1	1524	0	0	0	SEPTIC	-7827311.939	5109376.788		0	0	0	0	0	0	0	0	0	0	0	1962	0	30 - 40	MEP - Lewis Bay	Lewis Bay	Lewis Bay	WELL_SimmonsHyannisport	M_298793_823390	0			41.65457117	-70.31393921
1525	1	1525	0	0	0	SEPTIC	-7827249.533	5109388.548		0	0	0	0	0	0	0	0	0	0	0	1984	0	20-Oct	MEP - Lewis Bay	Lewis Bay	Lewis Bay	WELL_SimmonsHyannisport	M_298839_823400	0			41.65465011	-70.31337861
1526	1	1526	0	0	0	SEPTIC	-7827240.421	5109428.778		0	0	0	0	0	0	0	0	0	0	0	1984	0	20-Oct	MEP - Lewis Bay	Lewis Bay	Lewis Bay	WELL_SimmonsHyannisport	M_298846_823430	0			41.65492013	-70.31329675
1527	1	1527	0	0	0	SEPTIC	-7827231.335	5109469.642		0	0	0	0	0	0	0	0	0	0	0	1965	0	20-Oct	MEP - Lewis Bay	Lewis Bay	Lewis Bay	WELL_SimmonsHyannisport	M_298852_823460	0			41.6551944	-70.31321514
1528	1	1528	0	0	0	SEPTIC	-7827220.715	5109517.329		0	0	0	0	0	0	0	0	0	0	0	1968	0	20-Oct	MEP - Lewis Bay	Lewis Bay	Lewis Bay	WELL_SimmonsHyannisport	M_298860_823496	0			41.65551447	-70.31311973
1529	1	1529	0	0	0	SEPTIC	-7827182.968	5109685.851		0	0	0	0	0	0	0	0	0	0	0	1970	0	20-Oct	MEP - Lewis Bay	Lewis Bay	Lewis Bay	WELL_SimmonsHyannisport	M_298886_823622	0			41.65664554	-70.31278064
1530	1	1530	0	0	0	SEPTIC	-7827176	5109716.405		0	0	0	0	0	0	0	0	0	0	0	1971	0	20-Oct	MEP - Lewis Bay	Lewis Bay	Lewis Bay	WELL_SimmonsHyannisport	M_298891_823645	0			41.65685061	-70.31271805
1531	1	1531	0	0	0	SEPTIC	-7827134.354	5109842.52		0	0	0	0	0	0	0	0	0	0	0	1985	0	20-Oct	MEP - Lewis Bay	Lewis Bay	Lewis Bay	WELL_SimmonsHyannisport	M_298921_823739	0			41.65769705	-70.31234394
1532	1	1532	0	0	0	SEPTIC	-7827164.253	5109852.53		0	0	0	0	0	0	0	0	0	0	0	1985	0	20-Oct	MEP - Lewis Bay	Lewis Bay	Lewis Bay	WELL_SimmonsHyannisport	M_298898_823747	0			41.65776422	-70.31261252
1533	1	1533	0	0	0	SEPTIC	-7827324.264	5109636.949		0	0	0	0	0	0	0	0	0	0	0	1988	0	30 - 40	MEP - Lewis Bay	Lewis Bay	Lewis Bay	WELL_SimmonsHyannisport	M_298781_823584	0			41.65631733	-70.31404993
1534	1	1534	0	0	0	SEPTIC	-7827285.828	5109804.207		0	0	0	0	0	0	0	0	0	0	0	1960	0	20-Oct	MEP - Lewis Bay	Lewis Bay	Lewis Bay	WELL_SimmonsHyannisport	M_298808_823709	0			41.6574399	-70.31370465
1535	1	1535	0	0	0	SEPTIC	-7827306.527	5109764.969		0	0	0	0	0	0	0	0	0	0	0	1988	0	20-Oct	MEP - Lewis Bay	Lewis Bay	Lewis Bay	WELL_SimmonsHyannisport	M_298793_823680	0			41.65717656	-70.3138906
1536	1	1536	0	0	0	SEPTIC	-7827169.152	5109746.649		0	0	0	0	0	0	0	0	0	0	0		0	20-Oct	MEP - Lewis Bay	Lewis Bay	Lewis Bay	WELL_SimmonsHyannisport	M_298896_823668	0			41.6570536	-70.31265653
1537	1	1537	0	4.036462564	4.036462564	SEPTIC	-7827436.484	5109623.307		0	0	0	0	0	0	0	0	0	0	0	1960	0	40 - 50	MEP - Lewis Bay	Lewis Bay	Lewis Bay	Halls Creek	M_298697_823573	1			41.65622576	-70.31505801
1538	1	1538	0	4.443598557	4.443598557	SEPTIC	-7827398.204	5109454.424		0	0	0	0	0	0	0	0	0	0	0	1949	0	40 - 50	MEP - Lewis Bay	Lewis Bay	Lewis Bay	Halls Creek	M_298728_823447	1			41.65509226	-70.31471414
1539	1	1539	0	0	0	SEPTIC	-7827383.134	5109496.558		0	0	0	0	0	0	0	0	0	0	0		0	40 - 50	MEP - Lewis Bay	Lewis Bay	Lewis Bay	Halls Creek	M_298738_823479	1			41.65537505	-70.31457876
1540	1	1540	0	2.53532169	2.53532169	SEPTIC	-7827447.815	5109592.254		0	0	0	0	0	0	0	0	0	0	0	1965	0	40 - 50	MEP - Lewis Bay	Lewis Bay	Lewis Bay	Halls Creek	M_298689_823550	1			41.65601734	-70.31515981
1541	1	1541	0	11.60919204	11.60919204	SEPTIC	-7827468.106	5109515.514		0	0	0	0	0	0	0	0	0	0	0	1971	0	40 - 50	MEP - Lewis Bay	Lewis Bay	Lewis Bay	Halls Creek	M_298675_823492	1			41.65550228	-70.31534209
1542	1	1542	0	0	7.082560603	SEPTIC	-7827456.448	5109166.53		0	0	0	0	0	0	0	0	0	0	0		0	20 - 30	MEP - Lewis Bay	Lewis Bay	Lewis Bay	Halls Creek	M_298687_823232	1			41.65315993	-70.31523736
1543	1	1543	0	0	0	SEPTIC	-7827367.334	5109806.211		0	0	0	0	0	0	0	0	0	0	0		0	30 - 40	MEP - Lewis Bay	Lewis Bay	Lewis Bay	Halls Creek	M_298747_823710	1			41.65745335	-70.31443684
1544	1	1544	0	0	0	SEPTIC	-7827364.01	5109837.512		0	0	0	0	0	0	0	0	0	0	0		0	30 - 40	MEP - Lewis Bay	Lewis Bay	Lewis Bay	WELL_SimmonsHyannisport	M_298749_823733	0			41.65766343	-70.31440697
1545	1	1545	0	0	0	SEPTIC	-7827311.197	5109807.959		0	0	0	0	0	0	0	0	0	0	0		0	30 - 40	MEP - Lewis Bay	Lewis Bay	Lewis Bay	WELL_SimmonsHyannisport	M_298789_823712	0			41.65746509	-70.31393254
1546	1	1546	0	0	0	SEPTIC	-7827309.67	5109730.704		0	0	0	0	0	0	0	0	0	0	0		0	< 10	MEP - Lewis Bay	Lewis Bay	Lewis Bay	WELL_SimmonsHyannisport	M_298791_823654	0			41.65694658	-70.31391883
1547	1	1547	0	8.17927902	8.17927902	SEPTIC	-7827341.196	5109578.408		0	0	0	0	0	0	0	0	0	0	0	1950	0	30 - 40	MEP - Lewis Bay	Lewis Bay	Lewis Bay	Halls Creek	M_298769_823540	1			41.65592441	-70.31420203
1548	1	1548	0	0	0	SEWERED	-7827597.785	5109211.085		0	0	0	0	0	0	0	0	0	0	0	1980	0	30 - 40	MEP - Lewis Bay	Lewis Bay	Lewis Bay	Halls Creek	M_298581_823264	1			41.65345898	-70.316507
1549	1	1549	0	0	0	SEWERED	-7827583.126	5109251.474		0	0	0	0	0	0	0	0	0	0	0	1980	0	30 - 40	MEP - Lewis Bay	Lewis Bay	Lewis Bay	Halls Creek	M_298591_823294	1			41.65373007	-70.31637533
1550	1	1550	0	0	0	SEWERED	-7827525.991	5109407.193		0	0	0	0	0	0	0	0	0	0	0	1981	0	30 - 40	MEP - Lewis Bay	Lewis Bay	Lewis Bay	Halls Creek	M_298632_823411	1			41.65477525	-70.31586207
1551	1	1551	0	0	0	SEWERED	-7827432.267	5109402.504		0	0	0	0	0	0	0	0	0	0	0	1980	0	40 - 50	MEP - Lewis Bay	Lewis Bay	Lewis Bay	Halls Creek	M_298703_823408	1			41.65474377	-70.31502013
1552	1	1552	0	0	0	SEWERED	-7827498.508	5109317.56		0	0	0	0	0	0	0	0	0	0	0	1981	0	40 - 50	MEP - Lewis Bay	Lewis Bay	Lewis Bay	Halls Creek	M_298654_823344	1			41.65417364	-70.31561519
1553	1	1553	0	1.87282557	1.87282557	SEPTIC	-7827429.422	5109224.262		0	0	0	0	0	0	0	0	0	0	0	1968	0	30 - 40	MEP - Lewis Bay	Lewis Bay	Lewis Bay	Halls Creek	M_298707_823275	1			41.65354742	-70.31499457
1554	1	1554	0	6.871080825	6.871080825	SEPTIC	-7827407.526	5109275.878		0	0	0	0	0	0	0	0	0	0	0	1940	0	30 - 40	MEP - Lewis Bay	Lewis Bay	Lewis Bay	Halls Creek	M_298722_823314	1			41.65389387	-70.31479788
1555	1	1555	0	0	0	SEWERED	-7827517.943	5109263.369		0	0	0	0	0	0	0	0	0	0	0	1981	0	20 - 30	MEP - Lewis Bay	Lewis Bay	Lewis Bay	Halls Creek	M_298640_823304	1			41.65380991	-70.31578978
1556	1	1556	0	0	0	SEWERED	-7827531.687	5109225.836		0	0	0	0	0	0	0	0	0	0	0	1981	0	20 - 30	MEP - Lewis Bay	Lewis Bay	Lewis Bay	Halls Creek	M_298630_823276	1			41.65355799	-70.31591324
1557	1	1557	0	0	0	SEPTIC	-7827057.011	5110256.826		0	0	0	0	0	0	0	0	0	0	0	1960	0	20-Oct	MEP - Lewis Bay	Lewis Bay	Lewis Bay	WELL_SimmonsHyannisport	M_298975_824049	0			41.66047763	-70.31164916
1558	1	1558	0	0	0	SEPTIC	-7827118.771	5110251.022		0	0	0	0	0	0	0	0	0	0	0	1956	0	20 - 30	MEP - Lewis Bay	Lewis Bay	Lewis Bay	WELL_SimmonsHyannisport	M_298928_824044	0			41.66043867	-70.31220395
1559	1	1559	0	0	0	SEPTIC	-7827104.032	5110303.554		0	0	0	0	0	0	0	0	0	0	0	1952	0	20-Oct	MEP - Lewis Bay	Lewis Bay	Lewis Bay	WELL_SimmonsHyannisport	M_298939_824083	0			41.66079123	-70.31207155
1560	1	1560	0	0	0	SEPTIC	-7827093.192	5110352.582		0	0	0	0	0	0	0	0	0	0	0	1940	0	20-Oct	MEP - Lewis Bay	Lewis Bay	Lewis Bay	WELL_SimmonsHyannisport	M_298946_824120	0			41.66112027	-70.31197417
1561	1	1561	0	0	0	SEPTIC	-7827126.764	5110198.983		0	0	0	0	0	0	0	0	0	0	0	1955	0	20 - 30	MEP - Lewis Bay	Lewis Bay	Lewis Bay	WELL_SimmonsHyannisport	M_298923_824005	0			41.66008943	-70.31227575
1562	1	1562	0	0	0	SEPTIC	-7827136.67	5110163.598		0	0	0	0	0	0	0	0	0	0	0	1963	0	20 - 30	MEP - Lewis Bay	Lewis Bay	Lewis Bay	WELL_SimmonsHyannisport	M_298916_823979	0			41.65985194	-70.31236475
1563	1	1563	0	0	0	SEPTIC	-7827142.766	5110136.5		0	0	0	0	0	0	0	0	0	0	0	1965	0	20 - 30	MEP - Lewis Bay	Lewis Bay	Lewis Bay	WELL_SimmonsHyannisport	M_298912_823958	0			41.65967008	-70.31241951
1564	1	1564	0	0	0	SEPTIC	-7827208.775	5110187.293		0	0	0	0	0	0	0	0	0	0	0	1950	0	20 - 30	MEP - Lewis Bay	Lewis Bay	Lewis Bay	WELL_SimmonsHyannisport	M_298862_823996	0			41.66001097	-70.31301247
1565	1	1565	0	0	0	SEWERED	-7827234.194	5110313.595		0	0	0	0	0	0	0	0	0	0	0	2005	0	20 - 30	MEP - Lewis Bay	Lewis Bay	Lewis Bay	WELL_SimmonsHyannisport	M_298841_824089	0			41.66085862	-70.31324081
1566	1	1566	0	0	0	SEPTIC	-7827252.652	5110242.089		0	0	0	0	0	0	0	0	0	0	0	1958	0	30 - 40	MEP - Lewis Bay	Lewis Bay	Lewis Bay	WELL_SimmonsHyannisport	M_298828_824036	0			41.66037873	-70.31340663
1567	1	1567	0	0	0	SEPTIC	-7827264.798	5110177.831		0	0	0	0	0	0	0	0	0	0	0	1960	0	30 - 40	MEP - Lewis Bay	Lewis Bay	Lewis Bay	WELL_SimmonsHyannisport	M_298820_823988	0			41.65994747	-70.31351573
1568	1	1568	0	0	0	SEPTIC	-7827027.464	5110368.475		0	0	0	0	0	0	0	0	0	0	0	1972	0	20-Oct	MEP - Lewis Bay	Lewis Bay	Lewis Bay	WELL_SimmonsHyannisport	M_298995_824132	0			41.66122693	-70.31138373
1569	1	1569	0	0	0	SEPTIC	-7827126.918	5109937.01		0	0	0	0	0	0	0	0	0	0	0	1980	0	20-Oct	MEP - Lewis Bay	Lewis Bay	Lewis Bay	WELL_SimmonsHyannisport	M_298926_823810	0			41.65833122	-70.31227714
1570	1	1570	0	0	0	SEPTIC	-7827136.336	5109893.568		0	0	0	0	0	0	0	0	0	0	0	1970	0	20-Oct	MEP - Lewis Bay	Lewis Bay	Lewis Bay	WELL_SimmonsHyannisport	M_298919_823777	0			41.65803966	-70.31236174
1571	1	1571	0	0	0	SEPTIC	-7827108.829	5110014.481		0	0	0	0	0	0	0	0	0	0	0	1971	0	20-Oct	MEP - Lewis Bay	Lewis Bay	Lewis Bay	WELL_SimmonsHyannisport	M_298938_823868	0			41.65885116	-70.31211465
1572	1	1572	0	0	0	SEPTIC	-7827116.706	5109982.979		0	0	0	0	0	0	0	0	0	0	0	1971	0	20-Oct	MEP - Lewis Bay	Lewis Bay	Lewis Bay	WELL_SimmonsHyannisport	M_298933_823844	0			41.65863973	-70.3121854
1573	1	1573	0	0	0	SEPTIC	-7827301.929	5110018.927		0	0	0	0	0	0	0	0	0	0	0	1964	0	20 - 30	MEP - Lewis Bay	Lewis Bay	Lewis Bay	WELL_SimmonsHyannisport	M_298794_823869	0			41.658881	-70.31384929
1574	1	1574	0	0	0	SEPTIC	-7827221.652	5110139.423		0	0	0	0	0	0	0	0	0	0	0	1958	0	20 - 30	MEP - Lewis Bay	Lewis Bay	Lewis Bay	WELL_SimmonsHyannisport	M_298853_823960	0			41.6596897	-70.31312815
1575	1	1575	0	0	0	SEPTIC	-7827239.821	5110064.608		0	0	0	0	0	0	0	0	0	0	0	1989	0	20 - 30	MEP - Lewis Bay	Lewis Bay	Lewis Bay	WELL_SimmonsHyannisport	M_298840_823904	0			41.65918758	-70.31329137
1576	1	1576	0	0	0	SEPTIC	-7827228.837	5110097.713		0	0	0	0	0	0	0	0	0	0	0	1960	0	20 - 30	MEP - Lewis Bay	Lewis Bay	Lewis Bay	WELL_SimmonsHyannisport	M_298848_823929	0			41.65940977	-70.31319269
1577	1	1577	0	0	0	SEPTIC	-7827314.674	5109961.684		0	0	0	0	0	0	0	0	0	0	0	1980	0	30 - 40	MEP - Lewis Bay	Lewis Bay	Lewis Bay	WELL_SimmonsHyannisport	M_298785_823826	0			41.65849682	-70.31396377
1578	1	1578	0	0	0	SEPTIC	-7826812.757	5109822.406		0	0	0	0	0	0	0	0	0	0	0	1982	0	20-Oct	MEP - Lewis Bay	Lewis Bay	Lewis Bay	WELL_SimmonsHyannisport	M_299162_823728	0			41.65756205	-70.30945498
1579	1	1579	0	0	0	SEWERED	-7827035.183	5109626.403		0	0	0	0	0	0	0	0	0	0	0	1985	0	20-Oct	MEP - Lewis Bay	Lewis Bay	Lewis Bay	WELL_SimmonsHyannisport	M_298997_823579	0			41.65624654	-70.31145307
1580	1	1580	0	0	0	SEWERED	-7827042.367	5109584.969		0	0	0	0	0	0	0	0	0	0	0	1984	0	20-Oct	MEP - Lewis Bay	Lewis Bay	Lewis Bay	WELL_SimmonsHyannisport	M_298992_823548	0			41.65596845	-70.3115176
1581	1	1581	0	0	0	SEPTIC	-7826872.264	5109841.555		0	0	0	0	0	0	0	0	0	0	0	1982	0	20-Oct	MEP - Lewis Bay	Lewis Bay	Lewis Bay	WELL_SimmonsHyannisport	M_299117_823741	0			41.65769057	-70.30998954
1582	1	1582	0	4.420333643	4.420333643	SEPTIC	-7827305.26	5108907.227		0	0	0	0	0	0	0	0	0	0	0	1930	0	20-Oct	MEP - Lewis Bay	Lewis Bay	Lewis Bay	Halls Creek	M_298803_823040	1			41.65141945	-70.31387921
1583	1	1583	0	3.245455491	3.245455491	SEPTIC	-7827302.679	5108937.229		0	0	0	0	0	0	0	0	0	0	0	1935	0	20-Oct	MEP - Lewis Bay	Lewis Bay	Lewis Bay	Halls Creek	M_298804_823063	1			41.65162083	-70.31385602
1584	1	1584	0	0	0	SEPTIC	-7827306.845	5108873.777		0	0	0	0	0	0	0	0	0	0	0	1930	0	20-Oct	MEP - Lewis Bay	Lewis Bay	Lewis Bay	Halls Creek	M_298802_823015	1			41.65119492	-70.31389345
1585	1	1585	0	26.07818397	31.32528592	SEPTIC	-7827317.022	5108821.471		0	0	0	0	0	0	0	0	0	0	0		0	20-Oct	MEP - Lewis Bay	Lewis Bay	Lewis Bay	Halls Creek	M_298795_822976	1			41.65084383	-70.31398487
1586	1	1586	0	0	0	SEPTIC	-7827257.164	5108785.345		0	0	0	0	0	0	0	0	0	0	0		0	20-Oct	MEP - Lewis Bay	Lewis Bay	Lewis Bay	WELL_SimmonsHyannisport	M_298840_822950	0			41.65060135	-70.31344716
1587	1	1587	0	0	0	SEPTIC	-7827247.564	5108848.618		0	0	0	0	0	0	0	0	0	0	0	1977	0	20-Oct	MEP - Lewis Bay	Lewis Bay	Lewis Bay	WELL_SimmonsHyannisport	M_298847_822997	0			41.65102606	-70.31336092
1588	1	1588	0	0	0	SEWERED	-7827101.59	5108636.846		0	0	0	0	0	0	0	0	0	0	0	1920	0	< 10	MEP - Lewis Bay	Lewis Bay	Lewis Bay	WELL_SimmonsHyannisport	M_298958_822841	0			41.64960457	-70.31204962
1589	1	1589	0	0	0	SEWERED	-7827083.819	5108634.852		0	0	0	0	0	0	0	0	0	0	0	1920	0	< 10	MEP - Lewis Bay	Lewis Bay	Lewis Bay	WELL_SimmonsHyannisport	M_298971_822840	0			41.64959118	-70.31188997
1590	1	1590	0	0	0	SEPTIC	-7827111.341	5108766.417		0	0	0	0	0	0	0	0	0	0	0		0	< 10	MEP - Lewis Bay	Lewis Bay	Lewis Bay	WELL_SimmonsHyannisport	M_298949_822937	0			41.65047429	-70.31213721
1591	1	1591	0	0	0	SEWERED	-7827117.872	5108816.659		0	0	0	0	0	0	0	0	0	0	0	1930	0	< 10	MEP - Lewis Bay	Lewis Bay	Lewis Bay	WELL_SimmonsHyannisport	M_298944_822975	0			41.65081154	-70.31219588
1592	1	1592	0	0	0	SEWERED	-7827053.443	5108734.577		0	0	0	0	0	0	0	0	0	0	0	1979	0	< 10	MEP - Lewis Bay	Lewis Bay	Lewis Bay	WELL_SimmonsHyannisport	M_298993_822914	0			41.65026058	-70.3116171
1593	1	1593	0	0	0	SEPTIC	-7827049.27	5108704.358		0	0	0	0	0	0	0	0	0	0	0		0	< 10	MEP - Lewis Bay	Lewis Bay	Lewis Bay	WELL_SimmonsHyannisport	M_298996_822892	0			41.65005773	-70.31157961
1594	1	1594	0	0	0	SEWERED	-7827035.479	5108601.905		0	0	0	0	0	0	0	0	0	0	0	1965	0	< 10	MEP - Lewis Bay	Lewis Bay	Lewis Bay	WELL_SimmonsHyannisport	M_299008_822816	0			41.64937003	-70.31145573
1595	1	1595	0	0	0	SEWERED	-7827102.491	5109285.57		0	0	0	0	0	0	0	0	0	0	0	1985	0	20-Oct	MEP - Lewis Bay	Lewis Bay	Lewis Bay	WELL_SimmonsHyannisport	M_298951_823325	0			41.65395893	-70.31205771
1596	1	1596	0	0	0	SEWERED	-7827096.701	5109320.207		0	0	0	0	0	0	0	0	0	0	0	1985	0	20-Oct	MEP - Lewis Bay	Lewis Bay	Lewis Bay	WELL_SimmonsHyannisport	M_298955_823350	0			41.65419141	-70.31200569
1597	1	1597	0	0	0	SEWERED	-7827148.342	5109304.287		0	0	0	0	0	0	0	0	0	0	0	1985	0	20-Oct	MEP - Lewis Bay	Lewis Bay	Lewis Bay	WELL_SimmonsHyannisport	M_298916_823338	0			41.65408455	-70.31246959
1598	1	1598	0	0	0	SEWERED	-7827141.486	5109342		0	0	0	0	0	0	0	0	0	0	0	1985	0	20-Oct	MEP - Lewis Bay	Lewis Bay	Lewis Bay	WELL_SimmonsHyannisport	M_298921_823366	0			41.65433768	-70.312408
1599	1	1599	0	0	0	SEWERED	-7827134.282	5109388.111		0	0	0	0	0	0	0	0	0	0	0	1984	0	20-Oct	MEP - Lewis Bay	Lewis Bay	Lewis Bay	WELL_SimmonsHyannisport	M_298926_823401	0			41.65464717	-70.31234329
1600	1	1600	0	0	0	SEWERED	-7827117.029	5109434.737		0	0	0	0	0	0	0	0	0	0	0	1984	0	20-Oct	MEP - Lewis Bay	Lewis Bay	Lewis Bay	WELL_SimmonsHyannisport	M_298938_823436	0			41.65496012	-70.3121883
1601	1	1601	0	0	0	SEWERED	-7827026.363	5109417.22		0	0	0	0	0	0	0	0	0	0	0	1985	0	20-Oct	MEP - Lewis Bay	Lewis Bay	Lewis Bay	WELL_SimmonsHyannisport	M_299006_823423	0			41.65484255	-70.31137384
1602	1	1602	0	0	0	SEWERED	-7827031.138	5109376.352		0	0	0	0	0	0	0	0	0	0	0	1985	0	20-Oct	MEP - Lewis Bay	Lewis Bay	Lewis Bay	WELL_SimmonsHyannisport	M_299003_823393	0			41.65456825	-70.31141673
1603	1	1603	0	0	0	SEWERED	-7827002.753	5109506.432		0	0	0	0	0	0	0	0	0	0	0	1985	0	20-Oct	MEP - Lewis Bay	Lewis Bay	Lewis Bay	WELL_SimmonsHyannisport	M_299023_823490	0			41.65544132	-70.31116174
1604	1	1604	0	0	0	SEWERED	-7827014.435	5109462.598		0	0	0	0	0	0	0	0	0	0	0	1985	0	20-Oct	MEP - Lewis Bay	Lewis Bay	Lewis Bay	WELL_SimmonsHyannisport	M_299015_823457	0			41.65514712	-70.31126668
1605	1	1605	0	0	0	SEWERED	-7827102.876	5109481.356		0	0	0	0	0	0	0	0	0	0	0	1985	0	20-Oct	MEP - Lewis Bay	Lewis Bay	Lewis Bay	WELL_SimmonsHyannisport	M_298948_823470	0			41.65527302	-70.31206117
1606	1	1606	0	0	0	SEWERED	-7826988.736	5109567.557		0	0	0	0	0	0	0	0	0	0	0	1985	0	20-Oct	MEP - Lewis Bay	Lewis Bay	Lewis Bay	WELL_SimmonsHyannisport	M_299033_823536	0			41.65585158	-70.31103583
1607	1	1607	0	0	0	SEWERED	-7826958.287	5109731.228		0	0	0	0	0	0	0	0	0	0	0	1984	0	20-Oct	MEP - Lewis Bay	Lewis Bay	Lewis Bay	WELL_SimmonsHyannisport	M_299054_823658	0			41.65695009	-70.3107623
1608	1	1608	0	0	0	SEWERED	-7826947.837	5109769.862		0	0	0	0	0	0	0	0	0	0	0	1984	0	20-Oct	MEP - Lewis Bay	Lewis Bay	Lewis Bay	WELL_SimmonsHyannisport	M_299061_823687	0			41.65720939	-70.31066843
1609	1	1609	0	0	0	SEWERED	-7826939.079	5109808.863		0	0	0	0	0	0	0	0	0	0	0	1985	0	20-Oct	MEP - Lewis Bay	Lewis Bay	Lewis Bay	WELL_SimmonsHyannisport	M_299067_823716	0			41.65747115	-70.31058975
1610	1	1610	0	0	0	SEWERED	-7826975.864	5109821.663		0	0	0	0	0	0	0	0	0	0	0	1985	0	20-Oct	MEP - Lewis Bay	Lewis Bay	Lewis Bay	WELL_SimmonsHyannisport	M_299040_823725	0			41.65755706	-70.3109202
1611	1	1611	0	0	0	SEWERED	-7827020.075	5109834.105		0	0	0	0	0	0	0	0	0	0	0	1985	0	20-Oct	MEP - Lewis Bay	Lewis Bay	Lewis Bay	WELL_SimmonsHyannisport	M_299007_823734	0			41.65764056	-70.31131735
1612	1	1612	0	0	0	SEWERED	-7827033.689	5109798.753		0	0	0	0	0	0	0	0	0	0	0	1985	0	20-Oct	MEP - Lewis Bay	Lewis Bay	Lewis Bay	WELL_SimmonsHyannisport	M_298997_823708	0			41.6574033	-70.31143964
1613	1	1613	0	0	0	SEWERED	-7827016.951	5109717.342		0	0	0	0	0	0	0	0	0	0	0	1985	0	20-Oct	MEP - Lewis Bay	Lewis Bay	Lewis Bay	WELL_SimmonsHyannisport	M_299010_823647	0			41.65685689	-70.31128928
1614	1	1614	0	0	0	SEWERED	-7827024.789	5109676.875		0	0	0	0	0	0	0	0	0	0	0	1985	0	20-Oct	MEP - Lewis Bay	Lewis Bay	Lewis Bay	WELL_SimmonsHyannisport	M_299005_823617	0			41.65658529	-70.3113597
1615	1	1615	0	0	0	SEPTIC	-7826603.138	5109285.875		0	0	0	0	0	0	0	0	0	0	0	1967	0	40 - 50	MEP - Lewis Bay	Lewis Bay	Lewis Bay	WELL_SimmonsHyannisport	M_299324_823330	0			41.65396097	-70.30757194
1616	1	1616	0	0	0	SEPTIC	-7826593.981	5109323.945		0	0	0	0	0	0	0	0	0	0	0	1970	0	40 - 50	MEP - Lewis Bay	Lewis Bay	Lewis Bay	WELL_SimmonsHyannisport	M_299331_823358	0			41.65421649	-70.30748969
1617	1	1617	0	1.977517683	1.977517683	SEPTIC	-7826561.994	5109452.683		0	0	0	0	0	0	0	0	0	0	0	1967	0	< 10	MEP - Lewis Bay	Lewis Bay	Lewis Bay	Fawcetts Pond	M_299353_823455	0.5			41.65508057	-70.30720234
1618	1	1618	0	4.676247697	4.676247697	SEPTIC	-7826504.237	5109419.172		0	0	0	0	0	0	0	0	0	0	0	1968	0	< 10	MEP - Lewis Bay	Lewis Bay	Lewis Bay	Fawcetts Pond	M_299397_823430	0.5			41.65485565	-70.3066835
1619	1	1619	0	0	0	SEPTIC	-7826578.123	5109141.119		0	0	0	0	0	0	0	0	0	0	0	1967	0	40 - 50	MEP - Lewis Bay	Lewis Bay	Lewis Bay	WELL_SimmonsHyannisport	M_299344_823222	0			41.65298937	-70.30734723
1620	1	1620	0	0	0	SEPTIC	-7827090.824	5109768.399		0	0	0	0	0	0	0	0	0	0	0	1975	0	20-Oct	MEP - Lewis Bay	Lewis Bay	Lewis Bay	WELL_SimmonsHyannisport	M_298954_823685	0			41.65719957	-70.3119529
1621	1	1621	0	0	0	SEPTIC	-7827211.474	5109056.913		0	0	0	0	0	0	0	0	0	0	0	1971	0	30 - 40	MEP - Lewis Bay	Lewis Bay	Lewis Bay	WELL_SimmonsHyannisport	M_298871_823153	0			41.65242417	-70.31303672
1622	1	1622	0	0	0	SEPTIC	-7827183.545	5109176.373		0	0	0	0	0	0	0	0	0	0	0	1971	0	20-Oct	MEP - Lewis Bay	Lewis Bay	Lewis Bay	WELL_SimmonsHyannisport	M_298891_823242	0			41.65322599	-70.31278582
1623	1	1623	0	0	0	SEPTIC	-7827109.969	5109236.672		0	0	0	0	0	0	0	0	0	0	0	1971	0	20-Oct	MEP - Lewis Bay	Lewis Bay	Lewis Bay	WELL_SimmonsHyannisport	M_298945_823288	0			41.65363072	-70.31212488
1624	1	1624	0	0	0	SEPTIC	-7827132.762	5109139.212		0	0	0	0	0	0	0	0	0	0	0	1971	0	20-Oct	MEP - Lewis Bay	Lewis Bay	Lewis Bay	WELL_SimmonsHyannisport	M_298929_823215	0			41.65297656	-70.31232963
1625	1	1625	0	0	0	SEPTIC	-7827140.524	5109107.019		0	0	0	0	0	0	0	0	0	0	0	1971	0	20-Oct	MEP - Lewis Bay	Lewis Bay	Lewis Bay	WELL_SimmonsHyannisport	M_298924_823191	0			41.65276049	-70.31239936
1626	1	1626	0	0	0	SEWERED	-7827093.311	5109126.209		0	0	0	0	0	0	0	0	0	0	0	1960	0	20-Oct	MEP - Lewis Bay	Lewis Bay	Lewis Bay	WELL_SimmonsHyannisport	M_298959_823206	0			41.65288929	-70.31197524
1627	1	1627	0	0	0	SEPTIC	-7827071.973	5109226.83		0	0	0	0	0	0	0	0	0	0	0	1971	0	20-Oct	MEP - Lewis Bay	Lewis Bay	Lewis Bay	WELL_SimmonsHyannisport	M_298974_823281	0			41.65356466	-70.31178355
1628	1	1628	0	0	0	SEPTIC	-7826715.678	5109483.278		0	0	0	0	0	0	0	0	0	0	0	1984	0	20-Oct	MEP - Lewis Bay	Lewis Bay	Lewis Bay	WELL_SimmonsHyannisport	M_299238_823476	0			41.65528592	-70.30858291
1629	1	1629	0	0	0	SEPTIC	-7826724.116	5109441.673		0	0	0	0	0	0	0	0	0	0	0	1983	0	20-Oct	MEP - Lewis Bay	Lewis Bay	Lewis Bay	WELL_SimmonsHyannisport	M_299232_823445	0			41.65500667	-70.30865871
1630	1	1630	0	0	0	SEPTIC	-7826732.224	5109401.624		0	0	0	0	0	0	0	0	0	0	0	1983	0	20-Oct	MEP - Lewis Bay	Lewis Bay	Lewis Bay	WELL_SimmonsHyannisport	M_299226_823415	0			41.65473787	-70.30873155
1631	1	1631	0	2.768524756	2.768524756	SEPTIC	-7826615.697	5109596.276		0	0	0	0	0	0	0	0	0	0	0	1983	0	50 - 100	MEP - Lewis Bay	Lewis Bay	Lewis Bay	Fawcetts Pond	M_299312_823561	0.5			41.65604433	-70.30768476
1632	1	1632	0	0	0	SEPTIC	-7826676.766	5109350.879		0	0	0	0	0	0	0	0	0	0	0	1983	0	20-Oct	MEP - Lewis Bay	Lewis Bay	Lewis Bay	WELL_SimmonsHyannisport	M_299268_823378	0			41.65439727	-70.30823335
1633	1	1633	0	0	0	SEPTIC	-7826763.601	5109046.48		0	0	0	0	0	0	0	0	0	0	0		0	< 10	MEP - Lewis Bay	Lewis Bay	Lewis Bay	WELL_SimmonsHyannisport	M_299207_823150	0			41.65235414	-70.3090134
1634	1	1634	0	0	0	SEPTIC	-7826712.161	5109196.748		0	0	0	0	0	0	0	0	0	0	0	1984	0	< 10	MEP - Lewis Bay	Lewis Bay	Lewis Bay	WELL_SimmonsHyannisport	M_299244_823262	0			41.65336275	-70.30855131
1635	1	1635	0	0	0	SEPTIC	-7826718.357	5109164.271		0	0	0	0	0	0	0	0	0	0	0	1984	0	< 10	MEP - Lewis Bay	Lewis Bay	Lewis Bay	WELL_SimmonsHyannisport	M_299239_823238	0			41.65314477	-70.30860697
1636	1	1636	0	0	0	SEPTIC	-7827190.367	5109335.929		0	0	0	0	0	0	0	0	0	0	0	1985	0	20-Oct	MEP - Lewis Bay	Lewis Bay	Lewis Bay	WELL_SimmonsHyannisport	M_298884_823361	0			41.65429693	-70.31284711
1637	1	1637	0	0	0	SEPTIC	-7826774.654	5109189.092		0	0	0	0	0	0	0	0	0	0	0	1984	0	< 10	MEP - Lewis Bay	Lewis Bay	Lewis Bay	WELL_SimmonsHyannisport	M_299197_823256	0			41.65331136	-70.30911269
1638	1	1638	0	0	0	SEPTIC	-7826833.573	5109047.001		0	0	0	0	0	0	0	0	0	0	0	1985	0	< 10	MEP - Lewis Bay	Lewis Bay	Lewis Bay	WELL_SimmonsHyannisport	M_299154_823150	0			41.65235764	-70.30964197
1639	1	1639	0	0	0	SEPTIC	-7826720.477	5109126.999		0	0	0	0	0	0	0	0	0	0	0	1983	0	< 10	MEP - Lewis Bay	Lewis Bay	Lewis Bay	WELL_SimmonsHyannisport	M_299238_823210	0			41.65289459	-70.30862602
1640	1	1640	0	0	0	SEPTIC	-7826748.744	5109681.902		0	0	0	0	0	0	0	0	0	0	0		0	50 - 100	MEP - Lewis Bay	Lewis Bay	Lewis Bay	WELL_SimmonsHyannisport	M_299211_823624	0			41.65661903	-70.30887994
1641	1	1641	0	0	0	SEPTIC	-7826744.257	5109813.846		0	0	0	0	0	0	0	0	0	0	0	1977	0	20-Oct	MEP - Lewis Bay	Lewis Bay	Lewis Bay	WELL_SimmonsHyannisport	M_299213_823722	0			41.65750459	-70.30883964
1642	1	1642	0	0	0	SEPTIC	-7826678.528	5109768.134		0	0	0	0	0	0	0	0	0	0	0	1977	0	40 - 50	MEP - Lewis Bay	Lewis Bay	Lewis Bay	WELL_SimmonsHyannisport	M_299263_823689	0			41.6571978	-70.30824918
1643	1	1643	0	1.16747568	1.16747568	SEPTIC	-7826647.016	5109712.472		0	0	0	0	0	0	0	0	0	0	0	1977	0	50 - 100	MEP - Lewis Bay	Lewis Bay	Lewis Bay	Fawcetts Pond	M_299287_823648	0.5			41.65682421	-70.30796611
1644	1	1644	0	0	0	SEWERED	-7826959.756	5109366.441		0	0	0	0	0	0	0	0	0	0	0	1984	0	< 10	MEP - Lewis Bay	Lewis Bay	Lewis Bay	WELL_SimmonsHyannisport	M_299057_823386	0			41.65450173	-70.31077549
1645	1	1645	0	0	0	SEWERED	-7826992.907	5109367.327		0	0	0	0	0	0	0	0	0	0	0	1984	0	20-Oct	MEP - Lewis Bay	Lewis Bay	Lewis Bay	WELL_SimmonsHyannisport	M_299032_823387	0			41.65450767	-70.3110733
1646	1	1646	0	0	0	SEWERED	-7826971.191	5109413.054		0	0	0	0	0	0	0	0	0	0	0	1984	0	< 10	MEP - Lewis Bay	Lewis Bay	Lewis Bay	WELL_SimmonsHyannisport	M_299048_823421	0			41.65481459	-70.31087822
1647	1	1647	0	0	0	SEWERED	-7826946.152	5109558.791		0	0	0	0	0	0	0	0	0	0	0	1983	0	20-Oct	MEP - Lewis Bay	Lewis Bay	Lewis Bay	WELL_SimmonsHyannisport	M_299065_823530	0			41.65579275	-70.31065329
1648	1	1648	0	0	0	SEWERED	-7826889.922	5109799.323		0	0	0	0	0	0	0	0	0	0	0	1983	0	20-Oct	MEP - Lewis Bay	Lewis Bay	Lewis Bay	WELL_SimmonsHyannisport	M_299104_823710	0			41.65740712	-70.31014817
1649	1	1649	0	0	0	SEWERED	-7826891.341	5109541.023		0	0	0	0	0	0	0	0	0	0	0	1984	0	20-Oct	MEP - Lewis Bay	Lewis Bay	Lewis Bay	WELL_SimmonsHyannisport	M_299106_823517	0			41.6556735	-70.31016091
1650	1	1650	0	0	0	SEWERED	-7826866.214	5109522.235		0	0	0	0	0	0	0	0	0	0	0	1984	0	20-Oct	MEP - Lewis Bay	Lewis Bay	Lewis Bay	WELL_SimmonsHyannisport	M_299125_823503	0			41.65554739	-70.30993519
1651	1	1651	0	0	0	SEWERED	-7826874.592	5109477.122		0	0	0	0	0	0	0	0	0	0	0	1984	0	20-Oct	MEP - Lewis Bay	Lewis Bay	Lewis Bay	WELL_SimmonsHyannisport	M_299119_823470	0			41.6552446	-70.31001046
1652	1	1652	0	0	0	SEWERED	-7826906.82	5109468.663		0	0	0	0	0	0	0	0	0	0	0	1984	0	20-Oct	MEP - Lewis Bay	Lewis Bay	Lewis Bay	WELL_SimmonsHyannisport	M_299095_823463	0			41.65518782	-70.31029996
1653	1	1653	0	0	0	SEWERED	-7826893.384	5109421.261		0	0	0	0	0	0	0	0	0	0	0	1984	0	20-Oct	MEP - Lewis Bay	Lewis Bay	Lewis Bay	WELL_SimmonsHyannisport	M_299106_823428	0			41.65486967	-70.31017927
1654	1	1654	0	0	0	SEWERED	-7826930.799	5109085.429		0	0	0	0	0	0	0	0	0	0	0	1984	0	< 10	MEP - Lewis Bay	Lewis Bay	Lewis Bay	WELL_SimmonsHyannisport	M_299081_823177	0			41.65261557	-70.31051537
1655	1	1655	0	0	0	SEPTIC	-7826492.589	5108716.413		0	0	0	0	0	0	0	0	0	0	0	1966	0	30 - 40	MEP - Lewis Bay	Lewis Bay	Lewis Bay	WELL_SimmonsHyannisport	M_299413_822907	0			41.65013865	-70.30657887
1656	1	1656	0	0	0	SEPTIC	-7826452.015	5108739.166		0	0	0	0	0	0	0	0	0	0	0	1965	0	< 10	MEP - Lewis Bay	Lewis Bay	Lewis Bay	WELL_SimmonsHyannisport	M_299443_822924	0			41.65029138	-70.30621439
1657	1	1657	0	0	0	SEPTIC	-7826533.679	5108707.497		0	0	0	0	0	0	0	0	0	0	0	1966	0	30 - 40	MEP - Lewis Bay	Lewis Bay	Lewis Bay	WELL_SimmonsHyannisport	M_299382_822900	0			41.6500788	-70.30694798
1658	1	1658	0	0	0	SEPTIC	-7826573.002	5108694.466		0	0	0	0	0	0	0	0	0	0	0	1977	0	< 10	MEP - Lewis Bay	Lewis Bay	Lewis Bay	WELL_SimmonsHyannisport	M_299353_822889	0			41.64999133	-70.30730123
1659	1	1659	0	0	0	SEPTIC	-7826439.264	5108701.463		0	0	0	0	0	0	0	0	0	0	0	1968	0	< 10	MEP - Lewis Bay	Lewis Bay	Lewis Bay	WELL_SimmonsHyannisport	M_299453_822896	0			41.6500383	-70.30609984
1660	1	1660	0	0	0	SEPTIC	-7826531.936	5108643.607		0	0	0	0	0	0	0	0	0	0	0	1984	0	< 10	MEP - Lewis Bay	Lewis Bay	Lewis Bay	WELL_SimmonsHyannisport	M_299384_822852	0			41.64964995	-70.30693233
1661	1	1661	0	0	0	SEPTIC	-7826484.817	5108643.281		0	0	0	0	0	0	0	0	0	0	0	1984	0	< 10	MEP - Lewis Bay	Lewis Bay	Lewis Bay	WELL_SimmonsHyannisport	M_299419_822852	0			41.64964776	-70.30650905
1662	1	1662	0	0	0	SEPTIC	-7826432.14	5108662.279		0	0	0	0	0	0	0	0	0	0	0	1964	0	< 10	MEP - Lewis Bay	Lewis Bay	Lewis Bay	WELL_SimmonsHyannisport	M_299459_822867	0			41.64977529	-70.30603585
1663	1	1663	0	0	0	SEPTIC	-7826431.393	5108623.679		0	0	0	0	0	0	0	0	0	0	0	1964	0	30 - 40	MEP - Lewis Bay	Lewis Bay	Lewis Bay	WELL_SimmonsHyannisport	M_299460_822838	0			41.64951618	-70.30602913
1664	1	1664	0	0	0	SEWERED	-7827061.234	5109025.849		0	0	0	0	0	0	0	0	0	0	0	1985	0	20-Oct	MEP - Lewis Bay	Lewis Bay	Lewis Bay	WELL_SimmonsHyannisport	M_298984_823131	0			41.65221566	-70.31168709
1665	1	1665	0	0	0	SEWERED	-7827050.613	5109070.47		0	0	0	0	0	0	0	0	0	0	0	1985	0	20-Oct	MEP - Lewis Bay	Lewis Bay	Lewis Bay	WELL_SimmonsHyannisport	M_298992_823165	0			41.65251516	-70.31159168
1666	1	1666	0	0	0	SEPTIC	-7826848.798	5109102.013		0	0	0	0	0	0	0	0	0	0	0	1985	0	< 10	MEP - Lewis Bay	Lewis Bay	Lewis Bay	WELL_SimmonsHyannisport	M_299142_823190	0			41.65272688	-70.30977875
1667	1	1667	0	0	0	SEPTIC	-7826820.933	5109135.599		0	0	0	0	0	0	0	0	0	0	0	1985	0	< 10	MEP - Lewis Bay	Lewis Bay	Lewis Bay	WELL_SimmonsHyannisport	M_299163_823216	0			41.65295232	-70.30952843
1668	1	1668	0	0	0	SEWERED	-7826933.086	5109151.396		0	0	0	0	0	0	0	0	0	0	0	1984	0	< 10	MEP - Lewis Bay	Lewis Bay	Lewis Bay	WELL_SimmonsHyannisport	M_299079_823226	0			41.65305835	-70.31053591
1669	1	1669	0	0	0	SEWERED	-7826922.312	5109199.548		0	0	0	0	0	0	0	0	0	0	0	1984	0	< 10	MEP - Lewis Bay	Lewis Bay	Lewis Bay	WELL_SimmonsHyannisport	M_299086_823262	0			41.65338154	-70.31043913
1670	1	1670	0	0	0	SEWERED	-7826912.593	5109249.161		0	0	0	0	0	0	0	0	0	0	0	1984	0	< 10	MEP - Lewis Bay	Lewis Bay	Lewis Bay	WELL_SimmonsHyannisport	M_299093_823299	0			41.65371455	-70.31035182
1671	1	1671	0	0	0	SEWERED	-7826905.162	5109296.186		0	0	0	0	0	0	0	0	0	0	0	1984	0	< 10	MEP - Lewis Bay	Lewis Bay	Lewis Bay	WELL_SimmonsHyannisport	M_299098_823335	0			41.65403018	-70.31028507
1672	1	1672	0	0	0	SEWERED	-7826901.523	5109338.081		0	0	0	0	0	0	0	0	0	0	0	1984	0	< 10	MEP - Lewis Bay	Lewis Bay	Lewis Bay	WELL_SimmonsHyannisport	M_299100_823366	0			41.65431137	-70.31025238
1673	1	1673	0	0	0	SEWERED	-7826897.404	5109379.221		0	0	0	0	0	0	0	0	0	0	0	1985	0	20-Oct	MEP - Lewis Bay	Lewis Bay	Lewis Bay	WELL_SimmonsHyannisport	M_299103_823396	0			41.65458751	-70.31021538
1674	1	1674	0	0	0	SEWERED	-7826905.125	5109719.485		0	0	0	0	0	0	0	0	0	0	0	1983	0	20-Oct	MEP - Lewis Bay	Lewis Bay	Lewis Bay	WELL_SimmonsHyannisport	M_299094_823650	0			41.65687128	-70.31028474
1675	1	1675	0	0	0	SEWERED	-7826897.685	5109758.969		0	0	0	0	0	0	0	0	0	0	0	1983	0	20-Oct	MEP - Lewis Bay	Lewis Bay	Lewis Bay	WELL_SimmonsHyannisport	M_299099_823680	0			41.65713628	-70.3102179
1676	1	1676	0	0	0	SEWERED	-7826912.804	5109679.906		0	0	0	0	0	0	0	0	0	0	0	1983	0	20-Oct	MEP - Lewis Bay	Lewis Bay	Lewis Bay	WELL_SimmonsHyannisport	M_299088_823620	0			41.65660564	-70.31035372
1677	1	1677	0	0	0	SEWERED	-7826934.324	5109599.729		0	0	0	0	0	0	0	0	0	0	0	1983	0	20-Oct	MEP - Lewis Bay	Lewis Bay	Lewis Bay	WELL_SimmonsHyannisport	M_299073_823560	0			41.65606751	-70.31054704
1678	1	1678	0	0	0	SEWERED	-7826922.971	5109639.716		0	0	0	0	0	0	0	0	0	0	0	1983	0	20-Oct	MEP - Lewis Bay	Lewis Bay	Lewis Bay	WELL_SimmonsHyannisport	M_299081_823590	0			41.65633589	-70.31044505
1679	1	1679	0	0	0	SEWERED	-7826966.548	5109455.172		0	0	0	0	0	0	0	0	0	0	0	1984	0	20-Oct	MEP - Lewis Bay	Lewis Bay	Lewis Bay	WELL_SimmonsHyannisport	M_299051_823452	0			41.65509728	-70.31083651
1680	1	1680	0	0	0	SEWERED	-7826959.885	5109498.373		0	0	0	0	0	0	0	0	0	0	0	1984	0	20-Oct	MEP - Lewis Bay	Lewis Bay	Lewis Bay	WELL_SimmonsHyannisport	M_299055_823485	0			41.65538723	-70.31077666
1681	1	1681	0	0	0	SEWERED	-7826970.403	5109258.095		0	0	0	0	0	0	0	0	0	0	0	1984	0	< 10	MEP - Lewis Bay	Lewis Bay	Lewis Bay	WELL_SimmonsHyannisport	M_299050_823305	0			41.65377451	-70.31087114
1682	1	1682	0	0	0	SEWERED	-7827012.001	5109267.955		0	0	0	0	0	0	0	0	0	0	0	1985	0	20-Oct	MEP - Lewis Bay	Lewis Bay	Lewis Bay	WELL_SimmonsHyannisport	M_299018_823312	0			41.65384069	-70.31124482
1683	1	1683	0	0	0	SEWERED	-7826980.378	5109203.463		0	0	0	0	0	0	0	0	0	0	0	1985	0	< 10	MEP - Lewis Bay	Lewis Bay	Lewis Bay	WELL_SimmonsHyannisport	M_299043_823265	0			41.65340782	-70.31096075
1684	1	1684	0	0	0	SEWERED	-7826989.613	5109160.92		0	0	0	0	0	0	0	0	0	0	0	1984	0	< 10	MEP - Lewis Bay	Lewis Bay	Lewis Bay	WELL_SimmonsHyannisport	M_299036_823233	0			41.65312227	-70.31104371
1685	1	1685	0	0	0	SEWERED	-7827007.151	5109084.522		0	0	0	0	0	0	0	0	0	0	0	1984	0	< 10	MEP - Lewis Bay	Lewis Bay	Lewis Bay	WELL_SimmonsHyannisport	M_299024_823176	0			41.65260949	-70.31120125
1686	1	1686	0	0	0	SEWERED	-7826998.476	5109122.279		0	0	0	0	0	0	0	0	0	0	0	1984	0	< 10	MEP - Lewis Bay	Lewis Bay	Lewis Bay	WELL_SimmonsHyannisport	M_299030_823204	0			41.65286291	-70.31112332
1687	1	1687	0	0	0	SEWERED	-7827021.486	5109206.951		0	0	0	0	0	0	0	0	0	0	0	1986	0	20-Oct	MEP - Lewis Bay	Lewis Bay	Lewis Bay	WELL_SimmonsHyannisport	M_299012_823267	0			41.65343124	-70.31133003
1688	1	1688	0	0	0	SEWERED	-7827040.885	5109116.483		0	0	0	0	0	0	0	0	0	0	0	1985	0	20-Oct	MEP - Lewis Bay	Lewis Bay	Lewis Bay	WELL_SimmonsHyannisport	M_298998_823199	0			41.65282401	-70.31150429
1689	1	1689	0	0	0	SEWERED	-7827031.493	5109160.847		0	0	0	0	0	0	0	0	0	0	0	1985	0	20-Oct	MEP - Lewis Bay	Lewis Bay	Lewis Bay	WELL_SimmonsHyannisport	M_299005_823232	0			41.65312178	-70.31141992
1690	1	1690	0	0	0	SEPTIC	-7826690.496	5109719.295		0	0	0	0	0	0	0	0	0	0	0	1977	0	40 - 50	MEP - Lewis Bay	Lewis Bay	Lewis Bay	WELL_SimmonsHyannisport	M_299254_823652	0			41.65687001	-70.30835669
1691	1	1691	0	0	0	SEPTIC	-7826746.073	5109715.786		0	0	0	0	0	0	0	0	0	0	0	1977	0	20-Oct	MEP - Lewis Bay	Lewis Bay	Lewis Bay	WELL_SimmonsHyannisport	M_299213_823649	0			41.65684645	-70.30885595
1692	1	1692	0	0	0	SEPTIC	-7826741.544	5109764.567		0	0	0	0	0	0	0	0	0	0	0	1977	0	20-Oct	MEP - Lewis Bay	Lewis Bay	Lewis Bay	WELL_SimmonsHyannisport	M_299216_823685	0			41.65717385	-70.30881527
1693	1	1693	0	0	0	SEPTIC	-7826694.968	5109805.578		0	0	0	0	0	0	0	0	0	0	0	1977	0	40 - 50	MEP - Lewis Bay	Lewis Bay	Lewis Bay	WELL_SimmonsHyannisport	M_299250_823716	0			41.6574491	-70.30839687
1694	1	1694	0	0	0	SEPTIC	-7826648.688	5109666.343		0	0	0	0	0	0	0	0	0	0	0	1987	0	50 - 100	MEP - Lewis Bay	Lewis Bay	Lewis Bay	WELL_SimmonsHyannisport	M_299286_823613	0			41.65651461	-70.30798113
1695	1	1695	0	0	0	SEPTIC	-7826702.338	5109231.359		0	0	0	0	0	0	0	0	0	0	0	1983	0	< 10	MEP - Lewis Bay	Lewis Bay	Lewis Bay	WELL_SimmonsHyannisport	M_299251_823288	0			41.65359506	-70.30846307
1696	1	1696	0	0	0	SEPTIC	-7826694.154	5109269.55		0	0	0	0	0	0	0	0	0	0	0	1983	0	20-Oct	MEP - Lewis Bay	Lewis Bay	Lewis Bay	WELL_SimmonsHyannisport	M_299256_823317	0			41.6538514	-70.30838955
1697	1	1697	0	0	0	SEPTIC	-7826685.529	5109309.885		0	0	0	0	0	0	0	0	0	0	0	1983	0	20-Oct	MEP - Lewis Bay	Lewis Bay	Lewis Bay	WELL_SimmonsHyannisport	M_299262_823347	0			41.65412213	-70.30831207
1698	1	1698	0	0	0	SEPTIC	-7826668.212	5109390.855		0	0	0	0	0	0	0	0	0	0	0	1983	0	20-Oct	MEP - Lewis Bay	Lewis Bay	Lewis Bay	WELL_SimmonsHyannisport	M_299274_823408	0			41.65466559	-70.30815651
1699	1	1699	0	0	0	SEPTIC	-7826659.506	5109430.453		0	0	0	0	0	0	0	0	0	0	0	1983	0	30 - 40	MEP - Lewis Bay	Lewis Bay	Lewis Bay	WELL_SimmonsHyannisport	M_299281_823437	0			41.65493136	-70.30807831
1700	1	1700	0	0	0	SEPTIC	-7826650.571	5109470.01		0	0	0	0	0	0	0	0	0	0	0	1983	0	30 - 40	MEP - Lewis Bay	Lewis Bay	Lewis Bay	WELL_SimmonsHyannisport	M_299287_823467	0			41.65519687	-70.30799804
1701	1	1701	0	0	0	SEPTIC	-7826641.377	5109510.589		0	0	0	0	0	0	0	0	0	0	0	1983	0	30 - 40	MEP - Lewis Bay	Lewis Bay	Lewis Bay	WELL_SimmonsHyannisport	M_299293_823497	0			41.65546923	-70.30791545
1702	1	1702	0	0	0	SEPTIC	-7826632.277	5109550.42		0	0	0	0	0	0	0	0	0	0	0	1983	0	50 - 100	MEP - Lewis Bay	Lewis Bay	Lewis Bay	WELL_SimmonsHyannisport	M_299300_823527	0			41.65573656	-70.30783371
1703	1	1703	0	0	0	SEPTIC	-7826766.065	5109237.532		0	0	0	0	0	0	0	0	0	0	0	1983	0	< 10	MEP - Lewis Bay	Lewis Bay	Lewis Bay	WELL_SimmonsHyannisport	M_299203_823292	0			41.6536365	-70.30903554
1704	1	1704	0	0	0	SEPTIC	-7826757.089	5109281.178		0	0	0	0	0	0	0	0	0	0	0	1983	0	20-Oct	MEP - Lewis Bay	Lewis Bay	Lewis Bay	WELL_SimmonsHyannisport	M_299209_823325	0			41.65392944	-70.30895491
1705	1	1705	0	0	0	SEPTIC	-7826748.416	5109322.91		0	0	0	0	0	0	0	0	0	0	0	1983	0	20-Oct	MEP - Lewis Bay	Lewis Bay	Lewis Bay	WELL_SimmonsHyannisport	M_299215_823356	0			41.65420955	-70.308877
1706	1	1706	0	0	0	SEPTIC	-7826740.272	5109362.836		0	0	0	0	0	0	0	0	0	0	0	1983	0	20-Oct	MEP - Lewis Bay	Lewis Bay	Lewis Bay	WELL_SimmonsHyannisport	M_299221_823386	0			41.65447753	-70.30880384
1707	1	1707	0	0	0	SEPTIC	-7826707.377	5109524.069		0	0	0	0	0	0	0	0	0	0	0	1983	0	20-Oct	MEP - Lewis Bay	Lewis Bay	Lewis Bay	WELL_SimmonsHyannisport	M_299244_823506	0			41.6555597	-70.30850834
1708	1	1708	0	0	0	SEPTIC	-7826699.297	5109563.659		0	0	0	0	0	0	0	0	0	0	0	1983	0	50 - 100	MEP - Lewis Bay	Lewis Bay	Lewis Bay	WELL_SimmonsHyannisport	M_299249_823536	0			41.65582542	-70.30843576
1709	1	1709	0	0	0	SEPTIC	-7826688.873	5109605.001		0	0	0	0	0	0	0	0	0	0	0	1983	0	50 - 100	MEP - Lewis Bay	Lewis Bay	Lewis Bay	WELL_SimmonsHyannisport	M_299257_823567	0			41.6561029	-70.30834212
1710	1	1710	0	0	0	SEPTIC	-7826671.752	5109639.833		0	0	0	0	0	0	0	0	0	0	0	1983	0	50 - 100	MEP - Lewis Bay	Lewis Bay	Lewis Bay	WELL_SimmonsHyannisport	M_299269_823593	0			41.65633668	-70.30818831
1711	1	1711	0	0	0	SEPTIC	-7827239.939	5109120.191		0	0	0	0	0	0	0	0	0	0	0	1960	0	30 - 40	MEP - Lewis Bay	Lewis Bay	Lewis Bay	WELL_SimmonsHyannisport	M_298849_823200	0			41.6528489	-70.31329242
1712	1	1712	0	0	0	SEPTIC	-7827232.881	5109151.399		0	0	0	0	0	0	0	0	0	0	0	1971	0	30 - 40	MEP - Lewis Bay	Lewis Bay	Lewis Bay	WELL_SimmonsHyannisport	M_298854_823223	0			41.65305837	-70.31322902
1713	1	1713	0	0	0	SEPTIC	-7826670.419	5109007.399		0	0	0	0	0	0	0	0	0	0	0	1966	0	< 10	MEP - Lewis Bay	Lewis Bay	Lewis Bay	WELL_SimmonsHyannisport	M_299277_823122	0			41.65209182	-70.30817634
1714	1	1714	0	0	0	SEWERED	-7827085.975	5109160.15		0	0	0	0	0	0	0	0	0	0	0	1971	0	20-Oct	MEP - Lewis Bay	Lewis Bay	Lewis Bay	WELL_SimmonsHyannisport	M_298964_823231	0			41.6531171	-70.31190934
1715	1	1715	0	0	0	SEPTIC	-7827078.936	5109193.076		0	0	0	0	0	0	0	0	0	0	0	1971	0	20-Oct	MEP - Lewis Bay	Lewis Bay	Lewis Bay	WELL_SimmonsHyannisport	M_298969_823256	0			41.65333811	-70.31184611
1716	1	1716	0	0	0	SEWERED	-7827100.937	5109091.672		0	0	0	0	0	0	0	0	0	0	0	1971	0	20-Oct	MEP - Lewis Bay	Lewis Bay	Lewis Bay	WELL_SimmonsHyannisport	M_298954_823180	0			41.65265747	-70.31204374
1717	1	1717	0	0	0	SEWERED	-7827117.666	5109026.366		0	0	0	0	0	0	0	0	0	0	0	1971	0	20-Oct	MEP - Lewis Bay	Lewis Bay	Lewis Bay	WELL_SimmonsHyannisport	M_298942_823131	0			41.65221913	-70.31219403
1718	1	1718	0	0	0	SEWERED	-7827108.759	5109058.366		0	0	0	0	0	0	0	0	0	0	0	1971	0	20-Oct	MEP - Lewis Bay	Lewis Bay	Lewis Bay	WELL_SimmonsHyannisport	M_298948_823155	0			41.65243392	-70.31211401
1719	1	1719	0	0	0	SEPTIC	-7827158.012	5109035.858		0	0	0	0	0	0	0	0	0	0	0	1972	0	20-Oct	MEP - Lewis Bay	Lewis Bay	Lewis Bay	WELL_SimmonsHyannisport	M_298912_823138	0			41.65228285	-70.31255646
1720	1	1720	0	0	0	SEPTIC	-7827148.193	5109074.463		0	0	0	0	0	0	0	0	0	0	0	1971	0	20-Oct	MEP - Lewis Bay	Lewis Bay	Lewis Bay	WELL_SimmonsHyannisport	M_298919_823167	0			41.65254197	-70.31246825
1721	1	1721	0	0	0	SEPTIC	-7827125.479	5109170.765		0	0	0	0	0	0	0	0	0	0	0	1971	0	20-Oct	MEP - Lewis Bay	Lewis Bay	Lewis Bay	WELL_SimmonsHyannisport	M_298935_823239	0			41.65318835	-70.31226421
1722	1	1722	0	0	0	SEPTIC	-7827117.948	5109203.432		0	0	0	0	0	0	0	0	0	0	0	1971	0	20-Oct	MEP - Lewis Bay	Lewis Bay	Lewis Bay	WELL_SimmonsHyannisport	M_298940_823263	0			41.65340762	-70.31219656
1723	1	1723	0	0	0	SEPTIC	-7827162.607	5109265.525		0	0	0	0	0	0	0	0	0	0	0	1971	0	20-Oct	MEP - Lewis Bay	Lewis Bay	Lewis Bay	WELL_SimmonsHyannisport	M_298906_823309	0			41.65382438	-70.31259774
1724	1	1724	0	0	0	SEPTIC	-7827176.756	5109204.932		0	0	0	0	0	0	0	0	0	0	0	1970	0	20-Oct	MEP - Lewis Bay	Lewis Bay	Lewis Bay	WELL_SimmonsHyannisport	M_298896_823264	0			41.65341768	-70.31272484
1725	1	1725	0	0	0	SEPTIC	-7827170.029	5109234.592		0	0	0	0	0	0	0	0	0	0	0	1971	0	20-Oct	MEP - Lewis Bay	Lewis Bay	Lewis Bay	WELL_SimmonsHyannisport	M_298901_823286	0			41.65361676	-70.31266441
1726	1	1726	0	0	0	SEPTIC	-7827190.538	5109146.702		0	0	0	0	0	0	0	0	0	0	0	1971	0	20-Oct	MEP - Lewis Bay	Lewis Bay	Lewis Bay	WELL_SimmonsHyannisport	M_298886_823220	0			41.65302684	-70.31284865
1727	1	1727	0	0	0	SEPTIC	-7827204.404	5109087.151		0	0	0	0	0	0	0	0	0	0	0	1971	0	30 - 40	MEP - Lewis Bay	Lewis Bay	Lewis Bay	WELL_SimmonsHyannisport	M_298876_823176	0			41.65262713	-70.31297321
1728	1	1728	0	0	0	SEPTIC	-7827197.454	5109116.673		0	0	0	0	0	0	0	0	0	0	0	1971	0	30 - 40	MEP - Lewis Bay	Lewis Bay	Lewis Bay	WELL_SimmonsHyannisport	M_298881_823198	0			41.65282528	-70.31291078
1729	1	1729	0	0	0	SEPTIC	-7827069.522	5109860.312		0	0	0	0	0	0	0	0	0	0	0	1970	0	20-Oct	MEP - Lewis Bay	Lewis Bay	Lewis Bay	WELL_SimmonsHyannisport	M_298969_823753	0			41.65781646	-70.31176154
1730	1	1730	0	0	0	SEPTIC	-7827083.54	5109799.667		0	0	0	0	0	0	0	0	0	0	0	1970	0	20-Oct	MEP - Lewis Bay	Lewis Bay	Lewis Bay	WELL_SimmonsHyannisport	M_298959_823708	0			41.65740943	-70.31188747
1731	1	1731	0	0	0	SEPTIC	-7827076.412	5109830.481		0	0	0	0	0	0	0	0	0	0	0	1975	0	20-Oct	MEP - Lewis Bay	Lewis Bay	Lewis Bay	WELL_SimmonsHyannisport	M_298964_823731	0			41.65761624	-70.31182343
1732	1	1732	0	0	0	SEPTIC	-7827097.583	5109737.683		0	0	0	0	0	0	0	0	0	0	0	1960	0	20-Oct	MEP - Lewis Bay	Lewis Bay	Lewis Bay	WELL_SimmonsHyannisport	M_298950_823662	0			41.65699342	-70.31201362
1733	1	1733	0	0	0	SEPTIC	-7827111.536	5109678.392		0	0	0	0	0	0	0	0	0	0	0	1970	0	30 - 40	MEP - Lewis Bay	Lewis Bay	Lewis Bay	WELL_SimmonsHyannisport	M_298940_823617	0			41.65659548	-70.31213896
1734	1	1734	0	0	0	SEPTIC	-7827104.68	5109708.192		0	0	0	0	0	0	0	0	0	0	0	1970	0	20-Oct	MEP - Lewis Bay	Lewis Bay	Lewis Bay	WELL_SimmonsHyannisport	M_298945_823640	0			41.65679548	-70.31207737
1735	1	1735	0	0	0	SEPTIC	-7827126.119	5109615.825		0	0	0	0	0	0	0	0	0	0	0	1969	0	30 - 40	MEP - Lewis Bay	Lewis Bay	Lewis Bay	WELL_SimmonsHyannisport	M_298929_823570	0			41.65617555	-70.31226996
1736	1	1736	0	0	0	SEPTIC	-7827118.621	5109648.033		0	0	0	0	0	0	0	0	0	0	0	1969	0	30 - 40	MEP - Lewis Bay	Lewis Bay	Lewis Bay	WELL_SimmonsHyannisport	M_298935_823595	0			41.65639172	-70.3122026
1737	1	1737	0	0	0	SEPTIC	-7826535.052	5109098.273		0	0	0	0	0	0	0	0	0	0	0	1968	0	30 - 40	MEP - Lewis Bay	Lewis Bay	Lewis Bay	WELL_SimmonsHyannisport	M_299377_823191	0			41.65270178	-70.30696032
1738	1	1738	0	4.775123581	4.775123581	SEPTIC	-7826538.556	5109143.163		0	0	0	0	0	0	0	0	0	0	0	1976	0	40 - 50	MEP - Lewis Bay	Lewis Bay	Lewis Bay	Fawcetts Pond	M_299374_823224	0.5			41.65300308	-70.30699179
1739	1	1739	0	1.394058131	1.394058131	SEPTIC	-7826531.471	5109482.964		0	0	0	0	0	0	0	0	0	0	0	1968	0	< 10	MEP - Lewis Bay	Lewis Bay	Lewis Bay	Fawcetts Pond	M_299376_823478	0.5			41.65528381	-70.30692815
1740	1	1740	0	2.264590103	2.264590103	SEPTIC	-7826548.495	5109526.078		0	0	0	0	0	0	0	0	0	0	0	1968	0	< 10	MEP - Lewis Bay	Lewis Bay	Lewis Bay	Fawcetts Pond	M_299363_823510	0.5			41.65557318	-70.30708108
1741	1	1741	0	0	0	SEPTIC	-7827133.491	5109583.577		0	0	0	0	0	0	0	0	0	0	0	1970	0	30 - 40	MEP - Lewis Bay	Lewis Bay	Lewis Bay	WELL_SimmonsHyannisport	M_298924_823546	0			41.6559591	-70.31233618
1742	1	1742	0	0	0	SEPTIC	-7826583.63	5109096.606		0	0	0	0	0	0	0	0	0	0	0	1967	0	< 10	MEP - Lewis Bay	Lewis Bay	Lewis Bay	WELL_SimmonsHyannisport	M_299341_823189	0			41.65269059	-70.3073967
1743	1	1743	0	0	0	SEPTIC	-7826558.125	5109182.035		0	0	0	0	0	0	0	0	0	0	0	1966	0	40 - 50	MEP - Lewis Bay	Lewis Bay	Lewis Bay	WELL_SimmonsHyannisport	M_299359_823253	0			41.653264	-70.30716759
1744	1	1744	0	2.338123848	2.338123848	SEPTIC	-7826550.418	5109220.555		0	0	0	0	0	0	0	0	0	0	0	1968	0	40 - 50	MEP - Lewis Bay	Lewis Bay	Lewis Bay	Fawcetts Pond	M_299364_823282	0.5			41.65352254	-70.30709835
1745	1	1745	0	4.809756578	4.809756578	SEPTIC	-7826541.95	5109260.8		0	0	0	0	0	0	0	0	0	0	0	1969	0	40 - 50	MEP - Lewis Bay	Lewis Bay	Lewis Bay	Fawcetts Pond	M_299370_823312	0.5			41.65379267	-70.30702229
1746	1	1746	0	4.274927932	4.274927932	SEPTIC	-7826532.129	5109300.639		0	0	0	0	0	0	0	0	0	0	0	1966	0	< 10	MEP - Lewis Bay	Lewis Bay	Lewis Bay	Fawcetts Pond	M_299377_823342	0.5			41.65406007	-70.30693406
1747	1	1747	0	3.513308118	3.513308118	SEPTIC	-7826522.309	5109339.327		0	0	0	0	0	0	0	0	0	0	0	1968	0	< 10	MEP - Lewis Bay	Lewis Bay	Lewis Bay	Fawcetts Pond	M_299384_823371	0.5			41.65431974	-70.30684585
1748	1	1748	0	6.758457492	6.758457492	SEPTIC	-7826512.668	5109377.851		0	0	0	0	0	0	0	0	0	0	0	1998	0	< 10	MEP - Lewis Bay	Lewis Bay	Lewis Bay	Fawcetts Pond	M_299391_823399	0.5			41.65457831	-70.30675924
1749	1	1749	0	0	0	SEPTIC	-7826889.403	5109135.118		0	0	0	0	0	0	0	0	0	0	0	1984	0	< 10	MEP - Lewis Bay	Lewis Bay	Lewis Bay	WELL_SimmonsHyannisport	M_299112_823215	0			41.65294909	-70.31014351
1750	1	1750	0	0	0	SEPTIC	-7826807.19	5109415.575		0	0	0	0	0	0	0	0	0	0	0		0	20-Oct	MEP - Lewis Bay	Lewis Bay	Lewis Bay	WELL_SimmonsHyannisport	M_299170_823425	0			41.65483151	-70.30940497
1751	1	1751	0	5.507968369	5.507968369	SEPTIC	-7826584.71	5109363.712		0	0	0	0	0	0	0	0	0	0	0	1966	0	40 - 50	MEP - Lewis Bay	Lewis Bay	Lewis Bay	Fawcetts Pond	M_299337_823388	0.5			41.65448341	-70.3074064
1752	1	1752	0	2.163636994	2.163636994	SEPTIC	-7826574.726	5109406.041		0	0	0	0	0	0	0	0	0	0	0	1966	0	40 - 50	MEP - Lewis Bay	Lewis Bay	Lewis Bay	Fawcetts Pond	M_299344_823420	0.5			41.65476751	-70.30731671
1753	1	1753	0	0	0	SEPTIC	-7826612.916	5109244.696		0	0	0	0	0	0	0	0	0	0	0	1967	0	40 - 50	MEP - Lewis Bay	Lewis Bay	Lewis Bay	WELL_SimmonsHyannisport	M_299317_823299	0			41.65368458	-70.30765978
1754	1	1754	0	0	0	SEPTIC	-7826622.747	5109203.366		0	0	0	0	0	0	0	0	0	0	0	1967	0	40 - 50	MEP - Lewis Bay	Lewis Bay	Lewis Bay	WELL_SimmonsHyannisport	M_299310_823268	0			41.65340717	-70.30774809
1755	1	1755	0	0	0	SEPTIC	-7826641.359	5109125.171		0	0	0	0	0	0	0	0	0	0	0	1965	0	< 10	MEP - Lewis Bay	Lewis Bay	Lewis Bay	WELL_SimmonsHyannisport	M_299297_823210	0			41.65288233	-70.30791529
1756	1	1756	0	0	0	SEPTIC	-7826631.886	5109164.562		0	0	0	0	0	0	0	0	0	0	0	1976	0	40 - 50	MEP - Lewis Bay	Lewis Bay	Lewis Bay	WELL_SimmonsHyannisport	M_299304_823239	0			41.65314672	-70.30783019
1757	1	1757	0	0	0	SEPTIC	-7826660.584	5109044.877		0	0	0	0	0	0	0	0	0	0	0	1966	0	< 10	MEP - Lewis Bay	Lewis Bay	Lewis Bay	WELL_SimmonsHyannisport	M_299284_823150	0			41.65234338	-70.30808799
1758	1	1758	0	0	0	SEPTIC	-7826651.089	5109084.661		0	0	0	0	0	0	0	0	0	0	0	1966	0	< 10	MEP - Lewis Bay	Lewis Bay	Lewis Bay	WELL_SimmonsHyannisport	M_299290_823179	0			41.65261042	-70.30800269
1759	1	1759	0	0	0	SEWERED	-7827059.645	5109677.985		0	0	0	0	0	0	0	0	0	0	0	1985	0	20-Oct	MEP - Lewis Bay	Lewis Bay	Lewis Bay	WELL_SimmonsHyannisport	M_298979_823617	0			41.65659275	-70.31167282
1760	1	1760	0	0	0	SEWERED	-7827069.627	5109637.764		0	0	0	0	0	0	0	0	0	0	0	1985	0	20-Oct	MEP - Lewis Bay	Lewis Bay	Lewis Bay	WELL_SimmonsHyannisport	M_298972_823587	0			41.65632279	-70.31176249
1761	1	1761	0	0	0	SEWERED	-7827051.014	5109727.319		0	0	0	0	0	0	0	0	0	0	0	1985	0	20-Oct	MEP - Lewis Bay	Lewis Bay	Lewis Bay	WELL_SimmonsHyannisport	M_298985_823654	0			41.65692386	-70.31159528
1762	1	1762	0	0	0	SEWERED	-7827034.903	5109761.732		0	0	0	0	0	0	0	0	0	0	0	1984	0	20-Oct	MEP - Lewis Bay	Lewis Bay	Lewis Bay	WELL_SimmonsHyannisport	M_298996_823680	0			41.65715483	-70.31145055
1763	1	1763	0	0	0	SEWERED	-7826962.94	5109689.739		0	0	0	0	0	0	0	0	0	0	0	1985	0	20-Oct	MEP - Lewis Bay	Lewis Bay	Lewis Bay	WELL_SimmonsHyannisport	M_299051_823627	0			41.65667163	-70.3108041
1764	1	1764	0	0	0	SEWERED	-7826980.216	5109609.079		0	0	0	0	0	0	0	0	0	0	0	1985	0	20-Oct	MEP - Lewis Bay	Lewis Bay	Lewis Bay	WELL_SimmonsHyannisport	M_299039_823567	0			41.65613027	-70.31095929
1765	1	1765	0	0	0	SEWERED	-7826971.176	5109649.687		0	0	0	0	0	0	0	0	0	0	0	1985	0	20-Oct	MEP - Lewis Bay	Lewis Bay	Lewis Bay	WELL_SimmonsHyannisport	M_299045_823597	0			41.65640281	-70.31087808
1766	1	1766	0	0	0	SEWERED	-7827102.601	5109529.318		0	0	0	0	0	0	0	0	0	0	0	1985	0	20-Oct	MEP - Lewis Bay	Lewis Bay	Lewis Bay	WELL_SimmonsHyannisport	M_298948_823506	0			41.65559493	-70.31205869
1767	1	1767	0	0	0	SEWERED	-7827086.881	5109588.922		0	0	0	0	0	0	0	0	0	0	0	1984	0	30 - 40	MEP - Lewis Bay	Lewis Bay	Lewis Bay	WELL_SimmonsHyannisport	M_298959_823551	0			41.65599498	-70.31191748
1768	1	1768	0	0	0	SEWERED	-7827053.737	5109513.072		0	0	0	0	0	0	0	0	0	0	0	1985	0	20-Oct	MEP - Lewis Bay	Lewis Bay	Lewis Bay	WELL_SimmonsHyannisport	M_298985_823495	0			41.65548589	-70.31161975
1769	1	1769	0	0	0	SEWERED	-7827055.837	5109469.799		0	0	0	0	0	0	0	0	0	0	0	1985	0	20-Oct	MEP - Lewis Bay	Lewis Bay	Lewis Bay	WELL_SimmonsHyannisport	M_298984_823462	0			41.65519545	-70.3116386
1770	1	1770	0	0	0	SEWERED	-7827073.397	5109433.168		0	0	0	0	0	0	0	0	0	0	0	1985	0	20-Oct	MEP - Lewis Bay	Lewis Bay	Lewis Bay	WELL_SimmonsHyannisport	M_298971_823435	0			41.65494959	-70.31179635
1771	1	1771	0	0	0	SEWERED	-7827083.662	5109395.752		0	0	0	0	0	0	0	0	0	0	0	1985	0	20-Oct	MEP - Lewis Bay	Lewis Bay	Lewis Bay	WELL_SimmonsHyannisport	M_298964_823407	0			41.65469846	-70.31188856
1772	1	1772	0	0	0	SEWERED	-7827043.663	5109319.513		0	0	0	0	0	0	0	0	0	0	0	1985	0	20-Oct	MEP - Lewis Bay	Lewis Bay	Lewis Bay	WELL_SimmonsHyannisport	M_298994_823350	0			41.65418675	-70.31152924
1773	1	1773	0	0	0	SEWERED	-7827055.248	5109283.953		0	0	0	0	0	0	0	0	0	0	0	1985	0	20-Oct	MEP - Lewis Bay	Lewis Bay	Lewis Bay	WELL_SimmonsHyannisport	M_298986_823324	0			41.65394807	-70.31163331
1774	1	1774	0	0	0	SEPTIC	-7827226.026	5109181.429		0	0	0	0	0	0	0	0	0	0	0	1964	0	20-Oct	MEP - Lewis Bay	Lewis Bay	Lewis Bay	WELL_SimmonsHyannisport	M_298859_823246	0			41.65325993	-70.31316744
1775	1	1775	0	0	0	SEPTIC	-7827218.933	5109212.116		0	0	0	0	0	0	0	0	0	0	0	1971	0	20-Oct	MEP - Lewis Bay	Lewis Bay	Lewis Bay	WELL_SimmonsHyannisport	M_298864_823269	0			41.6534659	-70.31310372
1776	1	1776	0	0	0	SEPTIC	-7827204.586	5109274.849		0	0	0	0	0	0	0	0	0	0	0	1972	0	20-Oct	MEP - Lewis Bay	Lewis Bay	Lewis Bay	WELL_SimmonsHyannisport	M_298874_823315	0			41.65388696	-70.31297484
1777	1	1777	0	0	0	SEPTIC	-7827197.395	5109305.552		0	0	0	0	0	0	0	0	0	0	0	1963	0	20-Oct	MEP - Lewis Bay	Lewis Bay	Lewis Bay	WELL_SimmonsHyannisport	M_298879_823338	0			41.65409304	-70.31291025
1778	1	1778	0	0	0	SEPTIC	-7827183.164	5109367.215		0	0	0	0	0	0	0	0	0	0	0	1965	0	20-Oct	MEP - Lewis Bay	Lewis Bay	Lewis Bay	WELL_SimmonsHyannisport	M_298889_823385	0			41.65450692	-70.3127824
1779	1	1779	0	0	0	SEPTIC	-7827175.733	5109399.142		0	0	0	0	0	0	0	0	0	0	0	1971	0	20-Oct	MEP - Lewis Bay	Lewis Bay	Lewis Bay	WELL_SimmonsHyannisport	M_298895_823408	0			41.65472121	-70.31271565
1780	1	1780	0	0	0	SEPTIC	-7827168.599	5109429.63		0	0	0	0	0	0	0	0	0	0	0	1970	0	20-Oct	MEP - Lewis Bay	Lewis Bay	Lewis Bay	WELL_SimmonsHyannisport	M_298900_823431	0			41.65492584	-70.31265156
1781	1	1781	0	0	0	SEPTIC	-7827161.683	5109459.659		0	0	0	0	0	0	0	0	0	0	0	1965	0	20-Oct	MEP - Lewis Bay	Lewis Bay	Lewis Bay	WELL_SimmonsHyannisport	M_298904_823454	0			41.65512739	-70.31258943
1782	1	1782	0	0	0	SEPTIC	-7827154.268	5109491.074		0	0	0	0	0	0	0	0	0	0	0	1968	0	20-Oct	MEP - Lewis Bay	Lewis Bay	Lewis Bay	WELL_SimmonsHyannisport	M_298910_823477	0			41.65533824	-70.31252282
1783	1	1783	0	0	0	SEPTIC	-7827147.421	5109522.022		0	0	0	0	0	0	0	0	0	0	0	1960	0	20-Oct	MEP - Lewis Bay	Lewis Bay	Lewis Bay	WELL_SimmonsHyannisport	M_298915_823500	0			41.65554596	-70.31246132
1784	1	1784	0	0	0	SEPTIC	-7827140.557	5109552.949		0	0	0	0	0	0	0	0	0	0	0	1967	0	20-Oct	MEP - Lewis Bay	Lewis Bay	Lewis Bay	WELL_SimmonsHyannisport	M_298919_823523	0			41.65575354	-70.31239966
1785	1	1785	0	0	0	SEWERED	-7827012.555	5108993.706		0	0	0	0	0	0	0	0	0	0	0	1984	0	< 10	MEP - Lewis Bay	Lewis Bay	Lewis Bay	WELL_SimmonsHyannisport	M_299021_823108	0			41.65199992	-70.3112498
1786	1	1786	0	0	0	SEWERED	-7826957.183	5109000.911		0	0	0	0	0	0	0	0	0	0	0	1984	0	< 10	MEP - Lewis Bay	Lewis Bay	Lewis Bay	WELL_SimmonsHyannisport	M_299062_823114	0			41.65204827	-70.31075238
1787	1	1787	0	0	0	SEPTIC	-7826723.672	5108908.837		0	0	0	0	0	0	0	0	0	0	0	1971	0	< 10	MEP - Lewis Bay	Lewis Bay	Lewis Bay	WELL_SimmonsHyannisport	M_299238_823048	0			41.65143026	-70.30865472
1788	1	1788	0	0	0	SEPTIC	-7826722.272	5108878.026		0	0	0	0	0	0	0	0	0	0	0	1971	0	< 10	MEP - Lewis Bay	Lewis Bay	Lewis Bay	WELL_SimmonsHyannisport	M_299239_823025	0			41.65122345	-70.30864214
1789	1	1789	0	0	0	SEPTIC	-7826716.707	5108786.829		0	0	0	0	0	0	0	0	0	0	0	1972	0	< 10	MEP - Lewis Bay	Lewis Bay	Lewis Bay	WELL_SimmonsHyannisport	M_299244_822957	0			41.65061131	-70.30859216
1790	1	1790	0	0	0	SEPTIC	-7826715.077	5108756.467		0	0	0	0	0	0	0	0	0	0	0	1971	0	< 10	MEP - Lewis Bay	Lewis Bay	Lewis Bay	WELL_SimmonsHyannisport	M_299246_822934	0			41.65040751	-70.3085775
1791	1	1791	0	1.814663285	1.814663285	SEPTIC	-7826712.681	5108726.845		0	0	0	0	0	0	0	0	0	0	0	1971	0	< 10	MEP - Lewis Bay	Lewis Bay	Lewis Bay	Simmons Pond	M_299248_822912	0.5			41.65020867	-70.30855599
1792	1	1792	0	3.107187878	3.107187878	SEPTIC	-7826710.014	5108697.296		0	0	0	0	0	0	0	0	0	0	0	1978	0	< 10	MEP - Lewis Bay	Lewis Bay	Lewis Bay	Simmons Pond	M_299250_822890	0.5			41.65001033	-70.30853203
1793	1	1793	0	3.21055812	3.21055812	SEPTIC	-7826705.552	5108666.045		0	0	0	0	0	0	0	0	0	0	0	1971	0	< 10	MEP - Lewis Bay	Lewis Bay	Lewis Bay	Simmons Pond	M_299254_822867	0.5			41.64980056	-70.30849195
1794	1	1794	0	5.217156945	5.217156945	SEPTIC	-7826702.556	5108633.954		0	0	0	0	0	0	0	0	0	0	0	1971	0	< 10	MEP - Lewis Bay	Lewis Bay	Lewis Bay	Simmons Pond	M_299257_822843	0.5			41.64958515	-70.30846503
1795	1	1795	0	0	0	SEPTIC	-7827252.604	5109008.46		0	0	0	0	0	0	0	0	0	0	0	1976	0	20 - 30	MEP - Lewis Bay	Lewis Bay	Lewis Bay	WELL_SimmonsHyannisport	M_298841_823116	0			41.65209894	-70.31340619
1796	1	1796	0	0	0	SEPTIC	-7827266.403	5108978.86		0	0	0	0	0	0	0	0	0	0	0	1976	0	20-Oct	MEP - Lewis Bay	Lewis Bay	Lewis Bay	WELL_SimmonsHyannisport	M_298831_823094	0			41.65190027	-70.31353016
1797	1	1797	0	0	0	SEPTIC	-7827188.293	5108907.773		0	0	0	0	0	0	0	0	0	0	0		0	20-Oct	MEP - Lewis Bay	Lewis Bay	Lewis Bay	WELL_SimmonsHyannisport	M_298890_823042	0			41.65142312	-70.31282848
1798	1	1798	0	0	0	SEPTIC	-7827203.684	5108970.65		0	0	0	0	0	0	0	0	0	0	0	1970	0	20-Oct	MEP - Lewis Bay	Lewis Bay	Lewis Bay	WELL_SimmonsHyannisport	M_298878_823089	0			41.65184516	-70.31296673
1799	1	1799	0	0	0	SEWERED	-7827169.715	5108976.159		0	0	0	0	0	0	0	0	0	0	0	1970	0	20-Oct	MEP - Lewis Bay	Lewis Bay	Lewis Bay	WELL_SimmonsHyannisport	M_298903_823093	0			41.65188213	-70.31266159
1800	1	1800	0	0	0	SEWERED	-7827135.162	5108977.462		0	0	0	0	0	0	0	0	0	0	0	1971	0	20-Oct	MEP - Lewis Bay	Lewis Bay	Lewis Bay	WELL_SimmonsHyannisport	M_298929_823095	0			41.65189088	-70.31235119
1801	1	1801	0	0	0	SEPTIC	-7826592.427	5109046.916		0	0	0	0	0	0	0	0	0	0	0	1968	0	< 10	MEP - Lewis Bay	Lewis Bay	Lewis Bay	WELL_SimmonsHyannisport	M_299335_823152	0			41.65235707	-70.30747573
1802	1	1802	0	0	0	SEPTIC	-7826609.979	5108991.294		0	0	0	0	0	0	0	0	0	0	0		0	< 10	MEP - Lewis Bay	Lewis Bay	Lewis Bay	WELL_SimmonsHyannisport	M_299322_823110	0			41.65198373	-70.3076334
1803	1	1803	0	0	0	SEWERED	-7826708.669	5108525.454		0	0	0	0	0	0	0	0	0	0	0	1950	0	< 10	MEP - Lewis Bay	Lewis Bay	Lewis Bay	Simmons Pond	M_299253_822762	0.5			41.64885685	-70.30851995
1804	1	1804	0	0	0	SEPTIC	-7826804.306	5108607.127		0	0	0	0	0	0	0	0	0	0	0	1935	0	< 10	MEP - Lewis Bay	Lewis Bay	Lewis Bay	WELL_SimmonsHyannisport	M_299181_822822	0			41.64940508	-70.30937906
1805	1	1805	0	0	0	SEWERED	-7826807.235	5108538.457		0	0	0	0	0	0	0	0	0	0	0	1935	0	< 10	MEP - Lewis Bay	Lewis Bay	Lewis Bay	WELL_SimmonsHyannisport	M_299179_822771	0			41.64894413	-70.30940538
1806	1	1806	0	0	0	SEPTIC	-7826608.062	5108924.064		0	0	0	0	0	0	0	0	0	0	0	1966	0	< 10	MEP - Lewis Bay	Lewis Bay	Lewis Bay	WELL_SimmonsHyannisport	M_299324_823060	0			41.65153246	-70.30761618
1807	1	1807	0	0	0	SEPTIC	-7826557.851	5108936.086		0	0	0	0	0	0	0	0	0	0	0	1968	0	40 - 50	MEP - Lewis Bay	Lewis Bay	Lewis Bay	WELL_SimmonsHyannisport	M_299362_823070	0			41.65161316	-70.30716512
1808	1	1808	0	0	0	SEWERED	-7826527.955	5108524.468		0	0	0	0	0	0	0	0	0	0	0	1972	0	< 10	MEP - Lewis Bay	Lewis Bay	Lewis Bay	Simmons Pond	M_299388_822763	0.5			41.64885023	-70.30689656
1809	1	1809	0	0	0	SEPTIC	-7826602.023	5108771.05		0	0	0	0	0	0	0	0	0	0	0	1964	0	< 10	MEP - Lewis Bay	Lewis Bay	Lewis Bay	WELL_SimmonsHyannisport	M_299330_822946	0			41.65050539	-70.30756193
1810	1	1810	0	0	0	SEPTIC	-7826603.091	5108885.015		0	0	0	0	0	0	0	0	0	0	0	1966	0	< 10	MEP - Lewis Bay	Lewis Bay	Lewis Bay	WELL_SimmonsHyannisport	M_299328_823031	0			41.65127036	-70.30757152
1811	1	1811	0	0	0	SEPTIC	-7826727.109	5108971.667		0	0	0	0	0	0	0	0	0	0	0	1971	0	< 10	MEP - Lewis Bay	Lewis Bay	Lewis Bay	WELL_SimmonsHyannisport	M_299235_823094	0			41.65185198	-70.3086856
1812	1	1812	0	0	0	SEPTIC	-7826673.861	5108964.416		0	0	0	0	0	0	0	0	0	0	0	1966	0	< 10	MEP - Lewis Bay	Lewis Bay	Lewis Bay	WELL_SimmonsHyannisport	M_299275_823090	0			41.65180331	-70.30820726
1813	1	1813	0	0	0	SEPTIC	-7826725.03	5108939.599		0	0	0	0	0	0	0	0	0	0	0	1971	0	< 10	MEP - Lewis Bay	Lewis Bay	Lewis Bay	WELL_SimmonsHyannisport	M_299237_823071	0			41.65163673	-70.30866692
1814	1	1814	0	0	0	SEPTIC	-7826671.636	5108919.489		0	0	0	0	0	0	0	0	0	0	0	1968	0	< 10	MEP - Lewis Bay	Lewis Bay	Lewis Bay	WELL_SimmonsHyannisport	M_299277_823056	0			41.65150176	-70.30818727
1815	1	1815	0	0	0	SEPTIC	-7827045.468	5110299.078		0	0	0	0	0	0	0	0	0	0	0	1968	0	20-Oct	MEP - Lewis Bay	Lewis Bay	Lewis Bay	WELL_SimmonsHyannisport	M_298983_824081	0			41.66076119	-70.31154546
1816	1	1816	0	0	0	SEPTIC	-7827038.235	5110331.335		0	0	0	0	0	0	0	0	0	0	0	1973	0	20-Oct	MEP - Lewis Bay	Lewis Bay	Lewis Bay	WELL_SimmonsHyannisport	M_298988_824105	0			41.66097768	-70.31148049
1817	1	1817	0	0	0	SEPTIC	-7827287.505	5110083.168		0	0	0	0	0	0	0	0	0	0	0	1965	0	40 - 50	MEP - Lewis Bay	Lewis Bay	Lewis Bay	WELL_SimmonsHyannisport	M_298804_823917	0			41.65931215	-70.31371971
1818	1	1818	0	0	0	SEPTIC	-7827276.206	5110133.778		0	0	0	0	0	0	0	0	0	0	0	1960	0	40 - 50	MEP - Lewis Bay	Lewis Bay	Lewis Bay	WELL_SimmonsHyannisport	M_298812_823955	0			41.65965181	-70.31361821
1819	1	1819	0	0	0	SEPTIC	-7827197.748	5110253.143		0	0	0	0	0	0	0	0	0	0	0	1955	0	20 - 30	MEP - Lewis Bay	Lewis Bay	Lewis Bay	WELL_SimmonsHyannisport	M_298869_824045	0			41.66045291	-70.31291341
1820	1	1820	0	0	0	SEPTIC	-7827180.494	5110324.232		0	0	0	0	0	0	0	0	0	0	0	2004	0	20 - 30	MEP - Lewis Bay	Lewis Bay	Lewis Bay	WELL_SimmonsHyannisport	M_298881_824098	0			41.66093001	-70.31275842
1821	1	1821	0	0	0	SEPTIC	-7827252.482	5109998.582		0	0	0	0	0	0	0	0	0	0	0	1974	0	20 - 30	MEP - Lewis Bay	Lewis Bay	Lewis Bay	WELL_SimmonsHyannisport	M_298831_823854	0			41.65874446	-70.31340509
1822	1	1822	0	0	0	SEPTIC	-7827244.622	5110034.139		0	0	0	0	0	0	0	0	0	0	0	1953	0	20 - 30	MEP - Lewis Bay	Lewis Bay	Lewis Bay	WELL_SimmonsHyannisport	M_298836_823881	0			41.65898309	-70.31333449
1823	1	1823	0	0	0	SEPTIC	-7827271.009	5109902.055		0	0	0	0	0	0	0	0	0	0	0		0	20-Oct	MEP - Lewis Bay	Lewis Bay	Lewis Bay	WELL_SimmonsHyannisport	M_298818_823782	0			41.65809661	-70.31357153
1824	1	1824	0	0	0	SEPTIC	-7827263.255	5109950.181		0	0	0	0	0	0	0	0	0	0	0	1960	0	20-Oct	MEP - Lewis Bay	Lewis Bay	Lewis Bay	WELL_SimmonsHyannisport	M_298823_823818	0			41.65841962	-70.31350187
1825	1	1825	0	0	0	SEPTIC	-7827064.735	5110203.978		0	0	0	0	0	0	0	0	0	0	0	1950	0	20-Oct	MEP - Lewis Bay	Lewis Bay	Lewis Bay	WELL_SimmonsHyannisport	M_298969_824009	0			41.66012295	-70.31171854
1826	1	1826	0	0	0	SEPTIC	-7827075.995	5110162.469		0	0	0	0	0	0	0	0	0	0	0	1971	0	20-Oct	MEP - Lewis Bay	Lewis Bay	Lewis Bay	WELL_SimmonsHyannisport	M_298961_823978	0			41.65984437	-70.31181969
1827	1	1827	0	0	0	SEPTIC	-7827082.831	5110132.677		0	0	0	0	0	0	0	0	0	0	0	1963	0	20-Oct	MEP - Lewis Bay	Lewis Bay	Lewis Bay	WELL_SimmonsHyannisport	M_298956_823956	0			41.65964442	-70.3118811
1828	1	1828	0	0	0	SEPTIC	-7827102.122	5110043.676		0	0	0	0	0	0	0	0	0	0	0	1980	0	20-Oct	MEP - Lewis Bay	Lewis Bay	Lewis Bay	WELL_SimmonsHyannisport	M_298943_823890	0			41.6590471	-70.3120544
1829	1	1829	0	0	0	SEPTIC	-7827092.737	5110088.457		0	0	0	0	0	0	0	0	0	0	0	1970	0	20-Oct	MEP - Lewis Bay	Lewis Bay	Lewis Bay	WELL_SimmonsHyannisport	M_298950_823923	0			41.65934765	-70.31197009
1830	1	1830	0	0	0	SEWERED	-7827575.166	5109106.615		0	0	0	0	0	0	0	0	0	0	0	1980	0	20 - 30	MEP - Lewis Bay	Lewis Bay	Lewis Bay	Halls Creek	M_298599_823186	1			41.65275777	-70.31630381
1831	1	1831	0	0	0	SEWERED	-7827560.87	5109145.552		0	0	0	0	0	0	0	0	0	0	0	1980	0	20 - 30	MEP - Lewis Bay	Lewis Bay	Lewis Bay	Halls Creek	M_298609_823215	1			41.65301912	-70.31617539
1832	1	1832	0	0	0	SEWERED	-7827546.062	5109186.306		0	0	0	0	0	0	0	0	0	0	0	1980	0	20 - 30	MEP - Lewis Bay	Lewis Bay	Lewis Bay	Halls Creek	M_298620_823246	1			41.65329267	-70.31604237
1833	1	1833	0	0	0	SEWERED	-7827448.412	5109299.569		0	0	0	0	0	0	0	0	0	0	0	1981	0	40 - 50	MEP - Lewis Bay	Lewis Bay	Lewis Bay	Halls Creek	M_298692_823331	1			41.65405288	-70.31516517
1834	1	1834	0	0	0	SEWERED	-7827467.873	5109264.34		0	0	0	0	0	0	0	0	0	0	0	1981	0	20 - 30	MEP - Lewis Bay	Lewis Bay	Lewis Bay	Halls Creek	M_298677_823305	1			41.65381643	-70.31533999
1835	1	1835	0	0	0	SEWERED	-7827438.287	5109350.459		0	0	0	0	0	0	0	0	0	0	0	1981	0	40 - 50	MEP - Lewis Bay	Lewis Bay	Lewis Bay	Halls Creek	M_298699_823369	1			41.65439446	-70.31507421
1836	1	1836	0	0	0	SEWERED	-7827479.91	5109355.376		0	0	0	0	0	0	0	0	0	0	0	1981	0	40 - 50	MEP - Lewis Bay	Lewis Bay	Lewis Bay	Halls Creek	M_298667_823373	1			41.65442746	-70.31544812
1837	1	1837	0	0	0	SEWERED	-7827508.082	5109443.049		0	0	0	0	0	0	0	0	0	0	0	1981	0	30 - 40	MEP - Lewis Bay	Lewis Bay	Lewis Bay	Halls Creek	M_298645_823438	1			41.65501591	-70.31570119
1838	1	1838	0	0	0	SEWERED	-7827455.01	5109435.807		0	0	0	0	0	0	0	0	0	0	0	1981	0	40 - 50	MEP - Lewis Bay	Lewis Bay	Lewis Bay	Halls Creek	M_298685_823433	1			41.6549673	-70.31522443
1839	1	1839	0	0	0	SEWERED	-7827554.731	5109328.545		0	0	0	0	0	0	0	0	0	0	0	1981	0	30 - 40	MEP - Lewis Bay	Lewis Bay	Lewis Bay	Halls Creek	M_298612_823352	1			41.65424737	-70.31612024
1840	1	1840	0	0	0	SEWERED	-7827540.428	5109368.243		0	0	0	0	0	0	0	0	0	0	0	1980	0	30 - 40	MEP - Lewis Bay	Lewis Bay	Lewis Bay	Halls Creek	M_298622_823382	1			41.65451382	-70.31599176
1841	1	1841	0	0	0	SEWERED	-7827626.45	5109132.921		0	0	0	0	0	0	0	0	0	0	0	1980	0	30 - 40	MEP - Lewis Bay	Lewis Bay	Lewis Bay	Halls Creek	M_298560_823205	1			41.65293434	-70.31676451
1842	1	1842	0	0	0	SEWERED	-7827612.113	5109171.993		0	0	0	0	0	0	0	0	0	0	0	1980	0	30 - 40	MEP - Lewis Bay	Lewis Bay	Lewis Bay	Halls Creek	M_298570_823235	1			41.65319659	-70.31663571
1843	1	1843	0	6.57233818	6.57233818	SEPTIC	-7827384.718	5109565.252		0	0	0	0	0	0	0	0	0	0	0	1986	0	30 - 40	MEP - Lewis Bay	Lewis Bay	Lewis Bay	Halls Creek	M_298737_823530	1			41.65583611	-70.31459299
1844	1	1844	0	3.373412517	3.373412517	SEPTIC	-7827373.735	5109604.841		0	0	0	0	0	0	0	0	0	0	0	1986	0	30 - 40	MEP - Lewis Bay	Lewis Bay	Lewis Bay	Halls Creek	M_298744_823560	1			41.65610182	-70.31449433
1845	1	1845	0	4.804204723	4.804204723	SEPTIC	-7827356.518	5109648.435		0	0	0	0	0	0	0	0	0	0	0	1988	0	30 - 40	MEP - Lewis Bay	Lewis Bay	Lewis Bay	Halls Creek	M_298757_823592	1			41.65639441	-70.31433967
1846	1	1846	0	0	0	SEPTIC	-7827344.469	5109698.204		0	0	0	0	0	0	0	0	0	0	0	1965	0	30 - 40	MEP - Lewis Bay	Lewis Bay	Lewis Bay	WELL_SimmonsHyannisport	M_298765_823630	0			41.65672845	-70.31423143
1847	1	1847	0	0	0	SEPTIC	-7827314.712	5109889.66		0	0	0	0	0	0	0	0	0	0	0		0	30 - 40	MEP - Lewis Bay	Lewis Bay	Lewis Bay	WELL_SimmonsHyannisport	M_298786_823773	0			41.65801343	-70.31396412
1848	1	1848	0	0	0	SEPTIC	-7827349.401	5109907.044		0	0	0	0	0	0	0	0	0	0	0		0	30 - 40	MEP - Lewis Bay	Lewis Bay	Lewis Bay	WELL_SimmonsHyannisport	M_298759_823785	0			41.6581301	-70.31427573
1849	1	1849	0	1.896432615	1.896432615	SEPTIC	-7826525.021	5108202.418		0	0	0	0	0	0	0	0	0	0	0	1968	0	< 10	MEP - Lewis Bay	Lewis Bay	Lewis Bay	Simmons Pond	M_299394_822523	0.5			41.64668844	-70.30687021
1850	1	1850	0	0.823761623	0.823761623	SEPTIC	-7826563.39	5108194.007		0	0	0	0	0	0	0	0	0	0	0	1968	0	< 10	MEP - Lewis Bay	Lewis Bay	Lewis Bay	Simmons Pond	M_299365_822516	0.5			41.64663198	-70.30721488
1851	1	1851	0	0	0	SEPTIC	-7826280.884	5107221.17		0	0	0	0	0	0	0	0	0	0	0	1955	0	< 10	MEP - Lewis Bay	Lewis Bay	Lewis Bay	WELL_SimmonsHyannisport	M_299587_821794	0			41.64010126	-70.30467709
1852	1	1852	0	4.998255255	4.998255255	SEPTIC	-7826231.694	5107200.28		0	0	0	0	0	0	0	0	0	0	0	1951	0	< 10	MEP - Lewis Bay	Lewis Bay	Lewis Bay	Hyannis Harbor West	M_299624_821779	1			41.63996101	-70.30423521
1853	1	1853	0	0	0	SEPTIC	-7826307.11	5107081.33		0	0	0	0	0	0	0	0	0	0	0	1945	0	< 10	MEP - Lewis Bay	Lewis Bay	Lewis Bay	WELL_SimmonsHyannisport	M_299569_821690	0			41.63916245	-70.30491268
1854	1	1854	0	6.107039902	6.107039902	SEPTIC	-7826236.207	5107155.733		0	0	0	0	0	0	0	0	0	0	0	1980	0	< 10	MEP - Lewis Bay	Lewis Bay	Lewis Bay	Hyannis Harbor West	M_299621_821746	1			41.63966195	-70.30427575
1855	1	1855	0	0	0	SEPTIC	-7826307.31	5107040.869		0	0	0	0	0	0	0	0	0	0	0	1950	0	20-Oct	MEP - Lewis Bay	Lewis Bay	Lewis Bay	WELL_SimmonsHyannisport	M_299569_821659	0			41.63889081	-70.30491447
1856	1	1856	0	0	0	SEPTIC	-7826145.059	5107449.045		0	0	0	0	0	0	0	0	0	0	0	1984	0	20-Oct	MEP - Lewis Bay	Lewis Bay	Lewis Bay	WELL_SimmonsHyannisport	M_299686_821965	0			41.64163106	-70.30345695
1857	1	1857	0	3.827078339	3.827078339	SEPTIC	-7826299.525	5107564.935		0	0	0	0	0	0	0	0	0	0	0	1984	0	< 10	MEP - Lewis Bay	Lewis Bay	Lewis Bay	Simmons Pond	M_299569_822050	0.5			41.64240905	-70.30484454
1858	1	1858	0	0	0	SEPTIC	-7826221.258	5107573.021		0	0	0	0	0	0	0	0	0	0	0	1984	0	< 10	MEP - Lewis Bay	Lewis Bay	Lewis Bay	WELL_SimmonsHyannisport	M_299628_822057	0			41.64246333	-70.30414146
1859	1	1859	0	0	0	SEPTIC	-7826164.183	5107604.438		0	0	0	0	0	0	0	0	0	0	0	1984	0	20-Oct	MEP - Lewis Bay	Lewis Bay	Lewis Bay	WELL_SimmonsHyannisport	M_299670_822081	0			41.64267424	-70.30362874
1860	1	1860	0	0	0	SEPTIC	-7826156.562	5107555.371		0	0	0	0	0	0	0	0	0	0	0	1984	0	20-Oct	MEP - Lewis Bay	Lewis Bay	Lewis Bay	WELL_SimmonsHyannisport	M_299676_822045	0			41.64234484	-70.30356028
1861	1	1861	0	0	0	SEPTIC	-7826152.312	5107489.47		0	0	0	0	0	0	0	0	0	0	0	1984	0	20-Oct	MEP - Lewis Bay	Lewis Bay	Lewis Bay	WELL_SimmonsHyannisport	M_299680_821996	0			41.64190244	-70.30352211
1862	1	1862	0	4.501760842	4.501760842	SEPTIC	-7825996.454	5107132.893		0	0	0	0	0	0	0	0	0	0	0	1954	0	< 10	MEP - Lewis Bay	Lewis Bay	Lewis Bay	Hyannis Harbor West	M_299801_821731	1			41.63950862	-70.30212201
1863	1	1863	0	7.363345253	7.363345253	SEPTIC	-7825874.186	5107062.176		0	0	0	0	0	0	0	0	0	0	0	1953	0	< 10	MEP - Lewis Bay	Lewis Bay	Lewis Bay	Hyannis Harbor West	M_299893_821680	1			41.63903386	-70.30102366
1864	1	1864	0	1.372629921	1.372629921	SEPTIC	-7825854.07	5107116.159		0	0	0	0	0	0	0	0	0	0	0	1956	0	< 10	MEP - Lewis Bay	Lewis Bay	Lewis Bay	Hyannis Harbor West	M_299907_821720	1			41.63939627	-70.30084296
1865	1	1865	0	0.59879457	0.59879457	SEPTIC	-7826378.913	5108127.251		0	0	0	0	0	0	0	0	0	0	0	1986	0	< 10	MEP - Lewis Bay	Lewis Bay	Lewis Bay	Simmons Pond	M_299504_822469	0.5			41.64618386	-70.30555769
1866	1	1866	0	6.583052286	6.583052286	SEPTIC	-7826384.88	5108168.883		0	0	0	0	0	0	0	0	0	0	0	1974	0	< 10	MEP - Lewis Bay	Lewis Bay	Lewis Bay	Simmons Pond	M_299499_822500	0.5			41.64646333	-70.3056113
1867	1	1867	0	2.570772987	2.570772987	SEPTIC	-7826582.83	5108065.521		0	0	0	0	0	0	0	0	0	0	0	1969	0	< 10	MEP - Lewis Bay	Lewis Bay	Lewis Bay	Simmons Pond	M_299352_822420	0.5			41.64576948	-70.30738951
1868	1	1868	0	5.449806084	5.449806084	SEPTIC	-7826697.022	5108082.884		0	0	0	0	0	0	0	0	0	0	0	1972	0	< 10	MEP - Lewis Bay	Lewis Bay	Lewis Bay	Simmons Pond	M_299266_822432	0.5			41.64588604	-70.30841532
1869	1	1869	0	0	0	SEPTIC	-7827396.87	5109732.593		0	0	0	0	0	0	0	0	0	0	0		0	40 - 50	MEP - Lewis Bay	Lewis Bay	Lewis Bay	Halls Creek	M_298726_823655	1			41.65695925	-70.31470216
1870	1	1870	0	1.51609689	1.51609689	SEPTIC	-7825644.07	5107360.971		0	0	0	0	0	0	0	0	0	0	0	1959	0	< 10	MEP - Lewis Bay	Lewis Bay	Lewis Bay	Stewarts Creek	M_300062_821905	1			41.64103979	-70.29895649
1871	1	1871	0	5.23460563	5.23460563	SEPTIC	-7825601.282	5107367.438		0	0	0	0	0	0	0	0	0	0	0	1961	0	< 10	MEP - Lewis Bay	Lewis Bay	Lewis Bay	Stewarts Creek	M_300094_821910	1			41.6410832	-70.29857212
1872	1	1872	0	2.861584411	2.861584411	SEPTIC	-7825592.512	5107322.072		0	0	0	0	0	0	0	0	0	0	0	1964	0	< 10	MEP - Lewis Bay	Lewis Bay	Lewis Bay	Stewarts Creek	M_300101_821877	1			41.64077865	-70.29849334
1873	1	1873	0	2.73841722	2.73841722	SEPTIC	-7825493.352	5107331.676		0	0	0	0	0	0	0	0	0	0	0	1965	0	< 10	MEP - Lewis Bay	Lewis Bay	Lewis Bay	Stewarts Creek	M_300175_821885	1			41.64084313	-70.29760257
1874	1	1874	0	3.790242225	3.790242225	SEPTIC	-7825485.068	5107291.964		0	0	0	0	0	0	0	0	0	0	0	1964	0	< 10	MEP - Lewis Bay	Lewis Bay	Lewis Bay	Stewarts Creek	M_300182_821855	1			41.64057652	-70.29752815
1875	1	1875	0	8.0263953	8.0263953	SEPTIC	-7825533.469	5107323.46		0	0	0	0	0	0	0	0	0	0	0	1964	0	< 10	MEP - Lewis Bay	Lewis Bay	Lewis Bay	Stewarts Creek	M_300145_821878	1			41.64078797	-70.29796295
1876	1	1876	0	1.270845923	1.270845923	SEPTIC	-7825525.829	5107283.837		0	0	0	0	0	0	0	0	0	0	0	1960	0	< 10	MEP - Lewis Bay	Lewis Bay	Lewis Bay	Stewarts Creek	M_300151_821849	1			41.64052197	-70.29789432
1877	1	1877	0	3.281903856	3.281903856	SEPTIC	-7825860.801	5107726.765		0	0	0	0	0	0	0	0	0	0	0	1940	0	< 10	MEP - Lewis Bay	Lewis Bay	Lewis Bay	Stewarts Creek	M_299896_822176	1			41.64349543	-70.30090342
1878	1	1878	0	2.568446496	2.568446496	SEPTIC	-7825874.719	5107688.866		0	0	0	0	0	0	0	0	0	0	0	2000	0	< 10	MEP - Lewis Bay	Lewis Bay	Lewis Bay	Stewarts Creek	M_299886_822147	1			41.64324102	-70.30102844
1879	1	1879	0	3.618918583	3.618918583	SEPTIC	-7825905.6	5107614.935		0	0	0	0	0	0	0	0	0	0	0	1948	0	< 10	MEP - Lewis Bay	Lewis Bay	Lewis Bay	Stewarts Creek	M_299864_822092	1			41.64274471	-70.30130586
1880	1	1880	0	3.268720405	3.268720405	SEPTIC	-7825889.332	5107652.063		0	0	0	0	0	0	0	0	0	0	0	2000	0	< 10	MEP - Lewis Bay	Lewis Bay	Lewis Bay	Stewarts Creek	M_299875_822120	1			41.64299395	-70.30115972
1881	1	1881	0	1.739052315	1.739052315	SEPTIC	-7825922.23	5107578.37		0	0	0	0	0	0	0	0	0	0	0	1976	0	< 10	MEP - Lewis Bay	Lewis Bay	Lewis Bay	Stewarts Creek	M_299852_822064	1			41.64249924	-70.30145525
1882	1	1882	0	3.245455491	3.245455491	SEPTIC	-7825938.898	5107541.148		0	0	0	0	0	0	0	0	0	0	0	1956	0	20-Oct	MEP - Lewis Bay	Lewis Bay	Lewis Bay	Stewarts Creek	M_299839_822036	1			41.64224936	-70.30160498
1883	1	1883	0	5.304400372	5.304400372	SEPTIC	-7825894.93	5107767.169		0	0	0	0	0	0	0	0	0	0	0	1977	0	< 10	MEP - Lewis Bay	Lewis Bay	Lewis Bay	Stewarts Creek	M_299870_822205	1			41.64376666	-70.30121001
1884	1	1884	0	5.990715333	5.990715333	SEPTIC	-7825910.856	5107729.43		0	0	0	0	0	0	0	0	0	0	0	1947	0	< 10	MEP - Lewis Bay	Lewis Bay	Lewis Bay	Stewarts Creek	M_299858_822177	1			41.64351332	-70.30135307
1885	1	1885	0	1.96200774	1.96200774	SEPTIC	-7825928.061	5107691.518		0	0	0	0	0	0	0	0	0	0	0	1947	0	< 10	MEP - Lewis Bay	Lewis Bay	Lewis Bay	Stewarts Creek	M_299846_822149	1			41.64325882	-70.30150763
1886	1	1886	0	6.30479167	6.30479167	SEPTIC	-7825944.496	5107654.475		0	0	0	0	0	0	0	0	0	0	0	1947	0	< 10	MEP - Lewis Bay	Lewis Bay	Lewis Bay	Stewarts Creek	M_299834_822121	1			41.64301014	-70.30165526
1887	1	1887	0	21.95044628	21.95044628	SEPTIC	-7825961.807	5107617.326		0	0	0	0	0	0	0	0	0	0	0	1947	0	20-Oct	MEP - Lewis Bay	Lewis Bay	Lewis Bay	Stewarts Creek	M_299822_822093	1			41.64276076	-70.30181077
1888	1	1888	0	7.316815426	7.316815426	SEPTIC	-7825978.378	5107580.028		0	0	0	0	0	0	0	0	0	0	0	1947	0	20-Oct	MEP - Lewis Bay	Lewis Bay	Lewis Bay	Stewarts Creek	M_299810_822065	1			41.64251037	-70.30195963
1889	1	1889	0	2.69978751	2.69978751	SEPTIC	-7825995.819	5107542.619		0	0	0	0	0	0	0	0	0	0	0	1962	0	20-Oct	MEP - Lewis Bay	Lewis Bay	Lewis Bay	Stewarts Creek	M_299797_822037	1			41.64225924	-70.30211631
1890	1	1890	0	6.894330188	6.894330188	SEPTIC	-7825848.836	5107770.591		0	0	0	0	0	0	0	0	0	0	0	1947	0	< 10	MEP - Lewis Bay	Lewis Bay	Lewis Bay	Stewarts Creek	M_299904_822208	1			41.64378964	-70.30079594
1891	1	1891	0	6.711927664	6.711927664	SEPTIC	-7825873.451	5107809.333		0	0	0	0	0	0	0	0	0	0	0	1947	0	< 10	MEP - Lewis Bay	Lewis Bay	Lewis Bay	Stewarts Creek	M_299886_822237	1			41.64404971	-70.30101706
1892	1	1892	0	4.711145067	4.711145067	SEPTIC	-7825798.936	5107348.537		0	0	0	0	0	0	0	0	0	0	0	1961	0	< 10	MEP - Lewis Bay	Lewis Bay	Lewis Bay	Stewarts Creek	M_299946_821894	1			41.64095632	-70.30034768
1893	1	1893	0	4.152787133	4.152787133	SEPTIC	-7825846.966	5107339.804		0	0	0	0	0	0	0	0	0	0	0	1957	0	< 10	MEP - Lewis Bay	Lewis Bay	Lewis Bay	Stewarts Creek	M_299910_821887	1			41.64089769	-70.30077914
1894	1	1894	0	6.258261843	6.258261843	SEPTIC	-7825895.063	5107331.465		0	0	0	0	0	0	0	0	0	0	0	1957	0	< 10	MEP - Lewis Bay	Lewis Bay	Lewis Bay	Stewarts Creek	M_299874_821880	1			41.64084171	-70.3012112
1895	1	1895	0	4.01319765	4.01319765	SEPTIC	-7825943.073	5107322.846		0	0	0	0	0	0	0	0	0	0	0	1961	0	< 10	MEP - Lewis Bay	Lewis Bay	Lewis Bay	Hyannis Harbor West	M_299839_821873	1			41.64078385	-70.30164249
1896	1	1896	0	3.152395835	3.152395835	SEPTIC	-7825992.468	5107313.614		0	0	0	0	0	0	0	0	0	0	0	1948	0	< 10	MEP - Lewis Bay	Lewis Bay	Lewis Bay	Hyannis Harbor West	M_299802_821866	1			41.64072187	-70.30208621
1897	1	1897	0	3.489737087	3.489737087	SEPTIC	-7825743.137	5107341.134		0	0	0	0	0	0	0	0	0	0	0	1962	0	< 10	MEP - Lewis Bay	Lewis Bay	Lewis Bay	Stewarts Creek	M_299988_821889	1			41.64090662	-70.29984643
1898	1	1898	0	1.48895449	1.48895449	SEPTIC	-7825963.566	5107222.258		0	0	0	0	0	0	0	0	0	0	0	1968	0	< 10	MEP - Lewis Bay	Lewis Bay	Lewis Bay	Hyannis Harbor West	M_299824_821798	1			41.64010856	-70.30182657
1899	1	1899	0	7.27240059	7.27240059	SEPTIC	-7825947.539	5107181.877		0	0	0	0	0	0	0	0	0	0	0	1954	0	< 10	MEP - Lewis Bay	Lewis Bay	Lewis Bay	Hyannis Harbor West	M_299837_821768	1			41.63983747	-70.3016826
1900	1	1900	0	5.222973173	5.222973173	SEPTIC	-7825899.285	5107193.879		0	0	0	0	0	0	0	0	0	0	0	1953	0	< 10	MEP - Lewis Bay	Lewis Bay	Lewis Bay	Hyannis Harbor West	M_299873_821778	1			41.63991804	-70.30124912
1901	1	1901	0	3.81861837	3.81861837	SEPTIC	-7825894.951	5107156.518		0	0	0	0	0	0	0	0	0	0	0	1952	0	< 10	MEP - Lewis Bay	Lewis Bay	Lewis Bay	Hyannis Harbor West	M_299876_821750	1			41.63966722	-70.30121019
1902	1	1902	0	3.23603874	3.23603874	SEPTIC	-7825765.769	5107165.003		0	0	0	0	0	0	0	0	0	0	0	1985	0	< 10	MEP - Lewis Bay	Lewis Bay	Lewis Bay	Stewarts Creek	M_299973_821758	1			41.63972418	-70.30004974
1903	1	1903	0	3.692141838	3.692141838	SEPTIC	-7825862.216	5107175.565		0	0	0	0	0	0	0	0	0	0	0	1958	0	< 10	MEP - Lewis Bay	Lewis Bay	Lewis Bay	Hyannis Harbor West	M_299901_821765	1			41.63979509	-70.30091613
1904	1	1904	0	2.702219751	2.702219751	SEPTIC	-7825887.749	5107232.509		0	0	0	0	0	0	0	0	0	0	0	1961	0	< 10	MEP - Lewis Bay	Lewis Bay	Lewis Bay	Hyannis Harbor West	M_299881_821807	1			41.64017738	-70.3011455
1905	1	1905	0	4.914406947	4.914406947	SEPTIC	-7825826.645	5107302.591		0	0	0	0	0	0	0	0	0	0	0	1984	0	< 10	MEP - Lewis Bay	Lewis Bay	Lewis Bay	Stewarts Creek	M_299926_821860	1			41.64064787	-70.30059659
1906	1	1906	0	3.6483615	3.6483615	SEPTIC	-7825785.641	5107301.465		0	0	0	0	0	0	0	0	0	0	0	1982	0	< 10	MEP - Lewis Bay	Lewis Bay	Lewis Bay	Stewarts Creek	M_299957_821859	1			41.64064031	-70.30022825
1907	1	1907	0	1.26129069	1.26129069	SEPTIC	-7825822.279	5107270.989		0	0	0	0	0	0	0	0	0	0	0	1989	0	< 10	MEP - Lewis Bay	Lewis Bay	Lewis Bay	Stewarts Creek	M_299930_821836	1			41.64043571	-70.30055737
1908	1	1908	0	1.633441851	1.633441851	SEPTIC	-7825778.937	5107254.165		0	0	0	0	0	0	0	0	0	0	0	1983	0	< 10	MEP - Lewis Bay	Lewis Bay	Lewis Bay	Stewarts Creek	M_299962_821824	1			41.64032277	-70.30016802
1909	1	1909	0	5.362562657	5.362562657	SEPTIC	-7825772.573	5107210.541		0	0	0	0	0	0	0	0	0	0	0	1985	0	< 10	MEP - Lewis Bay	Lewis Bay	Lewis Bay	Stewarts Creek	M_299967_821792	1			41.6400299	-70.30011085
1910	1	1910	0	1.139980782	1.139980782	SEPTIC	-7825817.773	5107240.637		0	0	0	0	0	0	0	0	0	0	0	1951	0	< 10	MEP - Lewis Bay	Lewis Bay	Lewis Bay	Stewarts Creek	M_299933_821814	1			41.64023195	-70.3005169
1911	1	1911	0	1.47937482	1.47937482	SEPTIC	-7825813.302	5107210.162		0	0	0	0	0	0	0	0	0	0	0	1965	0	< 10	MEP - Lewis Bay	Lewis Bay	Lewis Bay	Stewarts Creek	M_299937_821791	1			41.64002735	-70.30047673
1912	1	1912	0	7.119063657	7.119063657	SEPTIC	-7825808.93	5107179.845		0	0	0	0	0	0	0	0	0	0	0	1952	0	< 10	MEP - Lewis Bay	Lewis Bay	Lewis Bay	Stewarts Creek	M_299941_821768	1			41.63982383	-70.30043746
1913	1	1913	0	1.837152702	1.837152702	SEPTIC	-7825804.465	5107149.887		0	0	0	0	0	0	0	0	0	0	0	1953	0	< 10	MEP - Lewis Bay	Lewis Bay	Lewis Bay	Stewarts Creek	M_299944_821746	1			41.63962271	-70.30039734
1914	1	1914	0	5.653374081	5.653374081	SEPTIC	-7825799.919	5107118.639		0	0	0	0	0	0	0	0	0	0	0	1964	0	< 10	MEP - Lewis Bay	Lewis Bay	Lewis Bay	Stewarts Creek	M_299948_821723	1			41.63941292	-70.30035651
1915	1	1915	0	4.955426663	4.955426663	SEPTIC	-7825977.498	5106986.958		0	0	0	0	0	0	0	0	0	0	0	1950	0	< 10	MEP - Lewis Bay	Lewis Bay	Lewis Bay	Hyannis Harbor West	M_299816_821623	1			41.63852888	-70.30195173
1916	1	1916	0	10.95777445	10.95777445	SEPTIC	-7825685.995	5106942.927		0	0	0	0	0	0	0	0	0	0	0	1993	0	< 10	MEP - Lewis Bay	Lewis Bay	Lewis Bay	Hyannis Harbor West	M_300035_821593	1			41.63823327	-70.29933311
1917	1	1917	0	2.733627385	2.733627385	SEPTIC	-7825783.897	5107024.201		0	0	0	0	0	0	0	0	0	0	0	1974	0	< 10	MEP - Lewis Bay	Lewis Bay	Lewis Bay	Hyannis Harbor West	M_299961_821653	1			41.63877891	-70.30021258
1918	1	1918	0	1.709971173	1.709971173	SEPTIC	-7825793.297	5107079.988		0	0	0	0	0	0	0	0	0	0	0	1971	0	< 10	MEP - Lewis Bay	Lewis Bay	Lewis Bay	Hyannis Harbor West	M_299953_821694	1			41.63915344	-70.30029702
1919	1	1919	0	1.982276415	1.982276415	SEPTIC	-7825628.799	5107281.297		0	0	0	0	0	0	0	0	0	0	0	1960	0	< 10	MEP - Lewis Bay	Lewis Bay	Lewis Bay	Stewarts Creek	M_300074_821846	1			41.64050491	-70.29881931
1920	1	1920	0	1.16747568	1.16747568	SEPTIC	-7825636.314	5107320.968		0	0	0	0	0	0	0	0	0	0	0	1960	0	< 10	MEP - Lewis Bay	Lewis Bay	Lewis Bay	Stewarts Creek	M_300068_821875	1			41.64077124	-70.29888682
1921	1	1921	0	2.040042139	2.040042139	SEPTIC	-7825661.261	5107086.421		0	0	0	0	0	0	0	0	0	0	0	1958	0	< 10	MEP - Lewis Bay	Lewis Bay	Lewis Bay	Stewarts Creek	M_300052_821700	1			41.63919663	-70.29911092
1922	1	1922	0	9.07225893	9.07225893	SEPTIC	-7825665.374	5107121.861		0	0	0	0	0	0	0	0	0	0	0	1953	0	< 10	MEP - Lewis Bay	Lewis Bay	Lewis Bay	Stewarts Creek	M_300049_821727	1			41.63943455	-70.29914787
1923	1	1923	0	0	0	SEWERED	-7826611.669	5108347.892		0	0	0	0	0	0	0	0	0	0	0	1982	0	< 10	MEP - Lewis Bay	Lewis Bay	Lewis Bay	Simmons Pond	M_299328_822631	0.5			41.64766496	-70.30764858
1924	1	1924	0	0	0	SEPTIC	-7827382.99	5109771.228		0	0	0	0	0	0	0	0	0	0	0		0	40 - 50	MEP - Lewis Bay	Lewis Bay	Lewis Bay	Halls Creek	M_298736_823684	1			41.65721856	-70.31457747
1925	1	1925	0	5.3509302	5.3509302	SEPTIC	-7827423.86	5109658.106		0	0	0	0	0	0	0	0	0	0	0	1960	0	40 - 50	MEP - Lewis Bay	Lewis Bay	Lewis Bay	Halls Creek	M_298706_823599	1			41.65645933	-70.31494461
1926	1	1926	0	6.013980247	6.013980247	SEPTIC	-7827410.408	5109694.941		0	0	0	0	0	0	0	0	0	0	0	1988	0	30 - 40	MEP - Lewis Bay	Lewis Bay	Lewis Bay	Halls Creek	M_298716_823626	1			41.65670655	-70.31482378
1927	1	1927	0	3.09589533	3.09589533	SEPTIC	-7827503.207	5109194.032		0	0	0	0	0	0	0	0	0	0	0	1972	0	20 - 30	MEP - Lewis Bay	Lewis Bay	Lewis Bay	Halls Creek	M_298652_823252	1			41.65334452	-70.3156574
1928	1	1928	0	1.60527906	1.60527906	SEPTIC	-7827483.613	5109226.932		0	0	0	0	0	0	0	0	0	0	0	1969	0	20 - 30	MEP - Lewis Bay	Lewis Bay	Lewis Bay	Halls Creek	M_298666_823277	1			41.65356535	-70.31548138
1929	1	1929	0	2.303226477	2.303226477	SEPTIC	-7827533.049	5109102.768		0	0	0	0	0	0	0	0	0	0	0	1977	0	20-Oct	MEP - Lewis Bay	Lewis Bay	Lewis Bay	Halls Creek	M_298630_823184	1			41.65273195	-70.31592548
1930	1	1930	0	3.264067422	3.264067422	SEPTIC	-7827520.155	5109151.389		0	0	0	0	0	0	0	0	0	0	0	1976	0	20 - 30	MEP - Lewis Bay	Lewis Bay	Lewis Bay	Halls Creek	M_298639_823220	1			41.6530583	-70.31580965
1931	1	1931	0	0	0	SEPTIC	-7827163.055	5109775.11		0	0	0	0	0	0	0	0	0	0	0	1971	0	20-Oct	MEP - Lewis Bay	Lewis Bay	Lewis Bay	WELL_SimmonsHyannisport	M_298900_823689	0			41.65724461	-70.31260176
1932	1	1932	0	0	0	SEPTIC	-7827156.619	5109803.066		0	0	0	0	0	0	0	0	0	0	0	1971	0	20-Oct	MEP - Lewis Bay	Lewis Bay	Lewis Bay	WELL_SimmonsHyannisport	M_298905_823710	0			41.65743224	-70.31254395
1933	1	1933	0	4.711145067	4.711145067	SEPTIC	-7827511.815	5109582.055		0	0	0	0	0	0	0	0	0	0	0	1971	0	30 - 40	MEP - Lewis Bay	Lewis Bay	Lewis Bay	Halls Creek	M_298641_823541	1			41.65594889	-70.31573473
1934	1	1934	0	6.53744081	6.53744081	SEPTIC	-7827524.646	5109544.1		0	0	0	0	0	0	0	0	0	0	0	1971	0	30 - 40	MEP - Lewis Bay	Lewis Bay	Lewis Bay	Halls Creek	M_298632_823513	1			41.65569415	-70.31584999
1935	1	1935	0	0	0	SEPTIC	-7827189.843	5109654.524		0	0	0	0	0	0	0	0	0	0	0	1971	0	20-Oct	MEP - Lewis Bay	Lewis Bay	Lewis Bay	WELL_SimmonsHyannisport	M_298881_823599	0			41.65643528	-70.3128424
1936	1	1936	0	0	0	SEPTIC	-7827197.048	5109623.606		0	0	0	0	0	0	0	0	0	0	0	1959	0	20-Oct	MEP - Lewis Bay	Lewis Bay	Lewis Bay	WELL_SimmonsHyannisport	M_298876_823576	0			41.65622777	-70.31290713
1937	1	1937	0	0	0	SEPTIC	-7827210.942	5109561.449		0	0	0	0	0	0	0	0	0	0	0	1968	0	20-Oct	MEP - Lewis Bay	Lewis Bay	Lewis Bay	WELL_SimmonsHyannisport	M_298867_823529	0			41.65581059	-70.31303194
1938	1	1938	0	0	0	SEPTIC	-7827203.581	5109593.31		0	0	0	0	0	0	0	0	0	0	0	1959	0	30 - 40	MEP - Lewis Bay	Lewis Bay	Lewis Bay	WELL_SimmonsHyannisport	M_298872_823553	0			41.65602443	-70.31296581
1939	1	1939	0	0	0	SEPTIC	-7827257.681	5109353.573		0	0	0	0	0	0	0	0	0	0	0	1961	0	20 - 30	MEP - Lewis Bay	Lewis Bay	Lewis Bay	WELL_SimmonsHyannisport	M_298834_823374	0			41.65441536	-70.3134518
1940	1	1940	0	0	0	SEPTIC	-7827271.905	5109294.913		0	0	0	0	0	0	0	0	0	0	0	1964	0	20 - 30	MEP - Lewis Bay	Lewis Bay	Lewis Bay	WELL_SimmonsHyannisport	M_298824_823330	0			41.65402163	-70.31357958
1941	1	1941	0	0	0	SEPTIC	-7827264.888	5109324.639		0	0	0	0	0	0	0	0	0	0	0	1971	0	20 - 30	MEP - Lewis Bay	Lewis Bay	Lewis Bay	WELL_SimmonsHyannisport	M_298829_823352	0			41.65422116	-70.31351655
1942	1	1942	0	0	0	SEPTIC	-7827278.656	5109264.353		0	0	0	0	0	0	0	0	0	0	0	1971	0	20 - 30	MEP - Lewis Bay	Lewis Bay	Lewis Bay	WELL_SimmonsHyannisport	M_298819_823307	0			41.65381652	-70.31364022
1943	1	1943	0	0	0	SEPTIC	-7827285.464	5109235.221		0	0	0	0	0	0	0	0	0	0	0	1963	0	20 - 30	MEP - Lewis Bay	Lewis Bay	Lewis Bay	WELL_SimmonsHyannisport	M_298814_823285	0			41.65362098	-70.31370138
1944	1	1944	0	0	0	SEPTIC	-7827298.821	5109174.788		0	0	0	0	0	0	0	0	0	0	0	1961	0	20 - 30	MEP - Lewis Bay	Lewis Bay	Lewis Bay	WELL_SimmonsHyannisport	M_298805_823240	0			41.65321536	-70.31382137
1945	1	1945	0	0	0	SEPTIC	-7827291.514	5109205.448		0	0	0	0	0	0	0	0	0	0	0	1971	0	20 - 30	MEP - Lewis Bay	Lewis Bay	Lewis Bay	WELL_SimmonsHyannisport	M_298810_823263	0			41.65342114	-70.31375573
1946	1	1946	0	6.34814901	6.34814901	SEPTIC	-7827315.045	5109070.458		0	0	0	0	0	0	0	0	0	0	0	1950	0	30 - 40	MEP - Lewis Bay	Lewis Bay	Lewis Bay	Halls Creek	M_298794_823162	1			41.65251508	-70.31396711
1947	1	1947	0	4.559923127	4.559923127	SEPTIC	-7827311.752	5109110.584		0	0	0	0	0	0	0	0	0	0	0	1984	0	30 - 40	MEP - Lewis Bay	Lewis Bay	Lewis Bay	Halls Creek	M_298796_823192	1			41.65278442	-70.31393753
1948	1	1948	0	0	0	SEPTIC	-7827274.764	5109859.357		0	0	0	0	0	0	0	0	0	0	0	1951	0	20-Oct	MEP - Lewis Bay	Lewis Bay	Lewis Bay	WELL_SimmonsHyannisport	M_298816_823750	0			41.65781004	-70.31360526
1949	1	1949	0	0	0	SEPTIC	-7827315.337	5109671.68		0	0	0	0	0	0	0	0	0	0	0	1950	0	30 - 40	MEP - Lewis Bay	Lewis Bay	Lewis Bay	WELL_SimmonsHyannisport	M_298787_823610	0			41.65655043	-70.31396973
1950	1	1950	0	0	0	SEPTIC	-7827310.52	5109697.118		0	0	0	0	0	0	0	0	0	0	0	1950	0	30 - 40	MEP - Lewis Bay	Lewis Bay	Lewis Bay	WELL_SimmonsHyannisport	M_298791_823629	0			41.65672116	-70.31392646
1951	1	1951	0	2.086862778	2.086862778	SEPTIC	-7827399.287	5109321.502		0	0	0	0	0	0	0	0	0	0	0	1962	0	30 - 40	MEP - Lewis Bay	Lewis Bay	Lewis Bay	Halls Creek	M_298728_823348	1			41.6542001	-70.31472387
1952	1	1952	0	4.665342268	4.665342268	SEPTIC	-7827395.242	5109345.983		0	0	0	0	0	0	0	0	0	0	0	1950	0	40 - 50	MEP - Lewis Bay	Lewis Bay	Lewis Bay	Halls Creek	M_298731_823367	1			41.65436441	-70.31468753
1953	1	1953	0	0	7.082560603	SEPTIC	-7827447.473	5109121.91		0	0	0	0	0	0	0	0	0	0	0		0	20 - 30	MEP - Lewis Bay	Lewis Bay	Lewis Bay	Halls Creek	M_298694_823199	1			41.65286043	-70.31515673
1954	1	1954	0	0	0	SEPTIC	-7827425.1	5109165.867		0	0	0	0	0	0	0	0	0	0	0		0	20 - 30	MEP - Lewis Bay	Lewis Bay	Lewis Bay	Halls Creek	M_298710_823232	1			41.65315548	-70.31495575
1955	1	1955	0	3.047703723	3.047703723	SEPTIC	-7827651.803	5109199.354		0	0	0	0	0	0	0	0	0	0	0	1960	0	30 - 40	MEP - Lewis Bay	Lewis Bay	Lewis Bay	Halls Creek	M_298540_823255	1			41.65338024	-70.31699226
1956	1	1956	0	0	7.082560603	SEPTIC	-7827665.897	5109160.649		0	0	0	0	0	0	0	0	0	0	0		0	30 - 40	MEP - Lewis Bay	Lewis Bay	Lewis Bay	Halls Creek	M_298530_823226	1			41.65312045	-70.31711887
1957	1	1957	0	2.760593535	2.760593535	SEPTIC	-7827680.177	5109123.362		0	0	0	0	0	0	0	0	0	0	0	1952	0	30 - 40	MEP - Lewis Bay	Lewis Bay	Lewis Bay	Halls Creek	M_298520_823198	1			41.65287018	-70.31724715
1958	1	1958	0	6.339689041	6.339689041	SEPTIC	-7827595.396	5109353.065		0	0	0	0	0	0	0	0	0	0	0	1950	0	30 - 40	MEP - Lewis Bay	Lewis Bay	Lewis Bay	Halls Creek	M_298581_823370	1			41.65441195	-70.31648554
1959	1	1959	0	6.871080825	6.871080825	SEPTIC	-7827581.029	5109392.21		0	0	0	0	0	0	0	0	0	0	0	1940	0	30 - 40	MEP - Lewis Bay	Lewis Bay	Lewis Bay	Halls Creek	M_298591_823399	1			41.65467468	-70.31635648
1960	1	1960	0	0	7.082560603	SEPTIC	-7827538.814	5109507.278		0	0	0	0	0	0	0	0	0	0	0		0	30 - 40	MEP - Lewis Bay	Lewis Bay	Lewis Bay	Halls Creek	M_298622_823485	1			41.655447	-70.31597726
1961	1	1961	0	11.63827318	11.63827318	SEPTIC	-7827566.946	5109430.574		0	0	0	0	0	0	0	0	0	0	0	1960	0	30 - 40	MEP - Lewis Bay	Lewis Bay	Lewis Bay	Halls Creek	M_298602_823428	1			41.65493218	-70.31622998
1962	1	1962	0	0	7.082560603	SEPTIC	-7827553.105	5109468.21		0	0	0	0	0	0	0	0	0	0	0		0	30 - 40	MEP - Lewis Bay	Lewis Bay	Lewis Bay	Halls Creek	M_298612_823456	1			41.65518478	-70.31610564
1963	1	1963	0	1.372629921	1.372629921	SEPTIC	-7827496.836	5109621.608		0	0	0	0	0	0	0	0	0	0	0	1949	0	30 - 40	MEP - Lewis Bay	Lewis Bay	Lewis Bay	Halls Creek	M_298652_823571	1			41.65621436	-70.31560017
1964	1	1964	0	1.000391298	1.000391298	SEPTIC	-7827482.356	5109661.198		0	0	0	0	0	0	0	0	0	0	0	1982	0	40 - 50	MEP - Lewis Bay	Lewis Bay	Lewis Bay	Halls Creek	M_298662_823601	1			41.65648008	-70.31547009
1965	1	1965	0	5.816228478	5.816228478	SEPTIC	-7827467.943	5109699.871		0	0	0	0	0	0	0	0	0	0	0	1951	0	40 - 50	MEP - Lewis Bay	Lewis Bay	Lewis Bay	Halls Creek	M_298673_823630	1			41.65673964	-70.31534062
1966	1	1966	0	1.253244178	1.253244178	SEPTIC	-7827453.507	5109739.584		0	0	0	0	0	0	0	0	0	0	0	1951	0	40 - 50	MEP - Lewis Bay	Lewis Bay	Lewis Bay	Halls Creek	M_298683_823659	1			41.65700618	-70.31521094
1967	1	1967	0	0	0	SEPTIC	-7827415.21	5109831.851		0	0	0	0	0	0	0	0	0	0	0		0	40 - 50	MEP - Lewis Bay	Lewis Bay	Lewis Bay	Halls Creek	M_298711_823728	1			41.65762543	-70.31486691
1968	1	1968	0	0	0	SEWERED	-7827611.856	5109004.918		0	0	0	0	0	0	0	0	0	0	0	1985	0	20 - 30	MEP - Lewis Bay	Lewis Bay	Lewis Bay	Halls Creek	M_298572_823110	1			41.65207517	-70.31663341
1969	1	1969	0	0	0	SEWERED	-7827589.442	5109067.331		0	0	0	0	0	0	0	0	0	0	0	1950	0	20 - 30	MEP - Lewis Bay	Lewis Bay	Lewis Bay	Halls Creek	M_298588_823157	1			41.65249409	-70.31643206
1970	1	1970	0	0	0	SEWERED	-7827494.897	5108985.094		0	0	0	0	0	0	0	0	0	0	0	2014	0	20-Oct	MEP - Lewis Bay	Lewis Bay	Lewis Bay	Halls Creek	M_298660_823096	1			41.65194211	-70.31558274
1971	1	1971	0	0	7.082560603	SEPTIC	-7827464.412	5109036.57		0	0	0	0	0	0	0	0	0	0	0		0	20-Oct	MEP - Lewis Bay	Lewis Bay	Lewis Bay	Halls Creek	M_298682_823135	1			41.65228763	-70.3153089
1972	1	1972	0	0	7.082560603	SEPTIC	-7827497.599	5109070.155		0	0	0	0	0	0	0	0	0	0	0		0	20-Oct	MEP - Lewis Bay	Lewis Bay	Lewis Bay	Halls Creek	M_298657_823160	1			41.65251305	-70.31560702
1973	1	1973	0	0	7.082560603	SEPTIC	-7827458.037	5109082.496		0	0	0	0	0	0	0	0	0	0	0		0	20-Oct	MEP - Lewis Bay	Lewis Bay	Lewis Bay	Halls Creek	M_298687_823169	1			41.65259588	-70.31525163
1974	1	1974	0	0	0	SEWERED	-7827539.071	5109005.354		0	0	0	0	0	0	0	0	0	0	0	1953	0	20-Oct	MEP - Lewis Bay	Lewis Bay	Lewis Bay	Halls Creek	M_298627_823111	1			41.6520781	-70.31597957
1975	1	1975	0	6.781722406	8.628601519	SEPTIC	-7827357.104	5108875.059		0	0	0	0	0	0	0	0	0	0	0	1935	0	20 - 30	MEP - Lewis Bay	Lewis Bay	Lewis Bay	Halls Creek	M_298764_823016	1			41.65120353	-70.31434493
1976	1	1976	0	0.481583718	0.481583718	SEPTIC	-7827353.829	5108920.332		0	0	0	0	0	0	0	0	0	0	0	1951	0	20 - 30	MEP - Lewis Bay	Lewis Bay	Lewis Bay	Halls Creek	M_298766_823050	1			41.65150741	-70.31431552
1977	1	1977	0	1.163245696	1.163245696	SEPTIC	-7827399.389	5109010.396		0	0	0	0	0	0	0	0	0	0	0	1950	0	20 - 30	MEP - Lewis Bay	Lewis Bay	Lewis Bay	Halls Creek	M_298731_823116	1			41.65211194	-70.31472478
1978	1	1978	0	1.616911517	1.616911517	SEPTIC	-7827385.28	5109066.061		0	0	0	0	0	0	0	0	0	0	0	1938	0	20 - 30	MEP - Lewis Bay	Lewis Bay	Lewis Bay	Halls Creek	M_298741_823158	1			41.65248557	-70.31459805
1979	1	1979	0	0	0	SEWERED	-7827578.975	5108981.657		0	0	0	0	0	0	0	0	0	0	0	1960	0	20-Oct	MEP - Lewis Bay	Lewis Bay	Lewis Bay	Halls Creek	M_298597_823093	1			41.65191904	-70.31633803
1980	1	1980	0	10.19003229	10.19003229	SEPTIC	-7827728.519	5109294.732		0	0	0	0	0	0	0	0	0	0	0	1944	0	30 - 40	MEP - Lewis Bay	Lewis Bay	Lewis Bay	Halls Creek	M_298482_823325	1			41.65402042	-70.31768141
1981	1	1981	0	6.95620926	6.95620926	SEPTIC	-7827712.964	5109332.003		0	0	0	0	0	0	0	0	0	0	0	1950	0	30 - 40	MEP - Lewis Bay	Lewis Bay	Lewis Bay	Halls Creek	M_298493_823353	1			41.65427058	-70.31754168
1982	1	1982	0	1.622000717	1.622000717	SEPTIC	-7827727.677	5109380.915		0	0	0	0	0	0	0	0	0	0	0	1986	0	30 - 40	MEP - Lewis Bay	Lewis Bay	Lewis Bay	Halls Creek	M_298482_823389	1			41.65459887	-70.31767384
1983	1	1983	0	1.48895449	1.48895449	SEPTIC	-7827748.974	5109238.321		0	0	0	0	0	0	0	0	0	0	0	1954	0	30 - 40	MEP - Lewis Bay	Lewis Bay	Lewis Bay	Halls Creek	M_298467_823283	1			41.65364179	-70.31786516
1984	1	1984	0	2.474805218	2.474805218	SEPTIC	-7827582.403	5109628.134		0	0	0	0	0	0	0	0	0	0	0	1951	0	30 - 40	MEP - Lewis Bay	Lewis Bay	Lewis Bay	Halls Creek	M_298588_823575	1			41.65625816	-70.31636883
1985	1	1985	0	4.730708745	4.730708745	SEPTIC	-7827632.862	5109651.958		0	0	0	0	0	0	0	0	0	0	0	1979	0	40 - 50	MEP - Lewis Bay	Lewis Bay	Lewis Bay	Halls Creek	M_298550_823592	1			41.65641806	-70.31682211
1986	1	1986	0	5.490519683	5.490519683	SEPTIC	-7827620.936	5109691.382		0	0	0	0	0	0	0	0	0	0	0	1979	0	40 - 50	MEP - Lewis Bay	Lewis Bay	Lewis Bay	Halls Creek	M_298558_823622	1			41.65668266	-70.31671498
1987	1	1987	0	7.22375577	7.22375577	SEPTIC	-7827556.439	5109670.447		0	0	0	0	0	0	0	0	0	0	0	1979	0	30 - 40	MEP - Lewis Bay	Lewis Bay	Lewis Bay	Halls Creek	M_298607_823607	1			41.65654215	-70.31613559
1988	1	1988	0	9.084948883	9.084948883	SEPTIC	-7827544.343	5109791.984		0	0	0	0	0	0	0	0	0	0	0	1950	0	30 - 40	MEP - Lewis Bay	Lewis Bay	Lewis Bay	Halls Creek	M_298615_823697	1			41.65735787	-70.31602693
1989	1	1989	0	0	0	SEWERED	-7827341.494	5110307.444		0	0	0	0	0	0	0	0	0	0	0	1985	0	50 - 100	MEP - Lewis Bay	Lewis Bay	Lewis Bay	WELL_SimmonsHyannisport	M_298761_824084	0			41.66081734	-70.3142047
1990	1	1990	0	0	0	SEPTIC	-7827347.188	5110268.099		0	0	0	0	0	0	0	0	0	0	0	1985	0	40 - 50	MEP - Lewis Bay	Lewis Bay	Lewis Bay	WELL_SimmonsHyannisport	M_298757_824054	0			41.66055329	-70.31425586
1991	1	1991	0	0	0	SEPTIC	-7827340.534	5110117.418		0	0	0	0	0	0	0	0	0	0	0	1961	0	40 - 50	MEP - Lewis Bay	Lewis Bay	Lewis Bay	WELL_SimmonsHyannisport	M_298764_823942	0			41.65954201	-70.31419608
1992	1	1992	0	0	0	SEPTIC	-7827357.2	5110215.556		0	0	0	0	0	0	0	0	0	0	0	1985	0	40 - 50	MEP - Lewis Bay	Lewis Bay	Lewis Bay	WELL_SimmonsHyannisport	M_298750_824015	0			41.66020065	-70.31434579
1993	1	1993	0	5.164810889	5.164810889	SEPTIC	-7827385.413	5110170.104		0	0	0	0	0	0	0	0	0	0	0	1985	0	50 - 100	MEP - Lewis Bay	Lewis Bay	Lewis Bay	Halls Creek	M_298730_823981	1			41.65989561	-70.31459924
1994	1	1994	0	3.89687308	3.89687308	SEPTIC	-7827438.707	5110219.466		0	0	0	0	0	0	0	0	0	0	0	1985	0	50 - 100	MEP - Lewis Bay	Lewis Bay	Lewis Bay	Halls Creek	M_298689_824017	1			41.66022689	-70.31507798
1995	1	1995	0	8.840667287	8.840667287	SEPTIC	-7827408.445	5110238.139		0	0	0	0	0	0	0	0	0	0	0	1985	0	50 - 100	MEP - Lewis Bay	Lewis Bay	Lewis Bay	Halls Creek	M_298712_824031	1			41.66035221	-70.31480614
1996	1	1996	0	26.07818397	33.16074458	SEPTIC	-7827411.755	5110282.876		0	0	0	0	0	0	0	0	0	0	0	1935	0	50 - 100	MEP - Lewis Bay	Lewis Bay	Lewis Bay	Halls Creek	M_298709_824065	1			41.66065246	-70.31483587
1997	1	1997	0	0	0	SEPTIC	-7827498.847	5110240.272		0	0	0	0	0	0	0	0	0	0	0		0	40 - 50	MEP - Lewis Bay	Lewis Bay	Lewis Bay	Halls Creek	M_298644_824032	1			41.66036653	-70.31561823
1998	1	1998	0	0	0	SEPTIC	-7827530.741	5109936.574		0	0	0	0	0	0	0	0	0	0	0		0	40 - 50	MEP - Lewis Bay	Lewis Bay	Lewis Bay	Halls Creek	M_298623_823805	1			41.65832829	-70.31590474
1999	1	1999	0	0	0	SEPTIC	-7827348.762	5110057.61		0	0	0	0	0	0	0	0	0	0	0	1982	0	40 - 50	MEP - Lewis Bay	Lewis Bay	Lewis Bay	WELL_SimmonsHyannisport	M_298758_823897	0			41.65914062	-70.31427
[truncated: 158,639 more rows]
